# Supplementary material for: PWAS: proteome-wide association study—linking genes and phenotypes by functional variation in proteins
Source: Genome Biol. 2020 Jul 27;21:173. doi: 10.1186/s13059-020-02089-x (PMC7386203; doi:10.1186/s13059-020-02089-x)
Supplement: Supplementary file 3 — Additional file 3: Table S2: Full per-gene summary statistics of all significant PWAS associations across all 49 tested phenotypes. [file 13059_2020_2089_MOESM3_ESM.xlsx]

## Sheet: Summary
phenotype_id	phenotype	category	type	relvant_gender	n_samples	avg_value	n_cases	n_genes_significant_by_nearby_variants	n_genes_significant_by_score_affecting_variants	pwas_n_significant_genes	pwas_n_recovered_gwas_genes_by_nearby_variants	pwas_n_novel_genes_by_nearby_variants	pwas_n_recovered_gwas_genes_by_score_affecting_variants	pwas_n_novel_genes_by_score_affecting_variants	skat_n_significant_genes	skat_n_recovered_gwas_genes_by_nearby_variants	skat_n_novel_genes_by_nearby_variants	skat_n_recovered_gwas_genes_by_score_affecting_variants	skat_n_novel_genes_by_score_affecting_variants
0	Height	General	Continuous	All	332734	168.809		10320	881	1574	1358	69	700	644	1250	1056	88	468	631
1	Body mass index; Obesity-related traits; Obesity	General	Continuous	All	332402	27.3887		4888	231	396	274	47	124	224	172	112	31	37	115
2	Waist circumference adjusted for body mass index	General	Continuous	All	332884	90.4252		1709	54	285	85	185	28	251	188	62	106	13	172
3	Hip circumference adjusted for BMI	General	Continuous	All	332849	103.404		3590	194	482	246	177	114	331	339	196	77	73	226
4	Diastolic blood pressure	General	Continuous	All	315150	82.0208		2425	126	181	125	17	81	73	45	32	1	17	22
5	Systolic blood pressure	General	Continuous	All	315148	136.401		2890	111	193	139	18	70	89	59	36	7	16	35
6	Menarche (age at onset)	General	Continuous	Females	173999	12.9514		2109	87	146	90	36	58	70	47	23	8	7	34
7	Menopause (age at onset)	General	Continuous	Females	106638	49.7618		2363	128	80	56	2	39	14	33	23	5	12	6
8	Intraocular pressure	General	Continuous	All	81904	17.4805		11717	1453	71	47	21	15	50	19	14	2	11	5
9	Hand grip strength	General	Continuous	All	332773	32.5483		3042	128	257	166	50	86	130	61	37	15	20	35
10_1	Male-pattern baldness	General	Categorical	Males	154592		49658	1757	75	95	78	2	54	20	53	42	0	23	22
10_2	Male-pattern baldness	General	Categorical	Males	154592		36255	271	7	7	5	0	4	0	2	1	1	1	1
10_3	Male-pattern baldness	General	Categorical	Males	154592		42278	301	16	15	14	0	12	0	4	4	0	2	2
10_4	Male-pattern baldness	General	Categorical	Males	154592		29048	1506	70	92	71	2	48	15	36	31	1	25	5
11	Platelet count	Blood	Continuous	All	324314	252.289		7765	598	840	691	67	365	351	566	473	39	219	263
12	Monocyte count	Blood	Continuous	All	323759	0.476814		12086	1555	383	324	41	159	179	226	200	8	107	74
13	Red blood cell count	Blood	Continuous	All	324318	4.51531		6301	398	618	485	34	268	221	395	322	24	151	177
14	White blood cell count	Blood	Continuous	All	324314	6.89617		10424	1102	519	427	40	217	223	293	257	10	139	94
15	High light scatter reticulocyte count	Blood	Continuous	All	319040	0.0180028		8630	823	554	455	37	261	196	350	296	26	170	131
16	Eosinophil counts	Blood	Continuous	All	323759	0.173893		9229	843	446	365	41	208	162	247	224	8	122	81
17	Reticulocyte count	Blood	Continuous	All	319224	0.0605476		13158	2014	339	308	18	170	132	226	210	13	124	61
18	Lymphocyte counts	Blood	Continuous	All	323759	1.94683		13356	2130	320	289	25	163	129	283	255	14	148	95
19	Mean platelet volume	Blood	Continuous	All	324309	9.31076		6928	548	852	724	20	414	289	667	580	14	312	239
20	Mean corpuscular volume	Blood	Continuous	All	324317	91.3275		6744	553	747	612	19	335	259	554	464	26	234	241
21	Mean corpuscular hemoglobin	Blood	Continuous	All	324314	31.5499		9015	874	619	524	30	293	223	427	362	17	206	142
22	Neutrophil count	Blood	Continuous	All	323759	4.25847		5861	390	480	377	47	208	205	261	207	18	109	108
23	Red cell distribution width	Blood	Continuous	All	324317	13.4731		9208	881	478	392	37	220	181	202	186	1	119	48
24	Platelet distribution width	Blood	Continuous	All	324160	16.4964		5525	382	584	463	34	265	212	426	348	31	177	170
25	High light scatter reticulocyte percentage of red cells	Blood	Continuous	All	319041	0.399659		11240	1306	363	321	19	191	102	616	555	21	409	112
26	Breast cancer	Cancer	Binary	Females	143382		9589	121	4	2	2	0	2	0	1	1	0	1	0
27	Epithelial ovarian cancer	Cancer	Binary	Females	143382		953	446	28	4	1	3	1	2	23	1	21	1	21
28	Prostate cancer	Cancer	Binary	Males	119567		6149	446	9	7	5	0	4	0	4	2	2	2	2
29	Colorectal cancer	Cancer	Binary	All	262949		2822	288	19	6	1	5	1	5	8	1	6	1	6
30	Lung cancer	Cancer	Binary	All	262949		1880	316	21	10	0	10	0	10	7	0	7	0	7
31	Chronic lymphocytic leukemia	Cancer	Binary	All	262949		643	1059	68	14	0	14	0	14	45	4	38	3	37
32	Pancreatic cancer	Cancer	Binary	All	262949		566	824	56	4	0	4	0	4	23	2	21	2	21
33	Melanoma	Cancer	Binary	All	262949		2659	500	34	14	8	4	5	7	15	5	8	3	10
34	Schizophrenia	Disease	Binary	All	262949		417	1281	88	27	3	22	0	27	50	8	42	2	47
35	Bipolar disorder	Disease	Binary	All	262949		761	1053	79	3	1	2	1	2	28	4	24	1	27
36	Major depressive disorder	Disease	Binary	All	262949		583	1019	60	17	0	18	0	17	34	2	32	0	34
37	Parkinson's disease	Disease	Binary	All	262949		927	1091	57	13	0	14	0	13	29	4	24	2	26
38	Stroke	Disease	Binary	All	262949		2623	207	17	1	0	1	0	1	5	0	5	0	5
39	Hypertension	Disease	Binary	All	262949		62581	1132	18	54	28	14	14	32	5	2	3	1	4
40	Sudden cardiac arrest	Disease	Binary	All	262949		805	723	44	11	1	9	0	11	21	2	19	1	20
41	Type 1 diabetes	Disease	Binary	All	262949		2281	534	72	68	49	0	33	13	47	31	9	25	14
42	Type 2 diabetes	Disease	Binary	All	262949		14777	553	14	12	7	4	5	7	8	3	4	2	4
43	Systemic sclerosis	Disease	Binary	All	262949		127	2106	137	34	1	34	0	34	142	22	118	5	135
44	Multiple sclerosis	Disease	Binary	All	262949		1094	1030	74	42	32	1	25	4	43	16	21	11	24
45	Systemic lupus erythematosus	Disease	Binary	All	262949		264	1873	132	39	16	14	7	27	79	19	56	10	68
46	Rheumatoid arthritis	Disease	Binary	All	262949		3554	454	43	23	18	2	14	4	23	18	2	14	6
47	Asthma	Disease	Binary	All	262949		21249	473	29	17	13	0	9	8	26	17	1	14	6
48	Crohn's disease; Ulcerative colitis; Inflammatory bowel disease; Chronic inflammatory diseases (ankylosing spondylitis, Crohn's disease, psoriasis, primary sclerosing cholangitis, ulcerative colitis) (pleiotropy)	Disease	Binary	All	262949		3630	458	16	6	4	2	3	3	6	2	4	2	4

## Sheet: 0 (Height)
gene_index	uniprot_id	symbol	name	refseq_ids	chr	cds_start	cds_end	recognized_by_omim	max_otp_non_genetic_mean_association_score	most_significant_nearby_variant	most_significant_nearby_variant_pval	is_significant_by_nearby_variants	most_significant_score_affecting_variant	most_significant_score_affecting_variant_pval	is_significant_by_score_affecting_variants	pwas_dominant_avg_score	pwas_dominant_std_score	pwas_dominant_r	pwas_dominant_pval	pwas_recessive_avg_score	pwas_recessive_std_score	pwas_recessive_r	pwas_recessive_pval	pwas_combined_pval	pwas_fdr_significant	pwas_fdr_qval	pwas_dominant_fdr_significant	pwas_dominant_fdr_qval	pwas_recessive_fdr_significant	pwas_recessive_fdr_qval	pwas_fdr_significant_given_no_significant_nearby_variant	pwas_fdr_qval_given_no_significant_nearby_variant	pwas_fdr_significant_given_no_significant_score_affecting_variant	pwas_fdr_qval_given_no_significant_score_affecting_variant	skat_pval	skat_fdr_significant	skat_fdr_qval	skat_fdr_significant_given_no_significant_nearby_variant	skat_fdr_qval_given_no_significant_nearby_variant	skat_fdr_significant_given_no_significant_score_affecting_variant	skat_fdr_qval_given_no_significant_score_affecting_variant
16117	Q9NVA1	UQCC1	ubiquinol-cytochrome c reductase complex assembly factor 1	['NM_018244']	20	33891741	33999766		0	chr20:34025756A>G (rs143384)	2.37345e-294	TRUE	chr20:33971914C>T (rs4911494)	4.19717e-222	TRUE	0.811504	0.0813703	0.0255739	8.03166e-81	0.947858	0.0641394	0.0359561	3.30899e-180	1.55255e-208	TRUE	2.76291e-204	TRUE	4.76786e-77	TRUE	5.8943e-176	FALSE		FALSE		0.00346029	TRUE	0.049592	FALSE		FALSE
8409	Q5U4N7	GDF5OS	growth differentiation factor 5 opposite strand	[]	20	34021957	34022706		0	chr20:34025756A>G (rs143384)	2.37345e-294	TRUE	chr20:34022387A>C (rs224331)	5.76098e-210	TRUE	0.83078	0.155084	-0.0352929	1.51407e-170	0.986475	0.0520449	-0.0227943	2.40565e-66	3.89781e-208	TRUE	3.46827e-204	TRUE	1.3482e-166	TRUE	8.57038e-63	FALSE		FALSE		2.91993e-28	TRUE	2.26523e-25	FALSE		FALSE
4634	P43026	GDF5	growth differentiation factor 5	['NM_000557']	20	34021710	34025708		0	chr20:34025756A>G (rs143384)	2.37345e-294	TRUE	chr20:34022387A>C (rs224331)	5.76098e-210	TRUE	0.881946	0.103304	-0.0349848	1.58979e-172	0.985435	0.0399544	-0.028298	8.60803e-98	2.57542e-207	TRUE	1.52774e-203	TRUE	2.83125e-168	TRUE	5.11116e-94	FALSE		FALSE		0.785646	FALSE	0.914793	FALSE		FALSE
9973	Q86T20	C6orf1	chromosome 6 open reading frame 1	['NM_178508']	6	34214294	34215262			chr6:34199092C>T (rs2780226)	2.76644e-111	TRUE	chr6:34214322C>G (rs1150781)	5.10101e-108	TRUE	0.558623	0.0687338	-0.000704692	0.768976	0.757525	0.11414	0.0234165	1.34072e-109	3.51257e-108	TRUE	1.56274e-104	FALSE	0.928454	TRUE	1.19411e-105	FALSE		FALSE		4.40458e-66	TRUE	1.57182e-62	FALSE		FALSE
158	A4FU01	MTMR11	myotubularin related protein 11	['NM_181873']	1	149901024	149908540		0	chr1:149906413T>C (rs11205303)	8.27053e-101	TRUE	chr1:149906413T>C (rs11205303)	8.27053e-101	TRUE	0.717512	0.182648	-0.0209976	1.28551e-63	0.957946	0.0954758	-0.021505	1.06148e-68	3.62833e-105	TRUE	1.29139e-101	TRUE	2.86171e-60	TRUE	4.72702e-65	FALSE		FALSE		4.60801e-12	TRUE	7.21234e-10	FALSE		FALSE
14101	Q9BPX3	NCAPG	non-SMC condensin I complex subunit G	['NM_022346']	4	17812701	17845045		0	chr4:17944840G>A (rs16896068)	1.41476e-138	TRUE	chr4:17829990G>C (rs3795243)	4.62595e-95	TRUE	0.947991	0.0941994	0.0235727	2.48552e-77	0.998158	0.0154329	0.0110795	2.05837e-21	6.2291e-84	TRUE	1.84755e-80	TRUE	8.85293e-74	TRUE	1.11109e-18	FALSE		FALSE		4.44258e-18	TRUE	1.46794e-15	FALSE		FALSE
14051	Q99829	CPNE1	copine 1	['NM_152930']	20	34214166	34220845			chr20:34025756A>G (rs143384)	2.37345e-294	TRUE	chr20:34219496T>C (rs6579255)	6.28565e-97	TRUE	0.693959	0.433285	-0.0251304	2.00213e-79	0.818549	0.370088	-0.016797	1.79485e-38	8.23454e-80	TRUE	2.09345e-76	TRUE	8.91399e-76	TRUE	2.6643e-35	FALSE		FALSE		4.36292e-51	TRUE	1.29746e-47	FALSE		FALSE
12311	Q8WW01	TSEN15	tRNA splicing endonuclease subunit 15	['NM_001127394']	1	184020890	184041978		0	chr1:184023529A>C (rs1046934)	1.77647e-76	TRUE	chr1:184023529A>C (rs1046934)	1.77647e-76	TRUE	0.471999	0.451736	-0.0175765	2.95102e-54	0.921761	0.242374	-0.015734	1.08795e-45	5.09353e-76	TRUE	1.13305e-72	TRUE	5.25548e-51	TRUE	2.1533e-42	FALSE		FALSE		0.352122	FALSE	0.667614	FALSE		FALSE
12096	Q8TE56	ADAMTS17	ADAM metallopeptidase with thrombospondin type 1 motif 17	['NM_139057']	15	100514610	100882104		0	chr15:100692953G>A (rs72755233)	1.09358e-130	TRUE	chr15:100692953G>A (rs72755233)	1.09358e-130	TRUE	0.72282	0.140083	0.0216564	1.2757e-70	0.990689	0.048598	-0.00117821	0.194829	2.96139e-72	TRUE	5.85566e-69	TRUE	3.78648e-67	FALSE	0.675589	FALSE		FALSE		3.71354e-22	TRUE	1.89316e-19	FALSE		FALSE
13495	Q96M20	CNBD2	cyclic nucleotide binding domain containing 2	['NM_080834']	20	34556685	34618567			chr20:34097353T>C (rs2236164)	8.62612e-100	TRUE	chr20:34596371C>T (rs6060750)	6.837e-84	TRUE	0.874578	0.189204	-0.023165	3.26613e-65	0.998734	0.0294192	-0.00697662	1.28136e-06	3.38219e-70	TRUE	6.01894e-67	TRUE	8.3095e-62	TRUE	9.63078e-05	FALSE		FALSE		2.63367e-34	TRUE	4.27205e-31	FALSE		FALSE
3785	P22004	BMP6	bone morphogenetic protein 6	['NM_001718']	6	7727189	7880573		0	chr6:7720059G>A (rs12198986)	1.72372e-87	TRUE	chr6:7727271G>A (rs111588693)	4.01113e-87	TRUE	0.807317	0.136682	-0.0146254	5.84598e-34	0.966208	0.0645034	-0.0175132	1.83962e-54	5.58954e-70	TRUE	9.04285e-67	TRUE	4.52657e-31	TRUE	4.09614e-51	FALSE		FALSE		0.0771952	FALSE	0.339343	FALSE		FALSE
2212	O95475	SIX6	SIX homeobox 6	['NM_007374']	14	60976117	60977967		0	chr14:61072875T>C (rs10483727)	1.92372e-68	TRUE	chr14:60976537C>A (rs33912345)	7.93396e-68	TRUE	0.509373	0.209446	0.0118462	1.44074e-27	0.836084	0.216229	0.0222267	7.02261e-60	2.65136e-67	TRUE	3.93197e-64	TRUE	6.93465e-25	TRUE	2.0849e-56	FALSE		FALSE		2.68195e-05	TRUE	0.00103134	FALSE		FALSE
10333	Q8IUI8	CRLF3	cytokine receptor like factor 3	['NM_015986']	17	29111208	29151669		0	chr17:29221277C>T (rs62070652)	1.42341e-107	TRUE	chr17:29111368A>G (rs11867457)	4.34372e-67	TRUE	0.700372	0.432495	0.0200426	5.69886e-57	0.972265	0.154698	0.0128969	1.02184e-27	2.29038e-66	TRUE	3.13536e-63	TRUE	1.12768e-53	TRUE	8.66766e-25	FALSE		FALSE		0.0527711	FALSE	0.278359	FALSE		FALSE
13350	Q96JM7	L3MBTL3	l(3)mbt-like 3 (Drosophila)	['XM_027074']	6	130363845	130460895		0	chr6:130349119C>T (rs6569648)	1.42569e-76	TRUE	chr6:130374102C>A (rs9388768)	9.86923e-64	TRUE	0.869396	0.0523697	0.0110868	5.33218e-24	0.963539	0.0407293	0.0185001	1.09646e-54	1.58209e-63	TRUE	2.01106e-60	TRUE	1.93797e-21	TRUE	2.79018e-51	FALSE		FALSE		0.568652	FALSE	0.808354	FALSE		FALSE
7845	Q53EP0	FNDC3B	fibronectin type III domain containing 3B	['NM_022763']	3	171830270	172115262		0	chr3:171969077C>G (rs7652177)	1.25684e-60	TRUE	chr3:171969077C>G (rs7652177)	4.00491e-60	TRUE	0.880586	0.0699026	-0.0171394	7.94752e-43	0.978618	0.037834	-0.0158864	3.195e-35	3.79865e-60	TRUE	4.50671e-57	TRUE	1.17948e-39	TRUE	3.79417e-32	FALSE		FALSE		0.000299838	TRUE	0.00767577	FALSE		FALSE
5517	P59942	MCCD1	mitochondrial coiled-coil domain 1	['NM_001011700']	6	31496792	31497709			chr6:31603591A>G (rs2261033)	4.3277e-73	TRUE	chr6:31496915G>A (rs2259435)	9.63852e-51	TRUE	0.722442	0.111934	0.0147947	1.77227e-49	0.943733	0.0745729	-0.000483228	0.874553	3.23166e-56	TRUE	3.59441e-53	TRUE	2.86931e-46	FALSE	0.977038	FALSE		FALSE		1.06976e-12	TRUE	1.83536e-10	FALSE		FALSE
1220	O43261	DLEU1	deleted in lymphocytic leukemia 1	['NR_002605']	13	50656573	50678952			chr13:51105334G>A (rs3118905)	1.10203e-105	TRUE	chr13:50656582T>A (rs2066575)	1.54505e-51	TRUE	0.743736	0.289041	-0.018386	7.6858e-42	0.970887	0.112097	-0.0142805	2.08775e-25	1.67525e-50	TRUE	1.7537e-47	TRUE	9.77689e-39	TRUE	1.37737e-22	FALSE		FALSE		0.00317824	TRUE	0.046369	FALSE		FALSE
1440	O60266	ADCY3	adenylate cyclase 3	['NM_001320613']	2	25042804	25141856		0	chr2:25463483G>A (rs2289195)	7.98183e-66	TRUE	chr2:25141538A>G (rs11676272)	1.31871e-50	TRUE	0.590928	0.243569	0.0141356	4.3149e-28	0.900767	0.179893	0.0156819	2.60882e-39	4.07827e-49	TRUE	4.03205e-46	TRUE	2.32861e-25	TRUE	4.22463e-36	FALSE		FALSE		0.178538	FALSE	0.505986	FALSE		FALSE
14636	Q9BYG8	GSDMC	gasdermin C	['NM_031415']	8	130760750	130789833		0	chr8:130725665C>T (rs6470764)	5.68107e-64	TRUE	chr8:130760850A>G (rs4144738)	3.33399e-51	TRUE	0.646646	0.223605	0.0139835	1.08188e-34	0.927608	0.141006	0.0145548	1.22905e-29	7.53092e-47	TRUE	7.0537e-44	TRUE	9.17482e-32	TRUE	1.15226e-26	FALSE		FALSE		0.0565733	FALSE	0.288393	FALSE		FALSE
4118	P29590	PML	promyelocytic leukemia	['NM_002675']	15	74287154	74337346		0	chr15:74286929C>T (rs5742914)	1.47552e-50	TRUE	chr15:74336633T>C (rs5742915)	6.09638e-47	TRUE	0.735608	0.167338	-0.0108934	7.72319e-33	0.947487	0.102166	-0.010345	1.19231e-30	4.97584e-46	TRUE	4.4275e-43	TRUE	5.29009e-30	TRUE	1.17992e-27	FALSE		FALSE		0.000145782	TRUE	0.00435709	FALSE		FALSE
2958	P09681	GIP	gastric inhibitory polypeptide	['NM_004123']	17	47036072	47044594			chr17:47039132T>C (rs2291725)	1.8668e-47	TRUE	chr17:47039132T>C (rs2291725)	1.8668e-47	TRUE	0.698289	0.161405	0.0121358	9.64724e-28	0.924885	0.120671	0.0123898	6.77566e-36	6.711e-46	TRUE	5.68709e-43	TRUE	4.77244e-25	TRUE	8.62106e-33	FALSE		FALSE		0.0103792	FALSE	0.104986	FALSE		FALSE
5786	P78337	PITX1	paired like homeodomain 1	['NM_002653']	5	134364472	134369571		0	chr5:134372685T>C (rs31198)	7.65092e-48	TRUE	chr5:134364518C>G (rs479632)	1.27791e-47	TRUE	0.886966	0.128595	0.01466	3.7597e-40	0.990102	0.0387983	0.0113589	9.00253e-20	1.14995e-45	TRUE	9.30208e-43	TRUE	4.46377e-37	TRUE	4.11185e-17	FALSE		FALSE		0.585195	FALSE	0.815816	FALSE		FALSE
4716	P46379	BAG6	BCL2 associated athanogene 6	['NM_080703']	6	31606911	31619540		0	chr6:31603591A>G (rs2261033)	4.3277e-73	TRUE	chr6:31610686A>G (rs1052486)	3.62003e-46	TRUE	0.917983	0.0510867	0.0105105	1.93347e-33	0.986764	0.0251004	0.0115878	6.76537e-27	3.31165e-45	TRUE	2.56236e-42	TRUE	1.43471e-30	TRUE	5.23963e-24	FALSE		FALSE		0.202909	FALSE	0.534392	FALSE		FALSE
14898	Q9H015	SLC22A4	solute carrier family 22 member 4	['NM_003059']	5	131630310	131679525			chr5:131576737T>C (rs11949055)	1.77127e-60	TRUE	chr5:131663062T>C (rs272893)	2.06613e-45	TRUE	0.27066	0.288406	-0.0115622	4.13733e-24	0.728432	0.336979	-0.0154069	2.99201e-38	3.63264e-45	TRUE	2.6936e-42	TRUE	1.5677e-21	TRUE	4.09974e-35	FALSE		FALSE		0.100081	FALSE	0.386274	FALSE		FALSE
10790	Q8N1H7	C14orf39	chromosome 14 open reading frame 39	['NM_174978']	14	60903566	60951796		0	chr14:61072875T>C (rs10483727)	1.92372e-68	TRUE	chr14:60903757G>A (rs1254319)	1.11833e-51	TRUE	0.761597	0.125516	-0.017608	1.11481e-42	0.977277	0.0498068	0.0124168	8.61834e-18	1.01169e-42	TRUE	7.10995e-40	TRUE	1.52721e-39	TRUE	3.26635e-15	FALSE		FALSE		1.29471e-05	TRUE	0.000549091	FALSE		FALSE
9961	Q86SQ4	ADGRG6	adhesion G protein-coupled receptor G6	['NM_001032394']	6	142623467	142764516		0	chr6:142679572G>A (rs6570507)	5.58634e-122	TRUE	chr6:142691549A>C (rs11155242)	4.11268e-65	TRUE	0.529824	0.0685472	0.0175967	5.33468e-39	0.712665	0.0406066	-0.00537072	3.13964e-05	1.03877e-42	TRUE	7.10995e-40	TRUE	5.93783e-36	TRUE	0.00166448	FALSE		FALSE		0.0314239	FALSE	0.206899	FALSE		FALSE
10197	Q86X59	C17orf82	chromosome 17 open reading frame 82	['NM_203425']	17	59489337	59490089			chr17:59497277A>G (rs757608)	4.66018e-88	TRUE	chr17:59489893T>C (rs9907379)	3.33606e-47	TRUE	0.443037	0.1061	0.000520584	0.146542	0.738645	0.217275	0.016415	1.2352e-41	5.68391e-42	TRUE	3.74633e-39	FALSE	0.486044	TRUE	2.20026e-38	FALSE		FALSE		1.19509e-11	TRUE	1.73366e-09	FALSE		FALSE
5889	P84022	SMAD3	SMAD family member 3	['NM_005902']	15	67358493	67482871		0	chr15:67457698A>G (rs35874463)	4.27457e-67	TRUE	chr15:67457698A>G (rs35874463)	4.27457e-67	TRUE	0.971408	0.0861451	-0.0157112	6.12705e-39	0.999563	0.00797054	-0.00610829	5.77386e-07	3.58942e-40	TRUE	2.28133e-37	TRUE	6.41863e-36	TRUE	4.71788e-05	FALSE		FALSE		4.67693e-72	TRUE	2.78168e-68	FALSE		FALSE
17878	Q9Y5R2	MMP24	matrix metallopeptidase 24	['NM_006690']	20	33814542	33862409			chr20:34025756A>G (rs143384)	2.37345e-294	TRUE	chr20:33814576GGCCGCCGCC>G (20:33814576_GGCCGCCGCC_G)	1.49503e-40	TRUE	0.0656997	0.225697	0.0102922	2.52806e-20	0.440454	0.471438	0.0165512	1.03846e-33	2.33187e-39	TRUE	1.43097e-36	TRUE	6.9265e-18	TRUE	1.15613e-30	FALSE		FALSE		0.119705	FALSE	0.418105	FALSE		FALSE
592	E2RYF6	MUC22	mucin 22	['NM_001198815']	6	30978484	31002712		0	chr6:31272261C>T (rs6457374)	3.08842e-70	TRUE	chr6:30997692G>C (rs9262549)	7.51282e-48	TRUE	0.160571	0.15307	0.0112787	8.59317e-37	1.04179	0.164347	0.000633143	0.893007	4.73261e-39	TRUE	2.80738e-36	TRUE	8.50199e-34	FALSE	0.979986	FALSE		FALSE		3.06397e-15	TRUE	7.4891e-13	FALSE		FALSE
13467	Q96LM9	C20orf173	chromosome 20 open reading frame 173	['NM_001145350']	20	34116090	34116858			chr20:34025756A>G (rs143384)	2.37345e-294	TRUE	chr20:34116282T>C (rs7261862)	9.65409e-40	TRUE	0.86282	0.220817	-0.0159882	2.8068e-35	0.991776	0.0544968	-0.0118436	2.07009e-14	4.92138e-39	TRUE	2.82519e-36	TRUE	2.49931e-32	TRUE	5.50365e-12	FALSE		FALSE		1.73891e-29	TRUE	1.93921e-26	FALSE		FALSE
7863	Q53GD3	SLC44A4	solute carrier family 44 member 4	['NM_001178044']	6	31831407	31846757			chr6:31603591A>G (rs2261033)	4.3277e-73	TRUE	chr6:31839309C>T (rs2242665)	2.95035e-37	TRUE	0.410882	0.2957	0.00907379	4.37007e-31	0.887319	0.213009	0.00899841	1.83623e-20	7.69933e-39	TRUE	4.28179e-36	TRUE	2.77952e-28	TRUE	8.84019e-18	FALSE		FALSE		0.00044566	TRUE	0.0104083	FALSE		FALSE
11324	Q8NBW4	SLC38A9	solute carrier family 38 member 9	['NM_173514']	5	54922325	54993786		0	chr5:54960673C>G (rs4865615)	1.8283e-40	TRUE	chr5:54960673C>G (rs4865615)	3.83365e-40	TRUE	0.500846	0.178996	0.0102003	1.42814e-19	0.811013	0.21449	0.0147032	7.24528e-32	2.34032e-38	TRUE	1.26207e-35	TRUE	3.74027e-17	TRUE	7.59178e-29	FALSE		FALSE		0.301565	FALSE	0.62673	FALSE		FALSE
3794	P22105	TNXB	tenascin XB	['NM_019105']	6	32009129	32065975		0	chr6:31603591A>G (rs2261033)	4.3277e-73	TRUE	chr6:32010732T>G (rs1135809)	2.35345e-46	TRUE	0.680533	0.1241	0.0114776	9.34091e-33	0.99805	0.0444405	0.00362271	1.43418e-06	3.17149e-38	TRUE	1.65999e-35	TRUE	6.16119e-30	TRUE	0.000105971	FALSE		FALSE		1.82398e-12	TRUE	3.01345e-10	FALSE		FALSE
2471	P01374	LTA	lymphotoxin alpha	['NM_000595']	6	31540520	31541467			chr6:31603591A>G (rs2261033)	4.3277e-73	TRUE	chr6:31540556T>C (rs2229094)	1.5095e-57	TRUE	0.352774	0.314812	0.0131464	2.50993e-33	0.886144	0.246175	0.00755377	9.87768e-12	4.13593e-38	TRUE	2.10294e-35	TRUE	1.78798e-30	TRUE	1.89195e-09	FALSE		FALSE		6.16828e-29	TRUE	6.47415e-26	FALSE		FALSE
9875	Q7Z6B0	CCDC91	coiled-coil domain containing 91	['NM_018318']	12	28410149	28702103		0	chr12:28661655A>G (rs11049681)	5.31064e-62	TRUE	chr12:28412372G>A (rs11049488)	2.3445e-58	TRUE	0.678116	0.107137	0.0142008	4.57491e-36	0.943962	0.0753509	0.00472178	0.0037958	1.44476e-37	TRUE	7.14191e-35	TRUE	4.28813e-33	FALSE	0.0823564	FALSE		FALSE		0.828643	FALSE	0.932487	FALSE		FALSE
17966	Q9Y6C9	MTCH2	mitochondrial carrier 2	['NM_014342']	11	47640388	47664017			chr11:47663049A>G (rs10838738)	4.7515e-38	TRUE	chr11:47640429G>C (rs1064608)	1.65122e-37	TRUE	0.561622	0.372937	0.0138809	1.12358e-30	0.918902	0.217414	0.00987948	1.47277e-18	6.78484e-36	TRUE	3.26333e-33	TRUE	6.89994e-28	TRUE	5.96236e-16	FALSE		FALSE		0.210568	FALSE	0.543413	FALSE		FALSE
3154	P10321	HLA-C	major histocompatibility complex, class I, C	['NM_002117']	6	31236949	31239848			chr6:31603591A>G (rs2261033)	4.3277e-73	TRUE	chr6:31239827C>T (rs2308525)	2.87668e-61	TRUE	0.056831	0.174029	0.0101226	1.43505e-26	0.969326	0.300013	0.00775072	6.25301e-10	1.36526e-35	TRUE	6.39374e-33	TRUE	6.38922e-24	TRUE	9.94507e-08	FALSE		FALSE		5.88174e-08	TRUE	4.8587e-06	FALSE		FALSE
17411	Q9UQF0	ERVW-1	endogenous retrovirus group W member 1	['NM_014590']	7	92098082	92099695			chr7:92246744C>G (rs42041)	1.7974e-113	TRUE	chr7:92098776C>T (rs10266695)	9.47934e-35	TRUE	0.81558	0.2527	-0.0134329	1.40082e-34	0.997142	0.0558764	-0.0031916	0.000740061	1.43233e-35	TRUE	6.53584e-33	TRUE	1.13396e-31	TRUE	0.0236673	FALSE		FALSE		7.08888e-14	TRUE	1.38997e-11	FALSE		FALSE
4316	P34931	HSPA1L	heat shock protein family A (Hsp70) member 1 like	['NM_005527']	6	31777827	31779749			chr6:31603591A>G (rs2261033)	4.3277e-73	TRUE	chr6:31777946C>T (rs2075800)	8.61584e-42	TRUE	0.587653	0.136547	0.00977873	1.78563e-29	0.937005	0.0997501	0.00443954	0.00266875	3.49778e-35	TRUE	1.55616e-32	TRUE	1.02581e-26	FALSE	0.0636391	FALSE		FALSE		0.0516932	FALSE	0.275414	FALSE		FALSE
9263	Q6UXT9	ABHD15	abhydrolase domain containing 15	['NM_198147']	17	27889582	27893984		0	chr17:27889986T>C (rs542939)	3.21206e-36	TRUE	chr17:27889986T>C (rs542939)	5.49214e-36	TRUE	0.449331	0.19044	-0.0102595	1.56403e-19	0.814895	0.221834	-0.0129773	4.55944e-26	2.3954e-34	TRUE	1.03972e-31	TRUE	3.9791e-17	TRUE	3.24869e-23	FALSE		FALSE		5.42745e-11	TRUE	6.67876e-09	FALSE		FALSE
16178	Q9NW81	ATP5SL	ATP5S like	['NM_018035']	19	41938139	41945804			chr19:41937095G>A (rs17318596)	4.81046e-36	TRUE	chr19:41939297C>G (rs1043413)	1.69314e-35	TRUE	0.387748	0.431531	-0.0117444	1.84652e-23	0.867874	0.313018	-0.0116557	4.3766e-23	1.71029e-33	TRUE	7.24674e-31	TRUE	6.20466e-21	TRUE	2.51485e-20	FALSE		FALSE		0.053907	FALSE	0.281164	FALSE		FALSE
6273	Q08397	LOXL1	lysyl oxidase like 1	['NM_005576']	15	74219125	74244175		0	chr15:74286929C>T (rs5742914)	1.47552e-50	TRUE	chr15:74219546G>T (rs1048661)	1.9065e-24	TRUE	0.520257	0.253455	-0.0102708	1.59491e-26	0.949214	0.15729	-0.011371	1.17974e-11	5.25598e-33	TRUE	2.17524e-30	TRUE	6.92775e-24	TRUE	2.23561e-09	FALSE		FALSE		0.0926808	FALSE	0.373044	FALSE		FALSE
3997	P26640	VARS	valyl-tRNA synthetase	['NM_006295']	6	31745374	31762994			chr6:31603591A>G (rs2261033)	4.3277e-73	TRUE	chr6:31762844G>T (rs2753960)	1.98649e-40	TRUE	0.837092	0.121562	0.0110056	2.05601e-23	0.990287	0.0349503	0.00920273	1.22332e-16	7.47979e-33	TRUE	3.02524e-30	TRUE	6.78065e-21	TRUE	4.27275e-14	FALSE		FALSE		0.656958	FALSE	0.853186	FALSE		FALSE
8028	Q5JNZ3	ZNF311	zinc finger protein 311	['XM_212581']	6	28962781	28971731			chr6:28918936T>C (rs6456876)	1.73514e-36	TRUE	chr6:28963248T>G (rs6456880)	3.43128e-34	TRUE	0.813241	0.141308	0.0110526	8.95516e-28	0.971484	0.0673705	0.00945437	1.29001e-17	7.65001e-33	TRUE	3.02532e-30	TRUE	4.55664e-25	TRUE	4.78728e-15	FALSE		FALSE		0.0136546	FALSE	0.126173	FALSE		FALSE
6291	Q08999	RBL2	RB transcriptional corepressor like 2	['NM_005611']	16	53468469	53524209		0	chr16:53481010A>G (rs17800727)	6.97239e-33	TRUE	chr16:53481010A>G (rs17800727)	6.97239e-33	TRUE	0.705379	0.272106	-0.0142371	1.57621e-23	0.96094	0.123366	-0.0118813	2.00279e-18	2.69949e-30	TRUE	1.04435e-27	TRUE	5.39823e-21	TRUE	7.92795e-16	FALSE		FALSE		0.0321295	FALSE	0.209764	FALSE		FALSE
14589	Q9BY11	PACSIN1	protein kinase C and casein kinase substrate in neurons 1	['NM_001199583']	6	34494083	34500304			chr6:34199092C>T (rs2780226)	2.76644e-111	TRUE	chr6:34498328C>T (rs41312309)	1.6517e-31	TRUE	0.939183	0.129676	-0.0153837	4.8294e-30	0.998526	0.0168122	-0.00531693	4.82484e-05	4.2973e-30	TRUE	1.62712e-27	TRUE	2.86689e-27	TRUE	0.00241418	FALSE		FALSE		4.17786e-08	TRUE	3.56677e-06	FALSE		FALSE
16789	Q9UFV1	TBC1D29	TBC1 domain family member 29	['NM_015594']	17	28886733	28890440			chr17:29221277C>T (rs62070652)	1.42341e-107	TRUE	chr17:28887134G>A (rs111780165)	7.31587e-34	TRUE	0.856443	0.346315	0.013184	3.30254e-27	0.994381	0.072761	0.00609312	5.84233e-10	6.25066e-30	TRUE	2.31743e-27	TRUE	1.50807e-24	TRUE	9.37562e-08	FALSE		FALSE		2.39879e-19	TRUE	9.3047e-17	FALSE		FALSE
14826	Q9GZK6	OR2J1	olfactory receptor family 2 subfamily J member 1 (gene/pseudogene)	['NG_004683']	6	29068720	29069655			chr6:28918936T>C (rs6456876)	1.73514e-36	TRUE	chr6:29069264T>C (rs2394516)	2.76929e-34	TRUE	0.099319	0.246836	-0.00846261	2.94056e-15	0.270708	0.306521	-0.0128386	8.68009e-29	7.63128e-30	TRUE	2.77156e-27	TRUE	4.68722e-13	TRUE	7.73092e-26	FALSE		FALSE		0.0531028	FALSE	0.279219	FALSE		FALSE
15838	Q9NQT4	EXOSC5	exosome component 5	['NM_020158']	19	41892541	41903233			chr19:41937095G>A (rs17318596)	4.81046e-36	TRUE	chr19:41903220G>A (rs10853751)	8.17483e-31	TRUE	0.766605	0.103866	0.0108134	8.15475e-20	0.936476	0.0840913	0.0104014	2.19958e-21	1.47015e-29	TRUE	5.23256e-27	TRUE	2.16758e-17	TRUE	1.15239e-18	FALSE		FALSE		0.820113	FALSE	0.928927	FALSE		FALSE
6535	Q13219	PAPPA	pappalysin 1	['NM_002581']	9	118916452	119158892		0	chr9:119134796A>G (rs7869550)	1.87095e-43	TRUE	chr9:119106881C>A (rs7020782)	7.08041e-31	TRUE	0.742263	0.088946	-0.0090582	6.68369e-14	0.920965	0.085957	-0.0110244	4.51981e-22	1.65341e-29	TRUE	5.76944e-27	TRUE	9.37243e-12	TRUE	2.51598e-19	FALSE		FALSE		0.196814	FALSE	0.527766	FALSE		FALSE
14013	Q99712	KCNJ15	potassium voltage-gated channel subfamily J member 15	['NM_002243']	21	39671184	39672308			chr21:39671476G>A (rs2230033)	1.67207e-29	TRUE	chr21:39671476G>A (rs2230033)	1.67207e-29	TRUE	0.377829	0.299072	0.0144384	6.67433e-21	0.784135	0.31504	0.0104333	1.0993e-19	1.42493e-28	TRUE	4.84292e-26	TRUE	1.91715e-18	TRUE	4.89545e-17	FALSE		FALSE		0.0261641	FALSE	0.187639	FALSE		FALSE
15128	Q9H324	ADAMTS10	ADAM metallopeptidase with thrombospondin type 1 motif 10	['NM_030957']	19	8645780	8670595		0	chr19:8670147C>T (rs62621197)	2.13848e-129	TRUE	chr19:8670147C>T (rs62621197)	2.13848e-129	TRUE	0.772291	0.0409328	0.0137263	8.53872e-22	0.915534	0.0168734	-0.00779557	5.85157e-07	1.44232e-28	TRUE	4.84292e-26	TRUE	2.57739e-19	TRUE	4.75954e-05	FALSE		FALSE		3.63052e-128	TRUE	6.47794e-124	FALSE		FALSE
2685	P05141	SLC25A5	solute carrier family 25 member 5	['NM_001152']	X	118602479	118605018			chrX:118603844T>G (rs371749)	1.07213e-29	TRUE	chrX:118603844T>G (rs371749)	1.07213e-29	TRUE	0.175052	0.3464	0.17833	3.65381e-23	0.380554	0.456665	-0.151257	2.94458e-26	1.88122e-28	TRUE	6.19967e-26	TRUE	1.1831e-20	TRUE	2.18549e-23	FALSE		FALSE		0.0140684	FALSE	0.128291	FALSE		FALSE
1612	O60906	SMPD2	sphingomyelin phosphodiesterase 2	['NM_003080']	6	109762325	109765105			chr6:109783941A>G (rs1046943)	8.62692e-30	TRUE	chr6:109764535G>T (rs1476387)	2.14898e-29	TRUE	0.560017	0.320153	0.0130768	3.10161e-25	0.908651	0.205734	0.00899492	4.21252e-14	2.43058e-28	TRUE	7.86447e-26	TRUE	1.2008e-22	TRUE	1.0875e-11	FALSE		FALSE		0.521159	FALSE	0.780317	FALSE		FALSE
5321	P55268	LAMB2	laminin subunit beta 2	['NM_002292']	3	49158662	49170300			chr3:49162583C>T (rs35713889)	4.23865e-26	TRUE	chr3:49162583C>T (rs35713889)	4.23865e-26	TRUE	0.923729	0.114317	-0.0137463	6.0571e-28	0.999075	0.0140278	-0.00614245	0.000352107	3.59925e-28	TRUE	1.14379e-25	TRUE	3.17267e-25	TRUE	0.0128002	FALSE		FALSE		1.16458e-19	TRUE	4.6177e-17	FALSE		FALSE
3719	P20809	IL11	interleukin 11	['NM_000641']	19	55877378	55881678			chr19:55993436G>T (rs147110934)	7.12845e-38	TRUE	chr19:55879672C>T (rs4252548)	5.17912e-34	TRUE	0.954898	0.191323	0.0102876	4.11462e-28	0.99978	0.019335	0.00099544	0.00415485	3.67609e-28	TRUE	1.14771e-25	TRUE	2.28992e-25	FALSE	0.0885291	FALSE		FALSE		1.43555e-35	TRUE	2.56145e-32	FALSE		FALSE
135	A3KN83	SBNO1	strawberry notch homolog 1	['NM_018183']	12	123780458	123834988		0	chr12:123822711G>A (rs7980687)	3.9074e-38	TRUE	chr12:123806219C>T (rs1060105)	1.08522e-37	TRUE	0.958546	0.0511246	-0.01121	1.26027e-25	0.998111	0.01087	-0.00635014	3.24544e-08	7.07419e-28	TRUE	2.17056e-25	TRUE	5.21958e-23	TRUE	3.42077e-06	FALSE		FALSE		0.611334	FALSE	0.828667	FALSE		FALSE
9939	Q7Z7M8	B3GNT8	UDP-GlcNAc:betaGal beta-1,3-N-acetylglucosaminyltransferase 8	['NM_198540']	19	41931493	41932683		0	chr19:41937095G>A (rs17318596)	4.81046e-36	TRUE	chr19:41932275T>C (rs284662)	1.56536e-33	TRUE	0.756918	0.116095	0.0062861	4.18665e-11	0.93475	0.0845755	0.0116523	2.73637e-24	1.14255e-27	TRUE	3.44625e-25	TRUE	4.14222e-09	TRUE	1.68079e-21	FALSE		FALSE		4.20771e-07	TRUE	2.7944e-05	FALSE		FALSE
7161	Q15477	SKIV2L	Ski2 like RNA helicase	['NM_006929']	6	31926970	31937489		0	chr6:31603591A>G (rs2261033)	4.3277e-73	TRUE	chr6:31929014A>C (rs437179)	1.29602e-60	TRUE	0.859552	0.146619	0.00728914	0.02082	0.986877	0.0293395	0.0102382	3.3842e-27	1.78071e-27	TRUE	5.28158e-25	FALSE	0.160582	TRUE	2.74013e-24	FALSE		FALSE		0.00344472	TRUE	0.0494482	FALSE		FALSE
7087	Q15149	PLEC	plectin	['NM_000445']	8	144990348	145024874		0	chr8:145007187G>A (rs11136336)	8.23083e-32	TRUE	chr8:145007187G>A (rs11136336)	8.23083e-32	TRUE	0.850925	0.0891079	0.010344	3.23202e-13	1.00975	0.0164616	0.00549158	2.1295e-06	1.83883e-27	TRUE	5.36455e-25	TRUE	4.14093e-11	TRUE	0.000151731	FALSE		FALSE		0.000499129	TRUE	0.0112307	FALSE		FALSE
14423	Q9BVI0	PHF20	PHD finger protein 20	['NM_016436']	20	34389445	34535546		0	chr20:34025756A>G (rs143384)	2.37345e-294	TRUE	chr20:34502107G>A (rs17431878)	2.00572e-46	TRUE	0.967377	0.0558881	-0.0109218	6.49479e-24	0.999412	0.00698711	-0.00903164	1.70323e-08	2.53681e-27	TRUE	7.28146e-25	TRUE	2.31331e-21	TRUE	1.89623e-06	FALSE		FALSE		1.77863e-24	TRUE	1.05787e-21	FALSE		FALSE
11219	Q8N9P6	C9orf163	chromosome 9 open reading frame 163	['NM_152571']	9	139378901	139379509			chr9:139368953G>A (rs3812594)	2.95886e-27	TRUE	chr9:139378914T>C (rs34376913)	3.30979e-27	TRUE	0.773115	0.238158	-0.0136887	2.18322e-27	0.973106	0.0935097	-0.00637384	8.35547e-08	2.72284e-27	TRUE	7.69136e-25	TRUE	1.02318e-24	TRUE	8.0372e-06	FALSE		FALSE		0.796476	FALSE	0.918375	FALSE		FALSE
8833	Q6N021	TET2	tet methylcytosine dioxygenase 2	['NM_017628']	4	106155100	106197673		0	chr4:106211443A>G (rs2647268)	1.07628e-47	TRUE	chr4:106196951A>G (rs2454206)	1.24002e-46	TRUE	0.759176	0.161649	0.00664026	1.00774e-12	0.981588	0.0539879	0.00925179	2.6414e-16	5.61206e-27	TRUE	1.5605e-24	TRUE	1.23771e-10	TRUE	8.55479e-14	FALSE		FALSE		0.013241	FALSE	0.123696	FALSE		FALSE
8699	Q6DJT9	PLAG1	PLAG1 zinc finger	['NM_002655']	8	57078805	57080828		0	chr8:57155598G>T (rs9650315)	3.84136e-75	TRUE	chr8:57078933G>T (rs35883156)	5.25563e-31	TRUE	0.955037	0.068599	0.00946934	1.4499e-25	0.99778	0.0130603	0.00580129	1.56774e-08	8.12733e-27	TRUE	2.20875e-24	TRUE	5.86848e-23	TRUE	1.75636e-06	FALSE		FALSE		0.132242	FALSE	0.438703	FALSE		FALSE
7867	Q53GL7	PARP10	poly(ADP-ribose) polymerase family member 10	['NM_032789']	8	145051655	145060527			chr8:145007187G>A (rs11136336)	8.23083e-32	TRUE	chr8:145059425T>C (rs11136344)	7.17411e-29	TRUE	0.525074	0.310635	0.0105191	5.29436e-17	0.915118	0.202158	0.0134203	1.53354e-20	8.1916e-27	TRUE	2.20875e-24	TRUE	1.08376e-14	TRUE	7.58802e-18	FALSE		FALSE		0.112617	FALSE	0.407103	FALSE		FALSE
8178	Q5ST30	VARS2	valyl-tRNA synthetase 2, mitochondrial	['NM_020442']	6	30882614	30893984			chr6:31272261C>T (rs6457374)	3.08842e-70	TRUE	chr6:30888161T>C (rs2249464)	4.63074e-26	TRUE	0.307867	0.31973	0.00814037	2.54724e-16	0.817711	0.308803	0.0115474	4.16242e-20	9.07827e-26	TRUE	2.4113e-23	TRUE	4.62896e-14	TRUE	1.95119e-17	FALSE		FALSE		2.55329e-05	TRUE	0.000994724	FALSE		FALSE
15653	Q9HCR9	PDE11A	phosphodiesterase 11A	['NM_001077196']	2	178494138	178937164		0	chr2:178565913T>C (rs17400325)	8.61683e-22	TRUE	chr2:178565913T>C (rs17400325)	8.61683e-22	TRUE	0.463434	0.166506	-0.0122121	3.28481e-26	0.837071	0.171776	-0.000573743	0.506385	1.42689e-25	TRUE	3.73425e-23	TRUE	1.39284e-23	FALSE	0.874623	FALSE		FALSE		4.96297e-24	TRUE	2.85659e-21	FALSE		FALSE
2322	O95873	C6orf47	chromosome 6 open reading frame 47	['NM_021184']	6	31626843	31627724			chr6:31603591A>G (rs2261033)	4.3277e-73	TRUE	chr6:31627523C>T (rs3130617)	1.41429e-24	TRUE	0.588927	0.181773	0.00884366	6.61743e-17	0.910344	0.125828	0.00621271	3.19113e-08	1.59102e-25	TRUE	4.10345e-23	TRUE	1.29505e-14	TRUE	3.38355e-06	FALSE		FALSE		0.0183711	FALSE	0.152251	FALSE		FALSE
7733	Q499Z3	SLFNL1	schlafen like 1	['NM_144990']	1	41481781	41486332			chr1:41502680C>A (rs1740610)	1.60738e-62	TRUE	chr1:41485902C>G (rs3738368)	2.78939e-39	TRUE	0.786982	0.208247	-0.00925918	3.90353e-23	0.981388	0.0640894	-0.00863694	1.87732e-13	1.98944e-25	TRUE	5.05773e-23	TRUE	1.24139e-20	TRUE	4.4001e-11	FALSE		FALSE		0.0558003	FALSE	0.28624	FALSE		FALSE
11186	Q8N960	CEP120	centrosomal protein 120	['NM_153223']	5	122682216	122758692		0	chr5:122727026G>A (rs6876883)	2.3452e-25	TRUE	chr5:122718736G>C (rs6595440)	7.45102e-25	TRUE	0.81465	0.123274	0.0112648	5.93816e-20	0.982104	0.0491752	0.00845296	3.48859e-12	2.98132e-25	TRUE	7.47262e-23	TRUE	1.60231e-17	TRUE	7.31086e-10	FALSE		FALSE		0.00858683	FALSE	0.0922425	FALSE		FALSE
8163	Q5SQN1	SNAP47	synaptosome associated protein 47	['NM_053052']	1	227923111	227968371		0	chr1:227831176G>A (rs28446171)	2.19511e-41	TRUE	chr1:227935444A>G (rs2236359)	4.78271e-26	TRUE	0.410408	0.306306	0.0109588	1.35819e-17	0.896985	0.246101	0.0113565	7.31929e-14	5.47671e-25	TRUE	1.35366e-22	TRUE	3.0235e-15	TRUE	1.83632e-11	FALSE		FALSE		3.06138e-05	TRUE	0.00115975	FALSE		FALSE
15940	Q9NRP7	STK36	serine/threonine kinase 36	['NM_001243313']	2	219537553	219566729			chr2:219509618C>A (rs2230115)	5.36534e-32	TRUE	chr2:219555262G>A (rs1344642)	2.46859e-30	TRUE	0.55985	0.287399	0.0151032	6.0289e-19	0.936631	0.161792	0.0132566	5.19096e-14	7.04105e-25	TRUE	1.71647e-22	TRUE	1.45093e-16	TRUE	1.32095e-11	FALSE		FALSE		1.28146e-07	TRUE	9.94132e-06	FALSE		FALSE
7558	Q2VPK5	CTU2	cytosolic thiouridylase subunit 2	['NM_001012762']	16	88772939	88781656			chr16:88780634AGGTGTG>A (16:88780634_AGGTGTG_A)	5.80695e-30	TRUE	chr16:88780634AGGTGTG>A (16:88780634_AGGTGTG_A)	5.80695e-30	TRUE	0.029039	0.126543	-0.00945068	1.00122e-08	0.218876	0.336426	-0.0140627	1.56786e-25	9.96038e-25	TRUE	2.39534e-22	TRUE	6.57959e-07	TRUE	1.07416e-22	FALSE		FALSE		2.15082e-08	TRUE	1.91886e-06	FALSE		FALSE
6985	Q14934	NFATC4	nuclear factor of activated T-cells 4	['NM_004554']	14	24837547	24846908		0	chr14:24835500T>C (rs36226649)	7.39895e-30	TRUE	chr14:24845841T>C (rs7149586)	1.64708e-27	TRUE	0.666896	0.167005	0.00620055	1.84436e-10	0.958476	0.0734412	0.0114445	1.09125e-16	2.28876e-24	TRUE	5.43078e-22	TRUE	1.61804e-08	TRUE	3.8877e-14	FALSE		FALSE		0.213874	FALSE	0.547432	FALSE		FALSE
2426	P01009	SERPINA1	serpin family A member 1	['NM_001002235']	14	94844789	94849574		0	chr14:94844947C>T (rs28929474)	7.93891e-77	TRUE	chr14:94844947C>T (rs28929474)	7.93891e-77	TRUE	0.607115	0.284041	-0.0136785	2.33885e-25	0.994314	0.0739511	0.000537042	0.440745	2.84859e-24	TRUE	6.67019e-22	TRUE	9.25612e-23	FALSE	0.849354	FALSE		FALSE		4.01375e-94	TRUE	3.58087e-90	FALSE		FALSE
5236	P54252	ATXN3	ataxin 3	['NM_004993']	14	92537178	92572896			chr14:92427222A>C (rs7153027)	3.60158e-36	TRUE	chr14:92537223G>T (rs7158733)	1.78073e-25	TRUE	0.563401	0.492711	0.0121159	1.50769e-19	0.784195	0.281629	0.0135635	2.65473e-25	3.46167e-24	TRUE	8.00049e-22	TRUE	3.89137e-17	TRUE	1.68888e-22	FALSE		FALSE		0.0732177	FALSE	0.330573	FALSE		FALSE
10434	Q8IWA5	SLC44A2	solute carrier family 44 member 2	['NM_001145056']	19	10736310	10754058			chr19:10754905G>T (rs10948)	2.77992e-27	TRUE	chr19:10742170A>G (rs2288904)	2.4361e-24	TRUE	0.682977	0.0983472	0.00643979	1.47538e-11	0.878056	0.10429	0.0102479	3.01663e-16	4.24938e-24	TRUE	9.69512e-22	TRUE	1.55474e-09	TRUE	9.59558e-14	FALSE		FALSE		0.000967137	TRUE	0.0187165	FALSE		FALSE
4150	P30281	CCND3	cyclin D3	['NM_001760']	6	41903681	41909387			chr6:41903798C>A (rs33966734)	1.38951e-28	TRUE	chr6:41903798C>A (rs33966734)	1.38951e-28	TRUE	0.737185	0.147343	0.01148	7.8435e-24	0.939385	0.0932489	0.00564549	4.73165e-06	4.81289e-24	TRUE	1.08418e-21	TRUE	2.73892e-21	TRUE	0.000309871	FALSE		FALSE		1.08162e-28	TRUE	1.01575e-25	FALSE		FALSE
17314	Q9UNN8	PROCR	protein C receptor	['NM_006404']	20	33759958	33764613		0	chr20:34025756A>G (rs143384)	2.37345e-294	TRUE	chr20:33764554A>G (rs867186)	2.55069e-21	TRUE	0.868777	0.276648	-0.0147833	5.03528e-24	0.995397	0.0532585	-0.00617024	8.9831e-05	6.94641e-24	TRUE	1.53648e-21	TRUE	1.86819e-21	TRUE	0.0041889	FALSE		FALSE		1.05658e-12	TRUE	1.83536e-10	FALSE		FALSE
7145	Q15418	RPS6KA1	ribosomal protein S6 kinase A1	['NM_002953']	1	26856412	26900689			chr1:26756856T>C (rs17261915)	4.57058e-28	TRUE	chr1:26883511A>C (rs2229712)	5.38213e-25	TRUE	0.759068	0.296782	0.0108281	2.92834e-22	0.976126	0.105563	0.00611728	9.74822e-10	6.99344e-24	TRUE	1.53648e-21	TRUE	8.99153e-20	TRUE	1.44704e-07	FALSE		FALSE		0.0574992	FALSE	0.291429	FALSE		FALSE
7197	Q15643	TRIP11	thyroid hormone receptor interactor 11	['NM_001321851']	14	92436020	92506029		0	chr14:92427222A>C (rs7153027)	3.60158e-36	TRUE	chr14:92441066C>T (rs1051340)	7.94622e-24	TRUE	0.93101	0.0612375	0.00917773	3.92824e-09	0.998771	0.0145387	0.0111996	5.67041e-15	1.50617e-23	TRUE	3.26876e-21	TRUE	2.81603e-07	TRUE	1.57824e-12	FALSE		FALSE		0.036005	FALSE	0.224393	FALSE		FALSE
108	A2IDD5	CCDC78	coiled-coil domain containing 78	['NM_173476']	16	772773	776367			chr16:783865T>C (rs12051245)	3.49395e-40	TRUE	chr16:774692A>G (rs2071950)	3.2433e-24	TRUE	0.42862	0.344635	-0.00841791	4.01312e-17	0.843889	0.289949	-0.00826244	2.50488e-16	3.01482e-23	TRUE	6.46405e-21	TRUE	8.31043e-15	TRUE	8.26286e-14	FALSE		FALSE		0.00773374	FALSE	0.0862997	FALSE		FALSE
17263	Q9UMR5	PPT2	palmitoyl-protein thioesterase 2	['NM_138717']	6	32122372	32130724			chr6:31883957A>G (rs644045)	1.8429e-64	TRUE	chr6:32122386C>G (rs3134604)	9.77199e-29	TRUE	0.250898	0.170999	0.000352652	0.00085094	0.750923	0.28517	0.00855433	8.86094e-24	9.81022e-23	TRUE	2.07837e-20	TRUE	0.0149304	TRUE	5.26133e-21	FALSE		FALSE		6.17938e-14	TRUE	1.23886e-11	FALSE		FALSE
8173	Q5SRN2	C6orf10	chromosome 6 open reading frame 10	['NM_006781']	6	32260761	32339483			chr6:31883957A>G (rs644045)	1.8429e-64	TRUE	chr6:32303692T>A (rs1265754)	1.13737e-35	TRUE	0.143329	0.220079	0.00796375	2.55214e-17	0.674482	0.346902	0.00700235	1.59147e-16	1.44517e-22	TRUE	3.02567e-20	TRUE	5.41084e-15	TRUE	5.45172e-14	FALSE		FALSE		0.000432572	TRUE	0.010223	FALSE		FALSE
1898	O75888	TNFSF13	tumor necrosis factor superfamily member 13	['NM_003808']	17	7462357	7464147			chr17:7363088T>C (rs9217)	6.09168e-49	TRUE	chr17:7462555G>A (rs11552708)	2.29223e-27	TRUE	0.604709	0.144844	-0.00963787	2.61054e-22	0.897111	0.121308	0.00399756	4.45235e-06	3.68392e-22	TRUE	7.62314e-20	TRUE	8.15634e-20	TRUE	0.000294831	FALSE		FALSE		7.10078e-29	TRUE	7.03884e-26	FALSE		FALSE
6701	Q13635	PTCH1	patched 1	['NM_000264']	9	98209197	98270643		0	chr9:98256235T>G (rs473902)	6.16445e-75	TRUE	chr9:98209594G>A (rs357564)	6.04048e-52	TRUE	0.914013	0.0790928	0.00826498	1.33494e-05	0.994826	0.0183142	0.0122119	1.43166e-19	5.92149e-22	TRUE	1.21125e-19	TRUE	0.000432255	TRUE	6.22004e-17	FALSE		FALSE		6.2987e-05	TRUE	0.00215302	FALSE		FALSE
17748	Q9Y4K0	LOXL2	lysyl oxidase like 2	['NM_002318']	8	23155559	23225864		0	chr8:23167353T>G (rs1063582)	2.16654e-25	TRUE	chr8:23167353T>G (rs1063582)	2.75074e-25	TRUE	0.722792	0.0793088	0.00589861	2.9039e-06	0.893189	0.0914167	0.00885519	9.46341e-21	9.47149e-22	TRUE	1.91539e-19	TRUE	0.000114669	TRUE	4.81634e-18	FALSE		FALSE		0.300886	FALSE	0.625831	FALSE		FALSE
3494	P16444	DPEP1	dipeptidase 1 (renal)	['NM_001128141']	16	89696819	89704627			chr16:89704365G>C (rs1126464)	1.05711e-21	TRUE	chr16:89704365G>C (rs1126464)	1.05711e-21	TRUE	0.661385	0.383006	-0.012045	7.34547e-17	0.959455	0.16279	-0.00928671	2.17216e-13	1.19642e-21	TRUE	2.3923e-19	TRUE	1.42191e-14	TRUE	5.02502e-11	FALSE		FALSE		0.239032	FALSE	0.574108	FALSE		FALSE
8365	Q5TCS8	AK9	adenylate kinase 9	['NM_001145128']	6	109814575	109996948			chr6:109783941A>G (rs1046943)	8.62692e-30	TRUE	chr6:109827716C>T (rs2277114)	1.00896e-23	TRUE	0.416853	0.386636	0.0111464	1.80556e-19	0.88085	0.278071	0.00784823	1.39152e-10	1.41134e-21	TRUE	2.7907e-19	TRUE	4.5289e-17	TRUE	2.40652e-08	FALSE		FALSE		0.055545	FALSE	0.285452	FALSE		FALSE
1072	O15232	MATN3	matrilin 3	['NM_002381']	2	20192875	20212392		0	chr2:20205541C>T (rs52826764)	3.01543e-31	TRUE	chr2:20205541C>T (rs52826764)	3.01543e-31	TRUE	0.948982	0.148191	0.0123303	9.26626e-22	0.999793	0.0110164	0.00173049	0.0206152	1.63668e-21	TRUE	3.2007e-19	TRUE	2.75038e-19	FALSE	0.246125	FALSE		FALSE		8.41201e-30	TRUE	1.07211e-26	FALSE		FALSE
8037	Q5JQF7	LINC01556	long intergenic non-protein coding RNA 1556	['NR_103538']	6	28911681	28912061			chr6:28918936T>C (rs6456876)	1.73514e-36	TRUE	chr6:28911802G>A (rs2071790)	2.0217e-22	TRUE	0.402519	0.332133	0.00817407	5.91658e-14	0.815709	0.307337	0.0102056	5.24892e-17	2.05164e-21	TRUE	3.96858e-19	TRUE	8.49745e-12	TRUE	1.90814e-14	FALSE		FALSE		0.868413	FALSE	0.948872	FALSE		FALSE
2608	P04118	CLPS	colipase	['NM_001832']	6	35762926	35765065			chr6:35386872C>T (rs36018387)	2.32501e-49	TRUE	chr6:35765043A>G (rs2766597)	4.97636e-24	TRUE	0.963056	0.150759	0.00821068	4.36106e-21	0.999782	0.0112215	0.0042084	0.000937886	2.3703e-21	TRUE	4.53568e-19	TRUE	1.27322e-18	TRUE	0.0285095	FALSE		FALSE		5.01332e-26	TRUE	3.57811e-23	FALSE		FALSE
15054	Q9H252	KCNH6	potassium voltage-gated channel subfamily H member 6	['NM_030779']	17	61600775	61623260			chr17:61928055C>A (rs67018565)	1.56904e-84	TRUE	chr17:61623052C>T (rs35819807)	6.6448e-38	TRUE	0.877081	0.149607	-0.00647465	1.36896e-05	0.997097	0.0318267	-0.0103712	9.74691e-16	4.3367e-21	TRUE	8.21019e-19	TRUE	0.000440865	TRUE	2.8937e-13	FALSE		FALSE		0.00028674	TRUE	0.00741494	FALSE		FALSE
9156	Q6UW10	SFTA2	surfactant associated 2	['NM_205854']	6	30899268	30899873			chr6:31272261C>T (rs6457374)	3.08842e-70	TRUE	chr6:30899524T>C (rs3131787)	4.24468e-22	TRUE	0.754381	0.3094	-0.0102296	4.55974e-19	0.975915	0.109241	-0.00636649	1.51478e-09	5.19886e-21	TRUE	9.73883e-19	TRUE	1.11239e-16	TRUE	2.09169e-07	FALSE		FALSE		9.4685e-05	TRUE	0.00305509	FALSE		FALSE
2321	O95872	GPANK1	G-patch domain and ankyrin repeats 1	['NM_033177']	6	31630046	31632255			chr6:31603591A>G (rs2261033)	4.3277e-73	TRUE	chr6:31632134C>A (rs3130618)	1.81257e-39	TRUE	0.700635	0.333936	-0.00652006	1.00207e-15	0.979913	0.102732	-0.00670354	8.28536e-11	2.70997e-20	TRUE	4.98623e-18	TRUE	1.6996e-13	TRUE	1.44693e-08	FALSE		FALSE		0.000467397	TRUE	0.0107333	FALSE		FALSE
15523	Q9HB21	PLEKHA1	pleckstrin homology domain containing A1	['NM_001001974']	10	124152717	124189451		0	chr10:124189197A>G (rs1045216)	2.13735e-22	TRUE	chr10:124189197A>G (rs1045216)	2.13735e-22	TRUE	0.897423	0.0554754	-0.00777682	9.67865e-12	0.976857	0.032049	-0.00898961	1.09719e-15	2.71783e-20	TRUE	4.98623e-18	TRUE	1.04465e-09	TRUE	3.20399e-13	FALSE		FALSE		0.993461	FALSE	1	FALSE		FALSE
6245	Q07820	MCL1	BCL2 family apoptosis regulator	['NM_021960']	1	150549854	150552006			chr1:150532376G>A (rs56411234)	4.40662e-21	TRUE	chr1:150551327G>A (rs11580946)	3.10135e-20	TRUE	0.968896	0.144811	-0.0117397	8.55533e-21	0.999798	0.0115964	-0.00293442	0.0178068	3.03155e-20	TRUE	5.50505e-18	TRUE	2.41844e-18	FALSE	0.225278	FALSE		FALSE		1.7255e-20	TRUE	7.33051e-18	FALSE		FALSE
12356	Q8WWU5	TCP11	t-complex 11	['NM_001093728']	6	35086049	35108647		0	chr6:34618893G>A (rs2814993)	3.82491e-83	TRUE	chr6:35108553T>G (rs35693439)	1.44145e-22	TRUE	0.910393	0.137986	0.0109752	2.72888e-16	1.00018	0.0209729	0.00327995	0.000532338	6.94353e-20	TRUE	1.24815e-17	TRUE	4.90895e-14	TRUE	0.0179593	FALSE		FALSE		0.419805	FALSE	0.714741	FALSE		FALSE
13409	Q96KQ7	EHMT2	euchromatic histone lysine methyltransferase 2	['NM_006709']	6	31847864	31865454			chr6:31603591A>G (rs2261033)	4.3277e-73	TRUE	chr6:31864547G>T (rs7887)	2.22844e-39	TRUE	0.95047	0.0616565	0.00713148	1.10572e-13	0.996989	0.0115136	0.00726187	9.41406e-10	1.00803e-19	TRUE	1.7939e-17	TRUE	1.4918e-11	TRUE	1.41641e-07	FALSE		FALSE		4.64749e-09	TRUE	4.45834e-07	FALSE		FALSE
15208	Q9H4E7	DEF6	DEF6, guanine nucleotide exchange factor	['NM_022047']	6	35265634	35289184			chr6:34825662T>C (rs16894959)	1.67957e-80	TRUE	chr6:35285720A>C (rs2395617)	2.21868e-21	TRUE	0.508246	0.0659115	-0.00385778	0.00450014	0.718294	0.156945	-0.0107008	4.25422e-19	1.52101e-19	TRUE	2.67999e-17	FALSE	0.0551468	TRUE	1.76233e-16	FALSE		FALSE		0.000143808	TRUE	0.00431866	FALSE		FALSE
12089	Q8TDZ2	MICAL1	microtubule associated monooxygenase, calponin and LIM domain containing 1	['NM_022765']	6	109765397	109775399		0	chr6:109783941A>G (rs1046943)	8.62692e-30	TRUE	chr6:109767930G>T (rs9320288)	1.47873e-26	TRUE	0.652082	0.224979	0.0100068	1.04796e-14	0.954469	0.105541	0.00779903	2.31838e-12	1.63499e-19	TRUE	2.85258e-17	TRUE	1.61727e-12	TRUE	5.03626e-10	FALSE		FALSE		0.000306639	TRUE	0.00782741	FALSE		FALSE
3189	P10912	GHR	growth hormone receptor	['NM_000163']	5	42565977	42719523		0	chr5:42719239A>C (rs6180)	8.97623e-28	TRUE	chr5:42719239A>C (rs6180)	9.71067e-28	TRUE	0.907924	0.111662	0.00723223	1.20862e-06	0.989219	0.0228623	0.0116913	4.81988e-16	1.91249e-19	TRUE	3.30433e-17	TRUE	5.21167e-05	TRUE	1.50626e-13	FALSE		FALSE		0.000643875	TRUE	0.0136933	FALSE		FALSE
4431	P36508	ZNF76	zinc finger protein 76	['NM_003427']	6	35248929	35263022		0	chr6:34825662T>C (rs16894959)	1.67957e-80	TRUE	chr6:35253974C>T (rs2228265)	5.92536e-23	TRUE	0.951028	0.15477	-0.0119782	2.36946e-20	0.999678	0.0133808	-0.00297987	0.458142	2.77036e-19	TRUE	4.74051e-17	TRUE	6.59338e-18	FALSE	0.85517	FALSE		FALSE		2.60881e-32	TRUE	3.58069e-29	FALSE		FALSE
5922	P98168	ZXDA	zinc finger, X-linked, duplicated A	['NM_007156']	X	57934458	57936854		0	chrX:57622607G>A (rs1997715)	2.63328e-22	TRUE	chrX:57936449A>T (rs765984518)	1.0073e-19	TRUE	0.846698	0.227978	0.148227	1.92702e-17	0.980532	0.0675521	-0.24003	2.15317e-14	2.97424e-19	TRUE	4.99696e-17	TRUE	4.18516e-15	TRUE	5.64036e-12	FALSE		FALSE		0.00677703	FALSE	0.0785212	FALSE		FALSE
6929	Q14679	TTLL4	tubulin tyrosine ligase like 4	['NM_014640']	2	219602400	219619109		0	chr2:219509618C>A (rs2230115)	5.36534e-32	TRUE	chr2:219602499G>C (rs3731877)	5.18982e-25	TRUE	0.927749	0.0774738	0.00563181	0.00081261	0.99133	0.0169855	0.0148597	2.96702e-18	2.97639e-19	TRUE	4.99696e-17	TRUE	0.0143855	TRUE	1.14895e-15	FALSE		FALSE		0.139154	FALSE	0.44883	FALSE		FALSE
4372	P35499	SCN4A	sodium voltage-gated channel alpha subunit 4	['NM_000334']	17	62018134	62050201		0	chr17:61928055C>A (rs67018565)	1.56904e-84	TRUE	chr17:62020348T>C (rs2058194)	1.81671e-25	TRUE	0.675337	0.1162	-0.00815063	8.49228e-10	0.94059	0.085447	-0.00743267	1.23746e-11	5.60959e-19	TRUE	9.32974e-17	TRUE	6.75175e-08	TRUE	2.29613e-09	FALSE		FALSE		2.2647e-08	TRUE	2.0104e-06	FALSE		FALSE
2981	P0C0L4	C4A	complement C4A (Rodgers blood group)	['NM_007293']	6	31949885	31970314			chr6:31603591A>G (rs2261033)	4.3277e-73	TRUE	chr6:31964785T>G (rs201016130)	3.79493e-16	TRUE	0.672383	0.135088	0.0096767	3.17535e-18	0.927255	0.0946446	0.00464164	1.21708e-07	6.56799e-19	TRUE	1.08226e-16	TRUE	7.44075e-16	TRUE	1.13507e-05	FALSE		FALSE		6.94106e-11	TRUE	8.31204e-09	FALSE		FALSE
4130	P30039	PBLD	phenazine biosynthesis like protein domain containing	['NM_022129']	10	70043937	70066601			chr10:69933969G>A (rs7916821)	4.78299e-28	TRUE	chr10:70044031T>C (rs4142048)	5.84411e-17	TRUE	0.779943	0.273084	0.0116066	3.25754e-18	0.987477	0.0670501	0.00849117	1.77652e-05	7.6241e-19	TRUE	1.24476e-16	TRUE	7.53423e-16	TRUE	0.00103755	FALSE		FALSE		5.3504e-05	TRUE	0.00186459	FALSE		FALSE
9984	Q86TC9	MYPN	myopalladin	['NM_032578']	10	69881196	69970209		0	chr10:69933969G>A (rs7916821)	4.78299e-28	TRUE	chr10:69933969G>A (rs7916821)	4.78299e-28	TRUE	0.831535	0.0773191	-0.0091904	2.25152e-13	0.996824	0.0231288	-0.0083845	3.34062e-08	8.54555e-19	TRUE	1.38251e-16	TRUE	2.92681e-11	TRUE	3.50038e-06	FALSE		FALSE		0.06461	FALSE	0.310432	FALSE		FALSE
2314	O95863	SNAI1	snail family transcriptional repressor 1	['NM_005985']	20	48599597	48604590			chr20:48600631T>C (rs4647958)	9.65388e-21	TRUE	chr20:48600631T>C (rs4647958)	1.48807e-20	TRUE	0.939629	0.112785	0.00635411	3.65945e-18	0.997574	0.0202947	0.00244271	4.19115e-06	9.391e-19	TRUE	1.50561e-16	TRUE	8.35528e-16	TRUE	0.000278571	FALSE		FALSE		8.86839e-23	TRUE	4.65408e-20	FALSE		FALSE
571	C9JN71	ZNF878	zinc finger protein 878	['NM_001080404']	19	12154623	12163616			chr19:12173577T>C (rs67100770)	1.03911e-19	TRUE	chr19:12154799G>C (rs67102109)	2.00779e-19	TRUE	0.895982	0.24179	-0.00768304	6.18651e-17	0.996825	0.0426891	-0.00448905	6.46161e-07	1.20612e-18	TRUE	1.91644e-16	TRUE	1.23793e-14	TRUE	5.16147e-05	FALSE		FALSE		2.3891e-07	TRUE	1.70515e-05	FALSE		FALSE
15438	Q9H9A7	RMI1	RecQ mediated genome instability 1	['NM_024945']	9	86615902	86617776			chr9:86592026A>G (rs296886)	3.62977e-20	TRUE	chr9:86617265A>G (rs1982151)	1.43718e-19	TRUE	0.748479	0.0749818	0.00728441	1.19837e-08	0.908984	0.0830761	0.00816931	8.24959e-16	2.12227e-18	TRUE	3.3423e-16	TRUE	7.73253e-07	TRUE	2.49068e-13	FALSE		FALSE		0.695602	FALSE	0.870723	FALSE		FALSE
3490	P16403	HIST1H1C	histone cluster 1 H1 family member c	['NM_005319']	6	26056018	26056656			chr6:26184102G>A (rs7766641)	6.18636e-121	TRUE	chr6:26056604G>A (rs2230653)	2.04396e-17	TRUE	0.962741	0.118626	0.00887686	2.25635e-17	0.999936	0.00983551	0.00197348	0.00134741	2.26683e-18	TRUE	3.53864e-16	TRUE	4.84137e-15	TRUE	0.0375324	FALSE		FALSE		1.41901e-21	TRUE	6.84308e-19	FALSE		FALSE
6545	Q13242	SRSF9	serine and arginine rich splicing factor 9	['NM_003769']	12	120899825	120907412			chr12:120907309T>A (rs145350287)	1.7409e-21	TRUE	chr12:120907309T>A (rs145350287)	2.77201e-21	TRUE	0.929122	0.223723	0.0145569	1.81475e-18	0.998748	0.0305606	0.00416271	0.00118439	2.41703e-18	TRUE	3.7403e-16	TRUE	4.30917e-16	TRUE	0.0340833	FALSE		FALSE		4.11521e-23	TRUE	2.29462e-20	FALSE		FALSE
14163	Q9BQN1	FAM83C	family with sequence similarity 83 member C	['NM_178468']	20	33874341	33880107		0	chr20:34025756A>G (rs143384)	2.37345e-294	TRUE	chr20:33874720C>T (rs2425049)	1.25725e-56	TRUE	0.950401	0.0941382	-0.00883913	1.92947e-09	0.997934	0.0111072	-0.0097769	5.3475e-13	2.85134e-18	TRUE	4.37435e-16	TRUE	1.43773e-07	TRUE	1.22122e-10	FALSE		FALSE		0.00505179	FALSE	0.0648444	FALSE		FALSE
13952	Q99547	MPHOSPH6	M-phase phosphoprotein 6	['NM_005792']	16	82182339	82203780			chr16:82203758C>T (rs2303262)	5.66187e-19	TRUE	chr16:82203758C>T (rs2303262)	5.66187e-19	TRUE	0.418034	0.146686	0.00536903	1.17565e-07	0.731018	0.23098	0.00726059	2.25561e-16	3.10372e-18	TRUE	4.72084e-16	TRUE	6.42246e-06	TRUE	7.58098e-14	FALSE		FALSE		0.239692	FALSE	0.574677	FALSE		FALSE
17024	Q9UK00	C3orf18	chromosome 3 open reading frame 18	['NM_016210']	3	50597091	50603130			chr3:51071713T>C (rs13088462)	5.92585e-23	TRUE	chr3:50597092G>A (rs1034405)	1.06407e-18	TRUE	0.743468	0.0354034	0.00386417	0.0110104	0.87586	0.0705941	0.0101406	3.77194e-19	3.24707e-18	TRUE	4.86039e-16	FALSE	0.103394	TRUE	1.59975e-16	FALSE		FALSE		2.27069e-15	TRUE	5.70646e-13	FALSE		FALSE
10495	Q8IX21	SLF2	SMC5-SMC6 complex localization factor 2	['NM_001136123']	10	102672868	102721666			chr10:102684380C>A (rs10883563)	2.30448e-19	TRUE	chr10:102684380C>A (rs10883563)	2.30448e-19	TRUE	0.877892	0.0615037	-0.00937567	5.82518e-11	0.97497	0.0392422	-0.00944924	1.50151e-14	3.25009e-18	TRUE	4.86039e-16	TRUE	5.6076e-09	TRUE	4.11483e-12	FALSE		FALSE		0.2976	FALSE	0.623394	FALSE		FALSE
5920	P98161	PKD1	polycystin 1, transient receptor potential channel interacting	['NM_000296']	16	2139731	2185690			chr16:2281829G>A (rs27709)	1.05723e-33	TRUE	chr16:2152387A>G (rs9925969)	5.21556e-33	TRUE	0.783611	0.132987	0.00922341	3.50437e-19	0.970416	0.032005	-0.00676081	7.17938e-09	3.40927e-18	TRUE	5.05594e-16	TRUE	8.66797e-17	TRUE	8.46929e-07	FALSE		FALSE		3.17944e-17	TRUE	9.61537e-15	FALSE		FALSE
10509	Q8IXI1	RHOT2	ras homolog family member T2	['NM_138769']	16	718200	723603			chr16:783865T>C (rs12051245)	3.49395e-40	TRUE	chr16:720986G>A (rs1139897)	3.82851e-26	TRUE	0.437039	0.470064	-0.00879826	1.23289e-14	0.88651	0.3023	-0.00801319	1.97528e-11	5.37155e-18	TRUE	7.90017e-16	TRUE	1.84508e-12	TRUE	3.6274e-09	FALSE		FALSE		0.753947	FALSE	0.899076	FALSE		FALSE
6330	Q0P670	C17orf74	chromosome 17 open reading frame 74	['NM_175734']	17	7329008	7330813			chr17:7363088T>C (rs9217)	6.09168e-49	TRUE	chr17:7329134G>A (rs72842820)	1.00694e-28	TRUE	0.671865	0.144161	-0.0117794	1.45359e-16	0.950486	0.0847208	-0.00274171	0.000516242	6.25062e-18	TRUE	9.11771e-16	TRUE	2.69655e-14	TRUE	0.0175828	FALSE		FALSE		0.000806506	TRUE	0.0162238	FALSE		FALSE
17129	Q9UL01	DSE	dermatan sulfate epimerase	['NM_013352']	6	116720414	116758505		0	chr6:116720487C>T (rs10485183)	6.27995e-22	TRUE	chr6:116720487C>T (rs10485183)	6.27995e-22	TRUE	0.665424	0.241313	-0.00479376	1.12404e-14	0.96445	0.111108	-0.00393215	8.41084e-10	6.51065e-18	TRUE	9.4198e-16	TRUE	1.71095e-12	TRUE	1.3028e-07	FALSE		FALSE		0.143461	FALSE	0.454425	FALSE		FALSE
121	A2RUB1	MEIOC	meiosis specific with coiled-coil domain	['NM_001145080']	17	42733982	42751561			chr17:43216281C>T (rs4986172)	3.6956e-32	TRUE	chr17:42744238A>C (rs9907151)	1.55357e-13	TRUE	0.899029	0.119239	-0.00987511	1.40761e-17	0.994908	0.0281438	-0.00470501	0.000237189	1.15821e-17	TRUE	1.66222e-15	TRUE	3.09482e-15	TRUE	0.00940993	FALSE		FALSE		3.49784e-06	TRUE	0.000179632	FALSE		FALSE
14434	Q9BVP2	GNL3	G protein nucleolar 3	['NM_014366']	3	52720109	52728288			chr3:53133149C>G (rs2581828)	1.68813e-41	TRUE	chr3:52727257G>A (rs2289247)	1.48201e-17	TRUE	0.653458	0.25243	0.0101459	6.16846e-14	0.976149	0.100961	0.00584221	4.00204e-09	1.17908e-17	TRUE	1.67863e-15	TRUE	8.78833e-12	TRUE	4.91644e-07	FALSE		FALSE		0.129527	FALSE	0.433478	FALSE		FALSE
622	F8WCM5	INS-IGF2	INS-IGF2 readthrough	['NM_001042376.2']	11	2168845	2182201			chr11:2172830A>C (rs7948458)	1.30971e-23	TRUE	chr11:2169014A>G (rs10770125)	1.30836e-18	TRUE	0.370022	0.383857	-0.00676757	2.77442e-11	0.815771	0.338396	-0.00599452	1.92353e-14	1.38355e-17	TRUE	1.9541e-15	TRUE	2.80737e-09	TRUE	5.19149e-12	FALSE		FALSE		0.0417302	FALSE	0.245012	FALSE		FALSE
14190	Q9BRB3	PIGQ	phosphatidylinositol glycan anchor biosynthesis class Q	['NM_004204']	16	624075	633631			chr16:783865T>C (rs12051245)	3.49395e-40	TRUE	chr16:633353T>C (rs710924)	2.9972e-19	TRUE	0.340121	0.459522	-0.00849727	1.16702e-15	0.848183	0.333571	-0.00637751	2.10831e-09	1.73997e-17	TRUE	2.43815e-15	TRUE	1.94238e-13	TRUE	2.82371e-07	FALSE		FALSE		8.59302e-05	TRUE	0.00281331	FALSE		FALSE
8692	Q6BDS2	UHRF1BP1	UHRF1 binding protein 1	['NM_017754']	6	34760028	34840212			chr6:34618893G>A (rs2814993)	3.82491e-83	TRUE	chr6:34839644G>A (rs34672415)	8.39918e-46	TRUE	0.892418	0.101907	0.00325327	4.60725e-11	1.00094	0.0151132	-0.00742898	5.76502e-11	1.97493e-17	TRUE	2.74577e-15	TRUE	4.53318e-09	TRUE	1.01676e-08	FALSE		FALSE		5.4891e-71	TRUE	2.44855e-67	FALSE		FALSE
16799	Q9UGF5	OR14J1	olfactory receptor family 14 subfamily J member 1	['NM_030946']	6	29274467	29275429			chr6:28918936T>C (rs6456876)	1.73514e-36	TRUE	chr6:29274486T>C (rs9257694)	4.19502e-18	TRUE	0.521514	0.27453	-0.00849605	4.32397e-13	0.876716	0.21486	-0.00821156	2.67619e-12	2.74725e-17	TRUE	3.78992e-15	TRUE	5.46139e-11	TRUE	5.67511e-10	FALSE		FALSE		0.000336988	TRUE	0.00849277	FALSE		FALSE
12240	Q8WUT9	SLC25A43	solute carrier family 25 member 43	['NM_145305']	X	118533367	118587025			chrX:118603844T>G (rs371749)	1.07213e-29	TRUE	chrX:118587003C>T (rs3810755)	2.55607e-18	TRUE	0.606052	0.247421	0.18316	8.79187e-16	0.805773	0.211901	-0.182306	1.95507e-15	3.36778e-17	TRUE	4.61023e-15	TRUE	1.50552e-13	TRUE	5.61703e-13	FALSE		FALSE		0.98148	FALSE	0.995717	FALSE		FALSE
6600	Q13410	BTN1A1	butyrophilin subfamily 1 member A1	['NM_001732']	6	26501515	26509399			chr6:26184102G>A (rs7766641)	6.18636e-121	TRUE	chr6:26509330C>G (rs9393728)	3.35719e-15	TRUE	0.640324	0.185625	-0.00507812	3.24373e-11	0.932839	0.125293	-0.00518327	7.7381e-13	3.97619e-17	TRUE	5.40155e-15	TRUE	3.22724e-09	TRUE	1.74479e-10	FALSE		FALSE		0.786378	FALSE	0.915048	FALSE		FALSE
4830	P48634	PRRC2A	proline rich coiled-coil 2A	['NM_080686']	6	31590567	31605360		0	chr6:31603591A>G (rs2261033)	4.3277e-73	TRUE	chr6:31604591C>T (rs10885)	8.3394e-40	TRUE	0.338618	0.222027	0.00524871	7.48452e-07	0.969999	0.14258	0.0064201	1.08876e-13	4.99093e-17	TRUE	6.72868e-15	TRUE	3.38304e-05	TRUE	2.65673e-11	FALSE		FALSE		1.03637e-20	TRUE	4.51023e-18	FALSE		FALSE
12778	Q969X1	TMBIM1	transmembrane BAX inhibitor motif containing 1	['NM_022152']	2	219140201	219146864		0	chr2:219509618C>A (rs2230115)	5.36534e-32	TRUE	chr2:219146803G>A (rs2292553)	2.34944e-19	TRUE	0.768873	0.11914	-0.00775252	1.10256e-07	0.9465	0.0805548	-0.0111916	3.47442e-15	6.32856e-17	TRUE	8.4679e-15	TRUE	6.04167e-06	TRUE	9.82379e-13	FALSE		FALSE		0.0489439	FALSE	0.26695	FALSE		FALSE
15013	Q9H1J1	UPF3A	UPF3 regulator of nonsense transcripts homolog A (yeast)	['NM_023011']	13	115047115	115070389			chr13:115002305G>A (rs8002514)	8.4379e-18	TRUE	chr13:115047305G>A (rs3752105)	1.29564e-16	TRUE	0.780695	0.246016	0.0096979	1.14223e-17	0.980647	0.0822078	0.00330153	0.000821166	7.16304e-17	TRUE	9.51294e-15	TRUE	2.57493e-15	TRUE	0.0257525	FALSE		FALSE		0.0271765	FALSE	0.191513	FALSE		FALSE
5120	P51957	NEK4	NIMA related kinase 4	['NM_003157']	3	52745796	52804762			chr3:53133149C>G (rs2581828)	1.68813e-41	TRUE	chr3:52797634G>C (rs1029871)	1.2982e-16	TRUE	0.654674	0.255206	0.010163	8.31374e-14	0.940534	0.14475	0.00628645	3.05285e-10	1.08462e-16	TRUE	1.42978e-14	TRUE	1.13892e-11	TRUE	4.98904e-08	FALSE		FALSE		7.12624e-06	TRUE	0.000334615	FALSE		FALSE
6116	Q03519	TAP2	transporter 2, ATP binding cassette subfamily B member	['NM_000544']	6	32796686	32806010			chr6:32681631C>T (rs9275596)	1.22261e-60	TRUE	chr6:32796751T>C (rs241447)	6.6526e-15	TRUE	0.657275	0.252543	0.00975088	1.05342e-14	0.980967	0.0850463	0.00477715	2.05302e-05	1.3403e-16	TRUE	1.75382e-14	TRUE	1.61727e-12	TRUE	0.00115729	FALSE		FALSE		0.00123592	TRUE	0.0224797	FALSE		FALSE
7569	Q30154	HLA-DRB5	major histocompatibility complex, class II, DR beta 5	['NM_002125']	6	32485519	32498001			chr6:32681631C>T (rs9275596)	1.22261e-60	TRUE	chr6:32497961T>G (rs1064587)	5.28413e-30	TRUE	0.0210032	0.139612	0.00898401	1.67655e-11	0.686068	0.429475	0.00540509	2.29736e-09	1.39022e-16	TRUE	1.80586e-14	TRUE	1.75634e-09	TRUE	3.03132e-07	FALSE		FALSE		2.77915e-15	TRUE	6.88728e-13	FALSE		FALSE
8902	Q6NYC8	PPP1R18	protein phosphatase 1 regulatory subunit 18	['NM_133471']	6	30645049	30653795			chr6:30997692G>C (rs9262549)	6.75045e-48	TRUE	chr6:30652781C>T (rs9262143)	5.89465e-18	TRUE	0.84086	0.239633	-0.00863207	1.14836e-16	0.991017	0.0604261	-0.00488155	8.08778e-05	1.42047e-16	TRUE	1.83178e-14	TRUE	2.17566e-14	TRUE	0.00382142	FALSE		FALSE		0.333631	FALSE	0.653817	FALSE		FALSE
9434	Q6ZRP7	QSOX2	quiescin sulfhydryl oxidase 2	['NM_181701']	9	139100577	139137649		0	chr9:139368953G>A (rs3812594)	2.95886e-27	TRUE	chr9:139118673T>C (rs12380852)	1.83879e-21	TRUE	0.904007	0.183756	-0.00819563	6.27174e-17	0.997266	0.0267394	-0.00297314	0.0050287	1.95363e-16	TRUE	2.50121e-14	TRUE	1.24104e-14	FALSE	0.10154	FALSE		FALSE		0.00047987	TRUE	0.0109633	FALSE		FALSE
10352	Q8IUY3	GRAMD2	GRAM domain containing 2	['NM_001012642']	15	72454353	72490112			chr15:72366667G>A (rs34638996)	1.27099e-18	TRUE	chr15:72462255C>T (rs34815962)	1.3994e-17	TRUE	0.971951	0.135247	-0.0100522	5.40809e-17	0.999741	0.00982769	-0.0016893	0.00435488	2.55957e-16	TRUE	3.25358e-14	TRUE	1.09446e-14	FALSE	0.0920208	FALSE		FALSE		7.15426e-21	TRUE	3.19134e-18	FALSE		FALSE
4857	P49069	CAMLG	calcium modulating ligand	['NM_001745']	5	134074311	134086637			chr5:134372685T>C (rs31198)	7.65092e-48	TRUE	chr5:134076812G>A (rs12657663)	4.13072e-18	TRUE	0.972486	0.0570698	0.0117681	3.25412e-17	0.999208	0.00798482	0.000858902	0.063534	3.41871e-16	TRUE	4.31485e-14	TRUE	6.81795e-15	FALSE	0.446091	FALSE		FALSE		7.91199e-19	TRUE	2.8811e-16	FALSE		FALSE
1619	O60928	KCNJ13	potassium voltage-gated channel subfamily J member 13	['NM_002242']	2	233632904	233636072			chr2:233155110T>C (rs6717918)	3.18186e-36	TRUE	chr2:233633460G>A (rs1801251)	4.16662e-17	TRUE	0.633651	0.302078	0.00975517	1.20895e-14	0.934377	0.16824	0.00953289	1.24418e-08	3.70298e-16	TRUE	4.64072e-14	TRUE	1.8246e-12	TRUE	1.41162e-06	FALSE		FALSE		0.061369	FALSE	0.301738	FALSE		FALSE
751	O00453	LST1	leukocyte specific transcript 1	['NM_001166538']	6	31555077	31556450			chr6:31603591A>G (rs2261033)	4.3277e-73	TRUE	chr6:31555480T>C (rs200801362)	3.66618e-17	TRUE	0.772727	0.250907	-0.00873722	1.19887e-16	0.982069	0.0646615	-0.00608369	3.42318e-07	4.44059e-16	TRUE	5.5262e-14	TRUE	2.24744e-14	TRUE	2.93159e-05	FALSE		FALSE		6.21396e-05	TRUE	0.00213222	FALSE		FALSE
13527	Q96MF6	COQ10A	coenzyme Q10A	['NM_144576']	12	56660903	56664098			chr12:56660905G>T (rs60542959)	3.7148e-17	TRUE	chr12:56660905G>T (rs60542959)	3.7148e-17	TRUE	0.870061	0.334989	-0.0111768	1.14496e-16	0.99537	0.0674734	-0.00225268	0.00577158	5.13712e-16	TRUE	6.34862e-14	TRUE	2.17566e-14	FALSE	0.112237	FALSE		FALSE		2.66066e-17	TRUE	8.18521e-15	FALSE		FALSE
3657	P19827	ITIH1	inter-alpha-trypsin inhibitor heavy chain 1	['NM_002215']	3	52811632	52825924			chr3:53133149C>G (rs2581828)	1.68813e-41	TRUE	chr3:52820981A>T (rs678)	1.4609e-16	TRUE	0.692298	0.249569	0.0102585	8.92258e-12	0.978371	0.0897073	0.00553808	9.11142e-10	5.47357e-16	TRUE	6.71777e-14	TRUE	9.68915e-10	TRUE	1.39915e-07	FALSE		FALSE		0.653426	FALSE	0.851897	FALSE		FALSE
7950	Q5D0E6	DALRD3	DALR anticodon binding domain containing 3	['NM_018114']	3	49053024	49055997			chr3:49162583C>T (rs35713889)	4.23865e-26	TRUE	chr3:49054692T>C (rs3087866)	7.52723e-17	TRUE	0.552614	0.106947	-0.0048389	1.33464e-05	0.795325	0.17079	-0.00872393	5.40912e-16	5.91991e-16	TRUE	7.21581e-14	TRUE	0.000432255	TRUE	1.66125e-13	FALSE		FALSE		0.887784	FALSE	0.956646	FALSE		FALSE
17086	Q9UKM9	RALY	RALY heterogeneous nuclear ribonucleoprotein	['NM_007367']	20	32659881	32666352			chr20:32333181G>T (rs7274811)	1.41444e-51	TRUE	chr20:32664865C>CAGT (rs57852506)	1.54017e-26	TRUE	0.832427	0.157886	-0.0129468	1.66511e-16	0.992651	0.0326284	-0.000257966	0.597028	5.98946e-16	TRUE	7.25091e-14	TRUE	3.0571e-14	FALSE	0.908067	FALSE		FALSE		1.34466e-28	TRUE	1.19964e-25	FALSE		FALSE
3200	P11117	ACP2	acid phosphatase 2, lysosomal	['NM_001610']	11	47261670	47270340			chr11:47663049A>G (rs10838738)	4.7515e-38	TRUE	chr11:47270255C>T (rs2167079)	2.16086e-15	TRUE	0.797134	0.203441	-0.010122	8.53916e-15	0.978953	0.0703891	-0.0050858	1.06954e-06	6.56165e-16	TRUE	7.88994e-14	TRUE	1.33398e-12	TRUE	8.14179e-05	FALSE		FALSE		1.29556e-05	TRUE	0.000549091	FALSE		FALSE
6133	Q04656	ATP7A	ATPase copper transporting alpha	['NM_000052']	X	77227139	77302064			chrX:77770928T>C (rs6521954)	4.49334e-27	TRUE	chrX:77301023G>T (rs189818149)	1.06693e-23	TRUE	0.632578	0.108266	0.119684	6.62894e-16	0.833836	0.0860889	-0.321585	0.0208854	1.16029e-15	TRUE	1.3858e-13	TRUE	1.1574e-13	FALSE	0.247855	FALSE		FALSE		0.115643	FALSE	0.4122	FALSE		FALSE
1980	O94769	ECM2	extracellular matrix protein 2	['NM_001393']	9	95258600	95285148			chr9:95429120A>C (rs9969804)	1.45076e-21	TRUE	chr9:95284982T>G (rs10120210)	9.12048e-20	TRUE	0.62426	0.189358	0.00892303	8.85157e-11	0.900883	0.151503	0.00677659	2.38488e-12	1.21681e-15	TRUE	1.44363e-13	TRUE	8.34062e-09	TRUE	5.1183e-10	FALSE		FALSE		0.00857042	FALSE	0.0921772	FALSE		FALSE
13192	Q96GQ7	DDX27	DEAD-box helicase 27	['NM_017895']	20	47835893	47860368			chr20:47841660G>T (rs11553387)	7.01354e-43	TRUE	chr20:47841660G>T (rs11553387)	7.01354e-43	TRUE	0.73444	0.129052	-0.00722108	3.78737e-16	0.974236	0.0768142	0.00207324	0.724921	1.59428e-15	TRUE	1.87893e-13	TRUE	6.67815e-14	FALSE	0.944762	FALSE		FALSE		0.85641	FALSE	0.944433	FALSE		FALSE
17990	Q9Y6I8	PXMP4	peroxisomal membrane protein 4	['NM_007238']	20	32295515	32308013		0	chr20:32333181G>T (rs7274811)	1.41444e-51	TRUE	chr20:32295541C>T (rs910397)	4.42128e-16	TRUE	0.797067	0.1374	0.00849127	4.24437e-09	0.962255	0.0713852	0.00875179	1.05773e-12	1.80323e-15	TRUE	2.1112e-13	TRUE	3.01148e-07	TRUE	2.35516e-10	FALSE		FALSE		0.521029	FALSE	0.780303	FALSE		FALSE
13324	Q96JB6	LOXL4	lysyl oxidase like 4	['NM_032211']	10	100008681	100022776		0	chr10:100017453T>G (rs1983864)	3.26675e-16	TRUE	chr10:100017453T>G (rs1983864)	5.53681e-16	TRUE	0.568777	0.297342	-0.00819001	5.52432e-14	0.93277	0.178359	-0.00606075	1.19477e-07	1.90037e-15	TRUE	2.2104e-13	TRUE	7.99858e-12	TRUE	1.12013e-05	FALSE		FALSE		0.00310635	TRUE	0.0455811	FALSE		FALSE
1056	O15195	VILL	villin like	['NM_015873']	3	38035164	38048543			chr3:38047954G>C (rs9816693)	1.74024e-15	TRUE	chr3:38047954G>C (rs9816693)	1.93652e-15	TRUE	0.870021	0.176062	-0.0105897	3.17333e-16	0.992655	0.044507	-0.00493427	0.00485775	2.06186e-15	TRUE	2.38265e-13	TRUE	5.65138e-14	FALSE	0.0986672	FALSE		FALSE		0.177093	FALSE	0.50429	FALSE		FALSE
2243	O95628	CNOT4	CCR4-NOT transcription complex subunit 4	['NM_013316']	7	135073549	135123079		0	chr7:135084601C>T (rs10227931)	1.19973e-15	TRUE	chr7:135123060G>C (rs17480616)	5.5396e-13	TRUE	0.964362	0.0676453	-0.0115193	1.71961e-15	0.999249	0.00749813	-0.0048491	0.00250586	2.15284e-15	TRUE	2.47174e-13	TRUE	2.83561e-13	FALSE	0.0609884	FALSE		FALSE		2.89054e-13	TRUE	5.31711e-11	FALSE		FALSE
3196	P11047	LAMC1	laminin subunit gamma 1	['NM_002293']	1	182992852	183111922		0	chr1:183057933G>A (rs2027086)	2.68079e-16	TRUE	chr1:183085755A>G (rs20563)	1.12621e-15	TRUE	0.489707	0.238045	0.00790554	5.75671e-09	0.848567	0.219012	0.00927026	1.55691e-13	2.1935e-15	TRUE	2.50228e-13	TRUE	3.95835e-07	TRUE	3.74773e-11	FALSE		FALSE		0.0755609	FALSE	0.335883	FALSE		FALSE
15219	Q9H4K1	RIBC2	RIB43A domain with coiled-coils 2	['NM_015653']	22	45813490	45828239			chr22:45846371C>T (rs11090631)	1.45589e-18	TRUE	chr22:45821909C>T (rs2142661)	3.30582e-16	TRUE	0.526071	0.318428	-0.00596121	7.33341e-11	0.966565	0.131171	-0.00670727	2.23426e-09	2.33525e-15	TRUE	2.64701e-13	TRUE	6.94684e-09	TRUE	2.97006e-07	FALSE		FALSE		0.271291	FALSE	0.605398	FALSE		FALSE
15106	Q9H2U2	PPA2	pyrophosphatase (inorganic) 2	['NM_176869']	4	106290885	106395207		0	chr4:106211443A>G (rs2647268)	1.07628e-47	TRUE	chr4:106317429C>G (rs13787)	5.05261e-16	TRUE	0.505277	0.301829	0.0083127	1.53572e-12	0.877886	0.234076	0.0069093	6.66688e-10	2.78252e-15	TRUE	3.13404e-13	TRUE	1.82331e-10	TRUE	1.05095e-07	FALSE		FALSE		0.47431	FALSE	0.752478	FALSE		FALSE
6912	Q14624	ITIH4	inter-alpha-trypsin inhibitor heavy chain family member 4	['NM_002218']	3	52847440	52864658			chr3:53133149C>G (rs2581828)	1.68813e-41	TRUE	chr3:52852538G>T (rs4687657)	4.03871e-18	TRUE	0.613955	0.438497	0.00769026	2.22859e-11	0.956972	0.188374	0.00566683	2.19744e-10	3.2253e-15	TRUE	3.60991e-13	TRUE	2.321e-09	TRUE	3.69274e-08	FALSE		FALSE		0.000843495	TRUE	0.0168727	FALSE		FALSE
11280	Q8NB46	ANKRD52	ankyrin repeat domain 52	['NM_173595']	12	56636929	56652053			chr12:56660905G>T (rs60542959)	3.7148e-17	TRUE	chr12:56636975C>G (rs59626664)	5.87649e-17	TRUE	0.973888	0.0656932	-0.0106985	2.24013e-15	0.999524	0.00719696	-0.00274359	0.00234346	4.12825e-15	TRUE	4.59164e-13	TRUE	3.66005e-13	FALSE	0.0580585	FALSE		FALSE		7.09074e-18	TRUE	2.25929e-15	FALSE		FALSE
13178	Q96GE5	ZNF799	zinc finger protein 799	['NM_001080821']	19	12501283	12511884			chr19:12173577T>C (rs67100770)	1.03911e-19	TRUE	chr19:12502457A>G (rs4804669)	1.16869e-15	TRUE	0.41736	0.132301	-0.00808514	7.52941e-10	0.718264	0.223925	-0.00973636	8.51049e-12	4.22078e-15	TRUE	4.66541e-13	TRUE	6.23681e-08	TRUE	1.6478e-09	FALSE		FALSE		0.021277	FALSE	0.165639	FALSE		FALSE
6982	Q14916	SLC17A1	solute carrier family 17 member 1	['NM_005074']	6	25799016	25830785			chr6:26184102G>A (rs7766641)	6.18636e-121	TRUE	chr6:25813150G>A (rs1165196)	5.42641e-16	TRUE	0.241829	0.361526	0.00929478	6.29617e-10	0.711079	0.419646	0.0100467	2.18461e-12	4.29684e-15	TRUE	4.72016e-13	TRUE	5.28908e-08	TRUE	4.80425e-10	FALSE		FALSE		0.326985	FALSE	0.648411	FALSE		FALSE
700	O00253	AGRP	agouti related neuropeptide	['NM_001138']	16	67516542	67517301			chr16:67316234C>T (rs11860295)	4.29155e-24	TRUE	chr16:67516945C>T (rs5030980)	6.5121e-16	TRUE	0.972416	0.0918478	0.00798831	2.84214e-14	0.999605	0.00940033	0.00598871	0.000130735	5.71865e-15	TRUE	6.2435e-13	TRUE	4.14882e-12	TRUE	0.00581578	FALSE		FALSE		6.41319e-16	TRUE	1.7338e-13	FALSE		FALSE
4450	P36955	SERPINF1	serpin family F member 1	['NM_002615']	17	1670205	1680737			chr17:1673276C>T (rs1136287)	9.55973e-18	TRUE	chr17:1673276C>T (rs1136287)	9.55973e-18	TRUE	0.497584	0.211894	0.00792459	8.54476e-10	0.847121	0.200779	0.00538855	1.25153e-09	6.18491e-15	TRUE	6.69734e-13	TRUE	6.76327e-08	TRUE	1.78348e-07	FALSE		FALSE		0.00303372	TRUE	0.0448619	FALSE		FALSE
4040	P28062	PSMB8	proteasome subunit beta 8	['NM_148919']	6	32808739	32811773			chr6:32681631C>T (rs9275596)	1.22261e-60	TRUE	chr6:32811629G>T (rs2071543)	1.11511e-15	TRUE	0.915059	0.141586	0.00720198	2.82718e-12	0.996783	0.0243778	0.00613784	2.27557e-07	6.20961e-15	TRUE	6.69734e-13	TRUE	3.24834e-10	TRUE	2.01665e-05	FALSE		FALSE		0.0735731	FALSE	0.331674	FALSE		FALSE
16800	Q9UGF6	OR5V1	olfactory receptor family 5 subfamily V member 1	['NM_030876']	6	29323010	29323972		0	chr6:28918936T>C (rs6456876)	1.73514e-36	TRUE	chr6:29323905A>C (rs6930033)	7.6146e-13	TRUE	0.700579	0.414611	0.00875577	2.48211e-15	0.982451	0.123703	0.00382961	0.00139051	7.04423e-15	TRUE	7.55175e-13	TRUE	4.01854e-13	TRUE	0.0385212	FALSE		FALSE		0.000175718	TRUE	0.00507379	FALSE		FALSE
15943	Q9NRR1	CYTL1	cytokine like 1	['NM_018659']	4	5016881	5021172		0	chr4:5016883G>A (rs11722554)	2.53748e-17	TRUE	chr4:5016883G>A (rs11722554)	2.53748e-17	TRUE	0.923434	0.212768	0.00914651	7.88223e-16	0.99915	0.0243558	0.00162511	0.266641	7.63746e-15	TRUE	8.1387e-13	TRUE	1.36286e-13	FALSE	0.748962	FALSE		FALSE		7.84702e-16	TRUE	2.08977e-13	FALSE		FALSE
15003	Q9H1C3	GLT8D2	glycosyltransferase 8 domain containing 2	['NM_031302']	12	104383189	104413426			chr12:104408832T>C (rs117801489)	2.38082e-11	TRUE	chr12:104408832T>C (rs117801489)	2.38082e-11	TRUE	0.94446	0.173751	-0.00716873	1.03409e-15	0.999704	0.0133655	-0.00148319	0.43604	1.02555e-14	TRUE	1.08635e-12	TRUE	1.73737e-13	FALSE	0.847761	FALSE		FALSE		9.213e-17	TRUE	2.73979e-14	FALSE		FALSE
6730	Q13822	ENPP2	ectonucleotide pyrophosphatase/phosphodiesterase 2	['NM_001040092']	8	120569764	120651020		0	chr8:120435812C>T (rs2071518)	2.35185e-22	TRUE	chr8:120596023A>G (rs10283100)	1.11633e-13	TRUE	0.218023	0.0497867	-0.00723795	9.82788e-08	0.391658	0.218662	-0.0053302	9.2065e-10	1.66076e-14	TRUE	1.74881e-12	TRUE	5.48667e-06	TRUE	1.40167e-07	FALSE		FALSE		1.49881e-13	TRUE	2.81508e-11	FALSE		FALSE
3281	P12694	BCKDHA	branched chain keto acid dehydrogenase E1, alpha polypeptide	['NM_000709']	19	41903733	41930510		0	chr19:41937095G>A (rs17318596)	4.81046e-36	TRUE	chr19:41916549C>A (rs11549936)	3.9272e-17	TRUE	0.930584	0.126361	0.0108338	2.94777e-15	0.997442	0.0179601	0.00433884	0.0243684	1.76406e-14	TRUE	1.84666e-12	TRUE	4.68722e-13	FALSE	0.271297	FALSE		FALSE		0.0084678	FALSE	0.0912985	FALSE		FALSE
17018	Q9UJX5	ANAPC4	anaphase promoting complex subunit 4	['NM_013367']	4	25379050	25420001		0	chr4:25408838G>A (rs34811474)	2.58631e-15	TRUE	chr4:25408838G>A (rs34811474)	2.72101e-15	TRUE	0.706945	0.346696	-0.00964963	1.62281e-13	0.967634	0.135964	-0.00568312	1.32442e-06	2.52078e-14	TRUE	2.62338e-12	TRUE	2.17298e-11	TRUE	9.87112e-05	FALSE		FALSE		0.793029	FALSE	0.917122	FALSE		FALSE
4248	P32019	INPP5B	inositol polyphosphate-5-phosphatase B	['NM_005540']	1	38327990	38411980			chr1:38461319C>A (rs61776719)	1.79669e-24	TRUE	chr1:38397369C>T (rs35267671)	1.67412e-20	TRUE	0.416031	0.185905	0.0047233	4.88258e-05	0.857116	0.189447	0.0118783	6.86274e-12	3.08066e-14	TRUE	3.18741e-12	TRUE	0.00135202	TRUE	1.35829e-09	FALSE		FALSE		0.0380977	FALSE	0.23169	FALSE		FALSE
12497	Q92535	PIGC	phosphatidylinositol glycan anchor biosynthesis class C	['NM_153747']	1	172410872	172411762			chr1:172214187T>C (rs16844126)	2.55448e-69	TRUE	chr1:172410967G>A (rs1063412)	2.54571e-15	TRUE	0.361849	0.304035	0.00608672	9.28123e-09	0.784222	0.320373	0.00821554	5.43236e-12	3.4852e-14	TRUE	3.58513e-12	TRUE	6.14459e-07	TRUE	1.08727e-09	FALSE		FALSE		0.400529	FALSE	0.702042	FALSE		FALSE
8193	Q5SXM2	SNAPC4	small nuclear RNA activating complex polypeptide 4	['NM_003086']	9	139270811	139292880			chr9:139368953G>A (rs3812594)	2.95886e-27	TRUE	chr9:139277994CGCT>C (rs560108191)	4.0133e-15	TRUE	0.527337	0.368773	-0.00892096	2.78658e-14	0.943821	0.197	-0.00401916	7.19243e-05	4.54932e-14	TRUE	4.65285e-12	TRUE	4.10133e-12	TRUE	0.00344405	FALSE		FALSE		8.08782e-05	TRUE	0.00267738	FALSE		FALSE
3260	P12109	COL6A1	collagen type VI alpha 1 chain	['NM_001848']	21	47401765	47423924			chr21:47423509C>T (rs13051496)	6.2912e-15	TRUE	chr21:47423509C>T (rs13051496)	6.2912e-15	TRUE	0.861687	0.0961695	0.0111869	1.15174e-12	0.991907	0.028685	0.00396684	0.00231516	4.80777e-14	TRUE	4.88909e-12	TRUE	1.39533e-10	FALSE	0.0575978	FALSE		FALSE		0.143613	FALSE	0.454744	FALSE		FALSE
139	A4D0V7	CPED1	cadherin like and PC-esterase domain containing 1	['NM_024913']	7	120629676	120935703		0	chr7:120783206A>G (rs10235232)	2.47606e-12	TRUE	chr7:120776097C>G (rs41281692)	9.0297e-08	TRUE	0.80204	0.154133	-0.00586419	1.57842e-07	0.977316	0.0512158	-0.00680266	1.73679e-09	5.39092e-14	TRUE	5.45096e-12	TRUE	8.41617e-06	TRUE	2.37872e-07	FALSE		FALSE		0.0349447	FALSE	0.220871	FALSE		FALSE
1954	O76061	STC2	stanniocalcin 2	['NM_003714']	5	172744853	172755196		0	chr5:172984114C>T (rs889014)	5.18075e-26	TRUE	chr5:172755066C>A (rs148833559)	2.94829e-25	TRUE	0.99491	0.0488641	-0.00879681	6.25856e-15	0.999998	0.00126757	-0.000379786	0.706249	6.15273e-14	TRUE	6.1861e-12	TRUE	9.86361e-13	FALSE	0.939355	FALSE		FALSE		1.88268e-28	TRUE	1.52694e-25	FALSE		FALSE
1847	O75694	NUP155	nucleoporin 155	['NM_004298', 'NM_153485']	5	37292005	37371079			chr5:36878780A>G (rs158796)	4.84593e-24	TRUE	chr5:37309371TAGA>T (5:37309371_TAGA_T)	6.99934e-15	TRUE	0.497231	0.496895	0.0133433	1.021e-12	0.911431	0.279962	0.00919739	2.42922e-07	8.39282e-14	TRUE	8.39094e-12	TRUE	1.24541e-10	TRUE	2.12116e-05	FALSE		FALSE		0.421107	FALSE	0.715584	FALSE		FALSE
15400	Q9H8M5	CNNM2	cyclin and CBS domain divalent metal cation transport mediator 2	['NM_017649']	10	104678238	104836934			chr10:104269217G>A (rs2281880)	2.37513e-38	TRUE	chr10:104678350G>A (rs76057237)	1.9901e-14	TRUE	0.985885	0.0402823	-0.00683139	9.93144e-14	0.999763	0.00415772	-0.00364411	0.000848332	9.29962e-14	TRUE	9.24559e-12	TRUE	1.35014e-11	TRUE	0.0262806	FALSE		FALSE		2.01529e-14	TRUE	4.33239e-12	FALSE		FALSE
17977	Q9Y6F9	WNT6	Wnt family member 6	['NM_006522']	2	219724761	219738564		0	chr2:219509618C>A (rs2230115)	5.36534e-32	TRUE	chr2:219736369C>G (rs141494427)	1.38082e-14	TRUE	0.960342	0.0910171	0.00966668	7.22977e-14	0.999159	0.0104457	0.00592722	0.000521507	1.11533e-13	TRUE	1.10269e-11	TRUE	1.0059e-11	TRUE	0.0177137	FALSE		FALSE		7.39495e-15	TRUE	1.67023e-12	FALSE		FALSE
5375	P56537	EIF6	eukaryotic translation initiation factor 6	['NM_002212']	20	33867003	33872290			chr20:34025756A>G (rs143384)	2.37345e-294	TRUE	chr20:33872215C>A (rs1802241)	3.26331e-16	TRUE	0.980575	0.0947489	-0.0105839	1.61377e-14	0.999882	0.00684885	-0.00221097	0.146172	1.17046e-13	TRUE	1.1508e-11	TRUE	2.39497e-12	FALSE	0.611301	FALSE		FALSE		2.76741e-16	TRUE	7.71546e-14	FALSE		FALSE
15030	Q9H1U4	MEGF9	multiple EGF like domains 9	['NM_001080497']	9	123367471	123476636			chr9:123479457A>G (rs7036196)	7.53199e-15	TRUE	chr9:123476542ACGGCGG>A (rs773203005)	2.78839e-14	TRUE	0.110707	0.279219	0.00463457	2.43889e-05	0.5287	0.482073	0.00747605	9.62177e-14	1.18855e-13	TRUE	1.16217e-11	TRUE	0.000734926	TRUE	2.38045e-11	FALSE		FALSE		0.00860478	FALSE	0.0922513	FALSE		FALSE
3878	P23515	OMG	oligodendrocyte myelin glycoprotein	['NM_002544']	17	29622030	29623349			chr17:29221277C>T (rs62070652)	1.42341e-107	TRUE	chr17:29623288C>T (rs11080149)	3.69815e-14	TRUE	0.772938	0.38149	-0.00910288	4.9799e-12	0.984008	0.11291	-0.00603727	6.93469e-07	1.28792e-13	TRUE	1.25245e-11	TRUE	5.6131e-10	TRUE	5.51463e-05	FALSE		FALSE		0.000333208	TRUE	0.00840938	FALSE		FALSE
8965	Q6P4A8	PLBD1	phospholipase B domain containing 1	['NM_024829']	12	14656709	14720630			chr12:14587301A>G (rs3213764)	1.01588e-16	TRUE	chr12:14656768G>C (rs1600)	2.13511e-13	TRUE	0.268446	0.212408	0.00884593	1.03607e-09	0.813029	0.285539	0.00754252	3.06887e-08	1.30033e-13	TRUE	1.25765e-11	TRUE	8.09272e-08	TRUE	3.2734e-06	FALSE		FALSE		0.0197262	FALSE	0.157836	FALSE		FALSE
2403	P00540	MOS	MOS proto-oncogene, serine/threonine kinase	['NM_005372']	8	57025504	57026541			chr8:57155598G>T (rs9650315)	3.84136e-75	TRUE	chr8:57026229C>A (rs35392772)	8.60942e-14	TRUE	0.848979	0.233604	0.00650101	6.54411e-14	0.990588	0.0599395	0.0036698	0.000509796	1.48786e-13	TRUE	1.43124e-11	TRUE	9.24953e-12	TRUE	0.0174299	FALSE		FALSE		6.34962e-06	TRUE	0.000300521	FALSE		FALSE
1170	O15534	PER1	period circadian clock 1	['NM_002616']	17	8044389	8054024			chr17:7552123C>T (rs72829446)	4.92969e-28	TRUE	chr17:8046772C>G (rs2585405)	4.99405e-13	TRUE	0.913956	0.0313444	0.00141638	0.114571	0.971945	0.0169012	-0.00661115	1.6251e-13	1.71379e-13	TRUE	1.63971e-11	FALSE	0.426978	TRUE	3.85973e-11	FALSE		FALSE		0.00427096	FALSE	0.0575723	FALSE		FALSE
6504	Q13127	REST	RE1 silencing transcription factor	['NM_005612']	4	57776805	57798315		0	chr4:57779567G>A (rs781658)	1.38208e-36	TRUE	chr4:57797414C>T (rs3796529)	2.49308e-36	TRUE	0.94139	0.0535945	-0.00656885	2.80376e-07	1.00059	0.0101857	-0.00679976	4.05694e-05	1.80636e-13	TRUE	1.71903e-11	TRUE	1.387e-05	TRUE	0.00207662	FALSE		FALSE		0.0115339	FALSE	0.113139	FALSE		FALSE
14821	Q9C0K1	SLC39A8	solute carrier family 39 member 8	['NM_022154']	4	103184204	103265819		0	chr4:103188709C>T (rs13107325)	4.02131e-14	TRUE	chr4:103188709C>T (rs13107325)	5.98216e-14	TRUE	0.887642	0.239839	0.00591263	1.12293e-10	0.997121	0.0395032	0.00638225	3.79167e-07	2.10924e-13	TRUE	1.9966e-11	TRUE	1.03618e-08	TRUE	3.23163e-05	FALSE		FALSE		0.000217659	TRUE	0.00599336	FALSE		FALSE
1330	O43657	TSPAN6	tetraspanin 6	['NM_001278740']	X	99885798	99891691			chrX:99890204C>T (rs1802288)	1.25872e-14	TRUE	chrX:99890204C>T (rs1802288)	1.95263e-14	TRUE	0.80984	0.334314	0.12439	3.89786e-13	0.935748	0.201104	-0.166892	1.46903e-10	2.17699e-13	TRUE	2.04982e-11	TRUE	4.95836e-11	TRUE	2.51613e-08	FALSE		FALSE		0.0427103	FALSE	0.248009	FALSE		FALSE
4719	P46527	CDKN1B	cyclin dependent kinase inhibitor 1B	['NM_004064']	12	12870774	12871877			chr12:12847990A>G (rs17820421)	9.63557e-20	TRUE	chr12:12871099T>G (rs2066827)	1.21604e-14	TRUE	0.925969	0.0905594	0.00644526	2.91015e-11	0.99443	0.0233141	0.00516747	8.84481e-08	2.43182e-13	TRUE	2.27772e-11	TRUE	2.92808e-09	TRUE	8.42527e-06	FALSE		FALSE		0.49465	FALSE	0.764598	FALSE		FALSE
6813	Q14183	DOC2A	double C2 domain alpha	['NM_003586']	16	30017510	30021543		0	chr16:30023786C>G (rs12325400)	5.8145e-18	TRUE	chr16:30021402C>T (rs1140239)	1.61981e-17	TRUE	0.917998	0.0739568	-0.00510057	1.2868e-09	0.990679	0.0230292	-0.0070105	3.81497e-08	3.34314e-13	TRUE	3.1149e-11	TRUE	9.79345e-08	TRUE	3.95094e-06	FALSE		FALSE		0.000167276	TRUE	0.00488496	FALSE		FALSE
3619	P19021	PAM	peptidylglycine alpha-amidating monooxygenase	['NM_000919']	5	102201900	102364766		0	chr5:102338739C>G (rs78408340)	2.75217e-10	TRUE	chr5:102338739C>G (rs78408340)	2.75217e-10	TRUE	0.882258	0.250445	0.0112337	7.41415e-14	0.998565	0.0296949	0.00254477	0.0904245	4.483e-13	TRUE	4.15518e-11	TRUE	1.02355e-11	FALSE	0.517782	FALSE		FALSE		3.37525e-07	TRUE	2.32527e-05	FALSE		FALSE
5192	P53370	NUDT6	nudix hydrolase 6	['NM_007083']	4	123813986	123843727		0	chr4:123838758A>G (rs12648093)	6.00135e-14	TRUE	chr4:123838758A>G (rs12648093)	6.00135e-14	TRUE	0.0781474	0.235337	0.0102852	1.30764e-08	0.471574	0.470346	0.00829397	2.03705e-10	5.52654e-13	TRUE	5.09587e-11	TRUE	8.37688e-07	TRUE	3.4558e-08	FALSE		FALSE		0.782654	FALSE	0.913587	FALSE		FALSE
17182	Q9ULI0	ATAD2B	ATPase family, AAA domain containing 2B	['NM_017552']	2	23974919	24149640		0	chr2:23973799T>C (rs6751857)	1.34802e-37	TRUE	chr2:24042689T>C (rs62125899)	5.44531e-08	TRUE	0.899166	0.018212	-0.00872621	1.22132e-12	0.949626	0.00558161	0.00746113	1.26629e-09	5.76565e-13	TRUE	5.28895e-11	TRUE	1.46963e-10	TRUE	1.79019e-07	FALSE		FALSE		7.94352e-13	TRUE	1.40333e-10	FALSE		FALSE
16444	Q9NZN5	ARHGEF12	Rho guanine nucleotide exchange factor 12	['NM_015313']	11	120207953	120355783			chr11:120340060A>T (rs2305013)	1.0883e-16	TRUE	chr11:120340060A>T (rs2305013)	1.0883e-16	TRUE	0.943031	0.160098	0.00764579	8.39232e-12	0.999009	0.0199353	0.00465006	4.57589e-05	5.85602e-13	TRUE	5.3443e-11	TRUE	9.22586e-10	TRUE	0.00230255	FALSE		FALSE		7.82877e-19	TRUE	2.8811e-16	FALSE		FALSE
16638	Q9P2T1	GMPR2	guanosine monophosphate reductase 2	['NM_016576']	14	24702460	24707981			chr14:24835500T>C (rs36226649)	7.39895e-30	TRUE	chr14:24707479G>A (rs34354104)	2.99543e-14	TRUE	0.904202	0.292016	-0.00770592	5.29044e-13	0.997718	0.0474354	-0.00280485	0.00212668	6.22015e-13	TRUE	5.64764e-11	TRUE	6.58864e-11	FALSE	0.0538869	FALSE		FALSE		2.29306e-14	TRUE	4.87083e-12	FALSE		FALSE
13829	Q96S15	WDR24	WD repeat domain 24	['NM_032259']	16	734737	740444			chr16:783865T>C (rs12051245)	3.49395e-40	TRUE	chr16:740404C>G (rs4984682)	2.00187e-23	TRUE	0.870639	0.126146	-0.00660336	2.09771e-09	0.993107	0.0330334	-0.00524881	5.88969e-08	6.3628e-13	TRUE	5.74783e-11	TRUE	1.55013e-07	TRUE	5.76445e-06	FALSE		FALSE		0.000192355	TRUE	0.0054221	FALSE		FALSE
11514	Q8NFC6	BOD1L1	biorientation of chromosomes in cell division 1 like 1	['NM_148894']	4	13571638	13629211			chr4:13207050A>G (rs6851567)	3.26084e-18	TRUE	chr4:13606576A>T (rs1971278)	1.36911e-13	TRUE	0.770119	0.0886933	0.0059453	5.23126e-05	0.959543	0.0414705	0.0052717	1.22694e-08	7.67648e-13	TRUE	6.89953e-11	TRUE	0.00142889	TRUE	1.40099e-06	FALSE		FALSE		0.000289483	TRUE	0.00745346	FALSE		FALSE
9290	Q6VMQ6	ATF7IP	activating transcription factor 7 interacting protein	['NM_018179']	12	14576850	14651004			chr12:14587301A>G (rs3213764)	1.01588e-16	TRUE	chr12:14587301A>G (rs3213764)	1.0659e-16	TRUE	0.816671	0.060138	-0.00769874	4.16153e-08	0.974989	0.0446825	-0.00422284	0.00125252	8.06128e-13	TRUE	7.20897e-11	TRUE	2.487e-06	TRUE	0.0355272	FALSE		FALSE		0.163037	FALSE	0.485735	FALSE		FALSE
15334	Q9H792	PEAK1	pseudopodium enriched atypical kinase 1	['NM_024776']	15	77406501	77474268			chr15:77365134C>T (rs76156143)	1.91399e-19	TRUE	chr15:77407114C>G (rs1867780)	2.66138e-11	TRUE	0.872601	0.0729936	0.00951404	2.58783e-12	0.988044	0.0292026	0.00466238	0.00497685	8.41404e-13	TRUE	7.48681e-11	TRUE	3.0122e-10	FALSE	0.100856	FALSE		FALSE		0.190878	FALSE	0.519379	FALSE		FALSE
16544	Q9P1Z0	ZBTB4	zinc finger and BTB domain containing 4	['NM_020899']	17	7365262	7370120		0	chr17:7363088T>C (rs9217)	6.09168e-49	TRUE	chr17:7366619T>C (rs34914463)	2.77265e-40	TRUE	0.923706	0.0916606	-0.00754925	2.54062e-10	0.99889	0.0129242	-0.00229341	0.000436595	1.20925e-12	TRUE	1.07064e-10	TRUE	2.20712e-08	TRUE	0.0152791	FALSE		FALSE		8.07988e-06	TRUE	0.00037157	FALSE		FALSE
5978	Q01094	E2F1	E2F transcription factor 1	['NM_005225']	20	32264541	32274070			chr20:32333181G>T (rs7274811)	1.41444e-51	TRUE	chr20:32266134C>T (rs35385772)	5.24598e-13	TRUE	0.927056	0.195049	0.00765687	1.92083e-13	0.999207	0.0196589	0.00355965	0.119568	1.32906e-12	TRUE	1.17089e-10	TRUE	2.55284e-11	FALSE	0.573471	FALSE		FALSE		8.27388e-16	TRUE	2.17104e-13	FALSE		FALSE
7925	Q58EX7	PLEKHG4	pleckstrin homology and RhoGEF domain containing G4	['NM_015432']	16	67313948	67322708			chr16:67316234C>T (rs11860295)	4.29155e-24	TRUE	chr16:67316234C>T (rs11860295)	6.2593e-24	TRUE	0.941095	0.124938	0.00507862	1.82252e-10	1.00501	0.0247254	-0.00497236	1.97036e-05	1.50783e-12	TRUE	1.32184e-10	TRUE	1.6095e-08	TRUE	0.00112134	FALSE		FALSE		2.17651e-18	TRUE	7.61481e-16	FALSE		FALSE
14071	Q99944	EGFL8	EGF like domain multiple 8	['NM_030652']	6	32133943	32135730			chr6:31883957A>G (rs644045)	1.8429e-64	TRUE	chr6:32134510G>A (rs3096697)	4.67368e-19	TRUE	0.605071	0.351583	-0.00519305	2.00812e-13	0.953492	0.164029	-0.00117723	0.00303723	1.54777e-12	TRUE	1.3502e-10	TRUE	2.64909e-11	FALSE	0.0698995	FALSE		FALSE		0.66196	FALSE	0.854904	FALSE		FALSE
9326	Q6Y7W6	GIGYF2	GRB10 interacting GYF protein 2	['NM_001103146']	2	233599908	233721567		0	chr2:233155110T>C (rs6717918)	3.18186e-36	TRUE	chr2:233712226CACA>C (rs760157231)	5.18177e-13	TRUE	0.273948	0.302523	-0.00984582	4.63185e-09	0.760225	0.348182	-0.00716243	2.53927e-09	1.78282e-12	TRUE	1.54766e-10	TRUE	3.27336e-07	TRUE	3.32589e-07	FALSE		FALSE		0.36673	FALSE	0.677246	FALSE		FALSE
10245	Q86Y25	ZNF354C	zinc finger protein 354C	['NM_014594']	5	178489070	178507095			chr5:178508038T>C (rs6601014)	1.8275e-14	TRUE	chr5:178507090G>A (rs1445845)	4.61661e-14	TRUE	0.419501	0.209338	0.00827529	2.15688e-08	0.924123	0.167625	0.00676999	4.06823e-08	1.8414e-12	TRUE	1.59076e-10	TRUE	1.35731e-06	TRUE	4.14099e-06	FALSE		FALSE		0.00140363	TRUE	0.0247725	FALSE		FALSE
7468	Q1X8D7	LRRC36	leucine rich repeat containing 36	['NM_018296']	16	67360766	67418989			chr16:67316234C>T (rs11860295)	4.29155e-24	TRUE	chr16:67418957A>G (rs16957415)	4.57399e-16	TRUE	0.960926	0.108338	0.00656467	2.16156e-13	1.00369	0.0136938	-0.00501843	6.01674e-09	1.85761e-12	TRUE	1.59701e-10	TRUE	2.83054e-11	TRUE	7.14508e-07	FALSE		FALSE		2.46233e-16	TRUE	6.97387e-14	FALSE		FALSE
13273	Q96I99	SUCLG2	succinate-CoA ligase GDP-forming beta subunit	['NM_003848']	3	67426171	67705010		0	chr3:67426281T>C (rs35494829)	4.62831e-12	TRUE	chr3:67426281T>C (rs35494829)	4.7785e-12	TRUE	0.828448	0.307627	0.0055394	1.01163e-09	0.991879	0.0723465	0.006249	1.71504e-07	2.22262e-12	TRUE	1.90162e-10	TRUE	7.93661e-08	TRUE	1.55076e-05	FALSE		FALSE		0.0656344	FALSE	0.313216	FALSE		FALSE
4728	P46777	RPL5	ribosomal protein L5	['NM_000969']	1	93297672	93307419		0	chr1:93323971T>C (rs10874746)	8.94883e-24	TRUE	chr1:93303114A>G (rs11540832)	9.4075e-15	TRUE	0.986582	0.0902592	-0.0123498	2.67309e-13	0.999964	0.00422062	-0.00209947	0.42958	2.366e-12	TRUE	2.01461e-10	TRUE	3.44964e-11	FALSE	0.84482	FALSE		FALSE		9.33064e-15	TRUE	2.05539e-12	FALSE		FALSE
11434	Q8NE22	SETD9	SET domain containing 9	['NM_153706']	5	56205473	56212726			chr5:56113850G>T (rs832552)	3.32881e-15	TRUE	chr5:56207123T>A (rs2257505)	1.69749e-13	TRUE	0.47949	0.167748	-0.00477905	5.89555e-06	0.90119	0.138274	-0.00446377	1.91519e-08	2.55887e-12	TRUE	2.16846e-10	TRUE	0.000218283	TRUE	2.10588e-06	FALSE		FALSE		0.325037	FALSE	0.64722	FALSE		FALSE
5340	P55786	NPEPPS	aminopeptidase puromycin sensitive	['NM_006310']	17	45608667	45699283		0	chr17:46123004G>A (rs72823592)	5.04643e-17	TRUE	chr17:45669428T>TA (rs59875832)	3.52965e-13	TRUE	0.233505	0.419231	-0.00827177	2.72063e-08	0.731962	0.438603	-0.00897031	2.45853e-10	2.75688e-12	TRUE	2.32519e-10	TRUE	1.67653e-06	TRUE	4.05498e-08	FALSE		FALSE		0.0247137	FALSE	0.181764	FALSE		FALSE
12587	Q92765	FRZB	frizzled-related protein	['NM_001463']	2	183699579	183731280		0	chr2:183700883C>T (rs78272361)	4.37649e-14	TRUE	chr2:183703336G>A (rs288326)	1.66349e-13	TRUE	0.714938	0.404507	-0.00761403	7.82907e-13	0.985261	0.114937	-0.00283734	0.00783984	3.45407e-12	TRUE	2.89946e-10	TRUE	9.68249e-11	FALSE	0.136245	FALSE		FALSE		4.27367e-06	TRUE	0.000213003	FALSE		FALSE
1727	O75352	MPDU1	mannose-P-dolichol utilization defect 1	['NM_004870']	17	7487181	7490866			chr17:7363088T>C (rs9217)	6.09168e-49	TRUE	chr17:7490810G>A (rs10852891)	1.95128e-12	TRUE	0.905051	0.137477	-0.00685512	5.17046e-13	0.994242	0.0322485	-0.00200359	0.0103382	3.51496e-12	TRUE	2.93673e-10	TRUE	6.48456e-11	FALSE	0.161538	FALSE		FALSE		0.376359	FALSE	0.685102	FALSE		FALSE
7706	Q400G9	AMZ1	archaelysin family metallopeptidase 1	['NM_133463']	7	2740086	2752509			chr7:2795957A>G (rs798497)	1.95498e-126	TRUE	chr7:2752487G>A (rs7776970)	5.7468e-16	TRUE	0.79827	0.206473	-0.00891433	8.89011e-12	0.980251	0.0662068	-0.0049554	5.93456e-05	4.32984e-12	TRUE	3.60064e-10	TRUE	9.68915e-10	TRUE	0.00288831	FALSE		FALSE		0.00235973	TRUE	0.0368692	FALSE		FALSE
17089	Q9UKN7	MYO15A	myosin XVA	['NM_016239']	17	18022115	18082181			chr17:18130144T>C (rs2605134)	1.86823e-16	TRUE	chr17:18046898T>C (rs854777)	2.17004e-15	TRUE	0.552511	0.112102	0.00564093	0.0213893	0.934306	0.0915524	0.0104196	4.71838e-12	4.49795e-12	TRUE	3.72305e-10	FALSE	0.163206	TRUE	9.55096e-10	FALSE		FALSE		0.184321	FALSE	0.5126	FALSE		FALSE
7839	Q52M93	ZNF585B	zinc finger protein 585B	['NM_152279']	19	37676132	37698013			chr19:37636776A>C (rs8108429)	4.04299e-17	TRUE	chr19:37677748T>A (rs45626541)	5.11198e-12	TRUE	0.878168	0.109186	0.00661114	1.46853e-10	0.984787	0.0381899	0.00792502	1.99743e-06	4.62463e-12	TRUE	3.81018e-10	TRUE	1.32757e-08	TRUE	0.000144049	FALSE		FALSE		0.0370247	FALSE	0.228197	FALSE		FALSE
16650	Q9P2Y4	ZNF219	zinc finger protein 219	['NM_001101672']	14	21558698	21561750			chr14:21540062C>T (rs943991)	1.24594e-16	TRUE	chr14:21560752GGAGGCT>G (rs778786255)	8.00488e-13	TRUE	0.646377	0.45207	0.00758613	1.00213e-10	0.960848	0.180044	0.00559302	5.98429e-07	4.86855e-12	TRUE	3.98376e-10	TRUE	9.29529e-09	TRUE	4.84537e-05	FALSE		FALSE		0.153898	FALSE	0.470607	FALSE		FALSE
715	O00299	CLIC1	chloride intracellular channel 1	['NM_001288']	6	31698622	31704077			chr6:31603591A>G (rs2261033)	4.3277e-73	TRUE	chr6:31704065GTTC>G (rs147567766)	6.25068e-12	TRUE	0.933372	0.228372	0.00533239	8.33186e-12	0.99877	0.0311625	0.00285129	0.00125845	4.88008e-12	TRUE	3.98376e-10	TRUE	9.21628e-10	TRUE	0.0355823	FALSE		FALSE		5.71915e-12	TRUE	8.87363e-10	FALSE		FALSE
11933	Q8TBH0	ARRDC2	arrestin domain containing 2	['NM_015683']	19	18119120	18123772			chr19:18117646C>T (rs4808737)	6.92578e-13	TRUE	chr19:18123738T>C (rs7259041)	2.39039e-12	TRUE	0.726554	0.32888	0.00870486	7.22911e-11	0.973758	0.118111	0.00395665	2.42478e-06	4.995e-12	TRUE	4.05895e-10	TRUE	6.88467e-09	TRUE	0.000170722	FALSE		FALSE		0.0697782	FALSE	0.322302	FALSE		FALSE
13306	Q96J02	ITCH	itchy E3 ubiquitin protein ligase	['NM_001257137']	20	32981618	33095596			chr20:33294945T>C (rs6060003)	2.60673e-62	TRUE	chr20:33026331A>T (rs200246240)	4.5811e-18	TRUE	0.991443	0.0396672	-0.00812947	2.3902e-12	1.00001	0.00132963	0.00196066	0.127494	5.14268e-12	TRUE	4.15996e-10	TRUE	2.80047e-10	FALSE	0.584817	FALSE		FALSE		3.23324e-18	TRUE	1.10944e-15	FALSE		FALSE
12748	Q969Q1	TRIM63	tripartite motif containing 63	['NM_032588']	1	26378367	26393985			chr1:26756856T>C (rs17261915)	4.57058e-28	TRUE	chr1:26385003T>C (rs2275950)	6.70224e-14	TRUE	0.736307	0.325244	-0.00714235	7.8056e-12	0.975279	0.116349	-0.00498318	6.72036e-05	5.31155e-12	TRUE	4.27712e-10	TRUE	8.68812e-10	TRUE	0.00322668	FALSE		FALSE		0.492749	FALSE	0.763366	FALSE		FALSE
2907	P08949	NMB	neuromedin B	['NM_021077']	15	85198608	85201383			chr15:84706461C>T (rs950169)	8.08625e-34	TRUE	chr15:85200520G>T (rs1051168)	6.93654e-13	TRUE	0.80132	0.219001	-0.0119552	1.82559e-10	0.978651	0.0794179	-0.00860132	4.35717e-07	5.56178e-12	TRUE	4.45844e-10	TRUE	1.6095e-08	TRUE	3.66105e-05	FALSE		FALSE		0.522583	FALSE	0.781287	FALSE		FALSE
2295	O95817	BAG3	BCL2 associated athanogene 3	['NM_004281']	10	121411188	121436791			chr10:121131313A>G (rs10787959)	1.40433e-15	TRUE	chr10:121429633T>C (rs2234962)	1.2074e-13	TRUE	0.876252	0.145732	0.00545914	8.31594e-10	0.992106	0.0354641	0.00429831	4.00676e-07	5.95191e-12	TRUE	4.74978e-10	TRUE	6.64119e-08	TRUE	3.38258e-05	FALSE		FALSE		0.0268133	FALSE	0.189702	FALSE		FALSE
12823	Q96AB6	NTAN1	N-terminal asparagine amidase	['NM_173474']	16	15131891	15149828		0	chr16:15129970A>G (rs7200543)	1.53609e-12	TRUE	chr16:15131974G>T (rs1136001)	2.10245e-12	TRUE	0.644396	0.352717	0.00971428	3.33499e-12	0.974594	0.125225	0.00517292	0.00230491	7.21201e-12	TRUE	5.72969e-10	TRUE	3.78299e-10	FALSE	0.0575033	FALSE		FALSE		0.195901	FALSE	0.526302	FALSE		FALSE
14817	Q9C0J1	B3GNT4	UDP-GlcNAc:betaGal beta-1,3-N-acetylglucosaminyltransferase 4	['NM_030765']	12	122689166	122691932			chr12:123112806G>A (rs6489159)	1.6104e-19	TRUE	chr12:122689181C>G (rs7136356)	1.24223e-13	TRUE	0.92506	0.0814342	-0.00849545	1.07702e-09	0.993401	0.0221418	-0.0045319	2.51569e-07	7.87278e-12	TRUE	6.22684e-10	TRUE	8.33938e-08	TRUE	2.18595e-05	FALSE		FALSE		0.661329	FALSE	0.854522	FALSE		FALSE
12032	Q8TD90	MAGEE2	MAGE family member E2	['NM_138703']	X	75003318	75004886			chrX:75287667A>G (rs6647912)	2.03426e-17	TRUE	chrX:75003955A>G (rs199885644)	1.16406e-15	TRUE	0.962775	0.175292	0.039404	2.31021e-12	0.988242	0.0983398	-0.0856398	1.94092e-07	9.14755e-12	TRUE	7.20309e-10	TRUE	2.72467e-10	TRUE	1.74614e-05	FALSE		FALSE		1.83719e-15	TRUE	4.683e-13	FALSE		FALSE
4976	P50238	CRIP1	cysteine rich protein 1	['NM_001311']	14	105953597	105954845			chr14:105954705C>T (rs55633823)	9.90012e-13	TRUE	chr14:105954705C>T (rs55633823)	9.90012e-13	TRUE	0.743759	0.281772	-0.00744243	1.50235e-10	0.973738	0.102721	-0.00470032	2.34415e-06	9.30503e-12	TRUE	7.29481e-10	TRUE	1.35128e-08	TRUE	0.00016636	FALSE		FALSE		0.559455	FALSE	0.803021	FALSE		FALSE
12138	Q8TEV9	SMCR8	Smith-Magenis syndrome chromosome region, candidate 8	['NM_144775']	17	18219104	18226381			chr17:18130144T>C (rs2605134)	1.86823e-16	TRUE	chr17:18220770G>A (rs1563632)	2.36807e-12	TRUE	0.738953	0.109975	0.00999362	7.62964e-10	0.985047	0.0515569	0.00502868	0.000465652	9.43619e-12	TRUE	7.3652e-10	TRUE	6.26158e-08	TRUE	0.0161061	FALSE		FALSE		0.340828	FALSE	0.660016	FALSE		FALSE
11334	Q8NC44	FAM134A	family with sequence similarity 134 member A	['NM_024293']	2	220043075	220047348			chr2:219555262G>A (rs1344642)	1.7593e-30	TRUE	chr2:220046840G>A (rs3210652)	5.23148e-16	TRUE	0.843691	0.102832	0.0111208	6.93759e-12	0.975638	0.0353256	-0.000392877	0.782028	9.64377e-12	TRUE	7.49434e-10	TRUE	7.77053e-10	FALSE	0.960705	FALSE		FALSE		0.133221	FALSE	0.440277	FALSE		FALSE
15148	Q9H3H9	TCEAL2	transcription elongation factor A like 2	['NM_080390']	X	101381803	101382483			chrX:100890285C>T (rs2858168)	4.55272e-15	TRUE	chrX:101382005G>C (rs5944856)	2.79518e-12	TRUE	0.935243	0.110845	0.126277	1.22045e-11	0.984405	0.0474015	-0.170765	2.97227e-09	1.063e-11	TRUE	8.22487e-10	TRUE	1.29375e-09	TRUE	3.80899e-07	FALSE		FALSE		0.105928	FALSE	0.396076	FALSE		FALSE
258	A6NFU8	PGPEP1L	pyroglutamyl-peptidase I-like	['NM_001102612.2']	15	99511710	99544436			chr15:99194896C>G (rs2871865)	4.81232e-64	TRUE	chr15:99511793C>G (rs1521484)	2.34547e-11	TRUE	0.0922848	0.181579	0.00828495	4.88066e-07	0.290183	0.342746	0.0105356	3.61126e-12	1.07311e-11	TRUE	8.2671e-10	TRUE	2.32999e-05	TRUE	7.47993e-10	FALSE		FALSE		0.00451573	FALSE	0.0596846	FALSE		FALSE
3488	P16401	HIST1H1B	histone cluster 1 H1 family member b	['NM_005322']	6	27834630	27835307			chr6:27367978A>C (rs12194842)	1.46969e-23	TRUE	chr6:27834677C>T (rs34144478)	8.91707e-21	TRUE	0.935135	0.149474	0.00674601	1.51557e-12	0.999129	0.0182483	0.00231303	0.178455	1.09448e-11	TRUE	8.39545e-10	TRUE	1.81146e-10	FALSE	0.657646	FALSE		FALSE		3.0039e-14	TRUE	6.2324e-12	FALSE		FALSE
17502	Q9Y2C5	SLC17A4	solute carrier family 17 member 4	['NM_001286121']	6	25762191	25779413			chr6:26184102G>A (rs7766641)	6.18636e-121	TRUE	chr6:25776949G>A (rs11754288)	5.54135e-17	TRUE	0.4831	0.354807	-0.00948027	6.43542e-09	0.87546	0.258201	-0.00972444	5.7231e-09	1.10601e-11	TRUE	8.44742e-10	TRUE	4.40802e-07	TRUE	6.84199e-07	FALSE		FALSE		0.00120773	TRUE	0.022102	FALSE		FALSE
6541	Q13233	MAP3K1	mitogen-activated protein kinase kinase kinase 1	['XM_042066']	5	56111401	56189504		0	chr5:56113850G>T (rs832552)	3.32881e-15	TRUE	chr5:56177443G>A (rs702689)	3.2794e-12	TRUE	0.850964	0.0366121	-9.54591e-05	0.0469514	0.980146	0.0270623	-0.00734631	7.27356e-12	1.12667e-11	TRUE	8.5685e-10	FALSE	0.266462	TRUE	1.42378e-09	FALSE		FALSE		0.000575983	TRUE	0.0126256	FALSE		FALSE
16702	Q9UBP4	DKK3	dickkopf WNT signaling pathway inhibitor 3	['NM_013253']	11	11986014	12030129			chr11:11986061T>C (rs3206824)	1.15927e-12	TRUE	chr11:11986061T>C (rs3206824)	1.15927e-12	TRUE	0.533767	0.1233	-0.00423768	3.77488e-05	0.795037	0.182925	-0.0048232	2.79194e-11	1.17378e-11	TRUE	8.88879e-10	TRUE	0.00108605	TRUE	4.97328e-09	FALSE		FALSE		0.386176	FALSE	0.692517	FALSE		FALSE
6991	Q14966	ZNF638	zinc finger protein 638	['NM_014497']	2	71576085	71661934		0	chr2:71627539C>T (rs3771371)	1.31607e-47	TRUE	chr2:71654175G>A (rs1804020)	4.56062e-22	TRUE	0.933208	0.0808585	-0.00568731	1.74946e-10	1.00308	0.0124206	0.000213611	0.525942	1.6546e-11	TRUE	1.24768e-09	TRUE	1.55781e-08	FALSE	0.882165	FALSE		FALSE		0.0015676	TRUE	0.0267406	FALSE		FALSE
10484	Q8IWZ8	SUGP1	SURP and G-patch domain containing 1	['NM_021164']	19	19387460	19431305			chr19:19445856C>T (rs11085259)	3.12309e-19	TRUE	chr19:19413092C>T (rs17751061)	2.14846e-13	TRUE	0.908528	0.137568	-0.00994049	3.31058e-12	0.995158	0.0305399	-0.0025698	0.0123681	2.02519e-11	TRUE	1.52069e-09	TRUE	3.77937e-10	FALSE	0.178825	FALSE		FALSE		0.00155046	TRUE	0.0265498	FALSE		FALSE
713	O00294	TULP1	tubby like protein 1	['NM_001289395']	6	35466107	35480635		0	chr6:35386872C>T (rs36018387)	2.32501e-49	TRUE	chr6:35479574G>C (rs7764472)	3.41565e-13	TRUE	0.686756	0.099232	-0.00693127	6.67305e-11	0.978524	0.0562237	-0.00195245	0.113569	2.08363e-11	TRUE	1.55499e-09	TRUE	6.38927e-09	FALSE	0.560457	FALSE		FALSE		0.00660118	FALSE	0.0772606	FALSE		FALSE
169	A5D8T8	CLEC18A	C-type lectin domain family 18 member A	['NM_182619']	16	69985270	69997511			chr16:69554065T>G (rs72799376)	3.90934e-18	TRUE	chr16:69988373T>C (rs2549097)	1.15686e-11	TRUE	0.165103	0.265346	0.0113625	5.37514e-11	0.842365	0.32679	0.00437291	0.000313269	2.08835e-11	TRUE	1.55499e-09	TRUE	5.2025e-09	TRUE	0.0116987	FALSE		FALSE		0.54803	FALSE	0.797178	FALSE		FALSE
16561	Q9P243	ZFAT	zinc finger and AT-hook domain containing	['NM_001029939']	8	135490728	135725106		0	chr8:135649848G>A (rs12541381)	3.0813e-44	TRUE	chr8:135649848G>A (rs12541381)	3.0813e-44	TRUE	0.950379	0.0727933	-0.00607739	2.45617e-11	0.99877	0.00783254	0.00200471	0.0441008	2.13565e-11	TRUE	1.58359e-09	TRUE	2.52843e-09	FALSE	0.373014	FALSE		FALSE		1.41363e-24	TRUE	8.69774e-22	FALSE		FALSE
8097	Q5JWR5	DOPEY1	dopey family member 1	['NM_015018']	6	83806697	83877883			chr6:83779921C>T (rs12211381)	1.84416e-12	TRUE	chr6:83838673G>A (rs4706980)	2.38608e-12	TRUE	0.969516	0.0484886	-0.0061096	3.17806e-09	0.999597	0.00626845	-0.00671037	0.000160725	2.20798e-11	TRUE	1.63042e-09	TRUE	2.29197e-07	TRUE	0.0068657	FALSE		FALSE		0.102237	FALSE	0.390091	FALSE		FALSE
15442	Q9H9D4	ZNF408	zinc finger protein 408	['NM_024741']	11	46722598	46727410			chr11:46272585C>T (rs10838587)	1.00157e-12	TRUE	chr11:46724716CAGTGGTGACAGA>C (rs747265231)	2.25232e-11	TRUE	0.738518	0.435417	-0.00747469	2.78293e-12	0.980988	0.13611	-0.000372044	0.091048	2.48391e-11	TRUE	1.82659e-09	TRUE	3.21826e-10	FALSE	0.518325	FALSE		FALSE		0.00109117	TRUE	0.0204852	FALSE		FALSE
11926	Q8TBE7	SLC35G2	solute carrier family 35 member G2	['NM_025246']	3	136573303	136574538		0	chr3:136240366T>C (rs13092193)	9.0239e-30	TRUE	chr3:136574501A>G (rs1052618)	1.84404e-11	TRUE	0.519402	0.159172	0.00480049	0.00481389	0.809248	0.202363	0.00875542	4.36414e-12	2.83484e-11	TRUE	2.07608e-09	FALSE	0.0579653	TRUE	8.93545e-10	FALSE		FALSE		0.490858	FALSE	0.762362	FALSE		FALSE
17344	Q9UPM8	AP4E1	adaptor related protein complex 4 epsilon 1 subunit	['NM_001252127']	15	51200976	51294856			chr15:51530495G>A (rs16964211)	7.18522e-22	TRUE	chr15:51217361T>C (rs2306331)	4.16616e-12	TRUE	0.581306	0.267943	-0.00563221	2.10954e-08	0.900752	0.191536	-0.00700733	8.61434e-09	3.02112e-11	TRUE	2.20344e-09	TRUE	1.33223e-06	TRUE	1.00251e-06	FALSE		FALSE		0.190816	FALSE	0.519379	FALSE		FALSE
17419	Q9UQQ2	SH2B3	SH2B adaptor protein 3	['NM_005475']	12	111855950	111886103			chr12:111884608T>C (rs3184504)	1.01822e-11	TRUE	chr12:111884608T>C (rs3184504)	1.01822e-11	TRUE	0.278808	0.394567	-0.00809169	5.05472e-10	0.758048	0.400787	-0.00444577	6.06941e-07	3.27458e-11	TRUE	2.37854e-09	TRUE	4.28664e-08	TRUE	4.87002e-05	FALSE		FALSE		0.152021	FALSE	0.467553	FALSE		FALSE
15700	Q9NP61	ARFGAP3	ADP ribosylation factor GTPase activating protein 3	['NM_014570']	22	43193597	43253188			chr22:43283255A>C (rs2267463)	4.12492e-12	TRUE	chr22:43206950A>C (rs1018448)	1.11408e-11	TRUE	0.598934	0.187478	0.00625601	4.93859e-06	0.897441	0.159049	0.00735759	3.76281e-10	3.84839e-11	TRUE	2.78398e-09	TRUE	0.000185915	TRUE	6.09336e-08	FALSE		FALSE		0.000252302	TRUE	0.00671915	FALSE		FALSE
487	A8MZ36	EVPLL	envoplakin like	['NM_001145127']	17	18284252	18291559			chr17:18130144T>C (rs2605134)	1.86823e-16	TRUE	chr17:18284262G>A (rs570145)	2.46029e-11	TRUE	0.798524	0.0860823	0.00967187	3.93729e-09	0.945708	0.0708891	0.00768167	9.74371e-08	3.97242e-11	TRUE	2.86207e-09	TRUE	2.81603e-07	TRUE	9.23216e-06	FALSE		FALSE		0.0326124	FALSE	0.211909	FALSE		FALSE
11872	Q8TAL6	FIBIN	fin bud initiation factor homolog (zebrafish)	['NM_203371']	11	27016074	27016706			chr11:27016447A>G (rs141428961)	1.41746e-08	TRUE	chr11:27016447A>G (rs141428961)	1.41746e-08	TRUE	0.989501	0.0778157	0.00677043	1.09932e-11	0.999993	0.00236291	-0.000127813	0.180889	5.06206e-11	TRUE	3.63244e-09	TRUE	1.17233e-09	FALSE	0.660306	FALSE		FALSE		2.32349e-07	TRUE	1.6717e-05	FALSE		FALSE
3655	P19801	AOC1	amine oxidase, copper containing 1	['NM_001091']	7	150553559	150558294		0	chr7:150680977G>C (rs2373962)	6.40941e-19	TRUE	chr7:150554553C>T (rs1049742)	1.55737e-08	TRUE	0.0397748	0.0237436	-0.000783561	0.668679	0.180934	0.148616	-0.00545679	3.00859e-05	5.56438e-11	TRUE	3.97685e-09	FALSE	0.888008	TRUE	0.00160455	FALSE		FALSE		1.59364e-06	TRUE	8.94192e-05	FALSE		FALSE
14345	Q9BU64	CENPO	centromere protein O	['NM_024322']	2	25016789	25040672		0	chr2:25463483G>A (rs2289195)	7.98183e-66	TRUE	chr2:25022598A>G (rs1550116)	1.88533e-23	TRUE	0.933774	0.122226	0.00465306	1.1523e-05	0.997229	0.0183586	0.00872482	3.56507e-09	6.72099e-11	TRUE	4.78427e-09	TRUE	0.000379855	TRUE	4.41004e-07	FALSE		FALSE		0.000407561	TRUE	0.00983641	FALSE		FALSE
15275	Q9H668	STN1	STN1, CST complex subunit	['NM_024928']	10	105642445	105677352			chr10:105512186C>T (rs11592832)	2.81983e-15	TRUE	chr10:105659826T>C (rs2487999)	7.27904e-12	TRUE	0.024809	0.0939959	0.00188657	0.029242	0.278525	0.356296	0.00894334	1.20719e-11	7.10397e-11	TRUE	5.02077e-09	FALSE	0.20022	TRUE	2.26355e-09	FALSE		FALSE		1.76014e-13	TRUE	3.27148e-11	FALSE		FALSE
7705	Q3ZCX4	ZNF568	zinc finger protein 568	['NM_198539']	19	37413673	37441987			chr19:37636776A>C (rs8108429)	4.04299e-17	TRUE	chr19:37441980A>G (rs1644634)	1.86674e-11	TRUE	0.504798	0.279191	0.00683268	1.41729e-09	0.917286	0.186496	0.00706138	2.41838e-06	7.10965e-11	TRUE	5.02077e-09	TRUE	1.07406e-07	TRUE	0.000170722	FALSE		FALSE		0.289006	FALSE	0.618953	FALSE		FALSE
8957	Q6P3V2	ZNF585A	zinc finger protein 585A	['NM_152655']	19	37642494	37660812			chr19:37636776A>C (rs8108429)	4.04299e-17	TRUE	chr19:37642922C>T (rs4805206)	6.69321e-17	TRUE	0.848312	0.133632	0.00495577	0.00244719	0.982159	0.0349201	0.00853202	4.26689e-09	7.74524e-11	TRUE	5.448e-09	TRUE	0.0348098	TRUE	5.2059e-07	FALSE		FALSE		0.000164619	TRUE	0.00482315	FALSE		FALSE
10455	Q8IWL8	STH	saitohin	['NM_001007532']	17	44076646	44077029			chr17:43925297C>T (Affx-13927266)	6.82254e-13	TRUE	chr17:44076665A>G (rs62063857)	9.48559e-12	TRUE	0.808732	0.23317	0.00782126	9.12289e-11	0.981836	0.0777773	0.00260329	0.000104462	7.85632e-11	TRUE	5.50437e-09	TRUE	8.55103e-09	TRUE	0.0047835	FALSE		FALSE		0.500942	FALSE	0.768613	FALSE		FALSE
16905	Q9UHY8	FEZ2	fasciculation and elongation protein zeta 2	['NM_001042548']	2	36780309	36825285			chr2:36782886G>A (rs848642)	2.265e-19	TRUE	chr2:36782886G>A (rs848642)	2.80341e-19	TRUE	0.347182	0.228044	0.00740127	1.1814e-09	0.888638	0.204712	0.00480556	0.000317236	7.89361e-11	TRUE	5.50881e-09	TRUE	9.10803e-08	TRUE	0.0117974	FALSE		FALSE		0.9261	FALSE	0.970421	FALSE		FALSE
14827	Q9GZK7	OR11A1	olfactory receptor family 11 subfamily A member 1	['NM_013937']	6	29394474	29395418			chr6:28918936T>C (rs6456876)	1.73514e-36	TRUE	chr6:29394926C>T (rs9257857)	7.34464e-12	TRUE	0.789015	0.321339	0.00449234	2.2957e-11	0.986635	0.088162	0.00325944	0.00466553	7.95916e-11	TRUE	5.53286e-09	TRUE	2.37698e-09	FALSE	0.0966362	FALSE		FALSE		0.382169	FALSE	0.688951	FALSE		FALSE
17959	Q9Y6A5	TACC3	transforming acidic coiled-coil containing protein 3	['NM_006342']	4	1725149	1746737		0	chr4:1701317G>A (rs2247341)	1.09563e-24	TRUE	chr4:1729556G>A (rs34205238)	8.26832e-10	TRUE	0.832076	0.152756	0.00611087	8.0239e-10	0.990997	0.0380189	0.00473188	4.26968e-05	8.01071e-11	TRUE	5.54703e-09	TRUE	6.46595e-08	TRUE	0.00216961	FALSE		FALSE		0.801578	FALSE	0.921037	FALSE		FALSE
7570	Q30201	HFE	hemochromatosis	['NM_000410']	6	26087669	26094451			chr6:26184102G>A (rs7766641)	6.18636e-121	TRUE	chr6:26093141G>A (rs1800562)	0.00132314	FALSE	0.593591	0.459035	-0.00349436	2.72774e-11	0.975117	0.14809	-0.000299449	0.00773124	8.17784e-11	TRUE	5.64081e-09	TRUE	2.7759e-09	FALSE	0.134884	FALSE		TRUE	1.38336e-06	0.000910071	TRUE	0.0178248	FALSE		TRUE	0.0321596
367	A6NM11	LRRC37A2	leucine rich repeat containing 37 member A2	['NM_001006607']	17	44590079	44632942			chr17:44793283C>T (rs17692129)	1.09858e-14	TRUE	chr17:44625928C>A (rs1863115)	1.39587e-11	TRUE	0.395898	0.0684673	0.0063802	1.0094e-11	0.752366	0.0944207	-0.000645189	0.338406	8.67722e-11	TRUE	5.96216e-09	TRUE	1.08292e-09	FALSE	0.794902	FALSE		FALSE		0.100167	FALSE	0.386364	FALSE		FALSE
13107	Q96F10	SAT2	spermidine/spermine N1-acetyltransferase family member 2	['NM_133491']	17	7529768	7530953			chr17:7363088T>C (rs9217)	6.09168e-49	TRUE	chr17:7529902G>A (rs13894)	1.23823e-11	TRUE	0.863178	0.334883	0.00870089	5.19892e-11	0.995005	0.0682709	0.00368641	0.00335681	8.89485e-11	TRUE	6.08818e-09	TRUE	5.08723e-09	FALSE	0.0753085	FALSE		FALSE		1.2382e-11	TRUE	1.78172e-09	FALSE		FALSE
2521	P01911	HLA-DRB1	major histocompatibility complex, class II, DR beta 1	['NM_002124']	6	32546871	32557519			chr6:32681631C>T (rs9275596)	1.22261e-60	TRUE	chr6:32557435A>C (rs9270299)	1.88531e-28	TRUE	0.0191622	0.133599	0.00864086	4.24984e-10	0.166633	0.387102	0.00529688	1.12889e-05	1.17944e-10	TRUE	8.04187e-09	TRUE	3.62131e-08	TRUE	0.000679354	FALSE		FALSE		5.06785e-20	TRUE	2.05513e-17	FALSE		FALSE
129	A2RUU4	CLPSL1	colipase like 1	['NM_001010886']	6	35748888	35755784			chr6:35386872C>T (rs36018387)	2.32501e-49	TRUE	chr6:35748931T>C (rs34109614)	1.82146e-11	TRUE	0.583542	0.380696	0.0103498	1.53601e-09	0.930831	0.20268	0.00667263	2.03123e-06	1.43521e-10	TRUE	9.7485e-09	TRUE	1.1591e-07	TRUE	0.000145311	FALSE		FALSE		1	FALSE	1	FALSE		FALSE
6898	Q14573	ITPR3	inositol 1,4,5-trisphosphate receptor type 3	['NM_002224']	6	33589380	33663554		0	chr6:34116469C>A (rs77146408)	3.24256e-37	TRUE	chr6:33659472C>G (rs2229642)	5.86874e-17	TRUE	0.764087	0.132917	-0.00201524	0.521719	0.972122	0.0717107	-0.0126694	2.33834e-11	1.49418e-10	TRUE	1.01104e-08	FALSE	0.822064	TRUE	4.25029e-09	FALSE		FALSE		1.46313e-07	TRUE	1.12045e-05	FALSE		FALSE
2519	P01889	HLA-B	major histocompatibility complex, class I, B	['NM_005514']	6	31322263	31324935		0	chr6:31603591A>G (rs2261033)	4.3277e-73	TRUE	chr6:31323960G>C (rs1131275)	1.05561e-60	TRUE	0.0221394	0.145099	0.00408686	1.53425e-08	0.757672	0.474208	0.00203485	4.9704e-05	1.53808e-10	TRUE	1.0368e-08	TRUE	9.72366e-07	TRUE	0.00247312	FALSE		FALSE		1.75462e-07	TRUE	1.31545e-05	FALSE		FALSE
6142	Q04756	HGFAC	HGF activator	['NM_001297439']	4	3443729	3451143		0	chr4:3473139A>G (rs6831256)	9.78524e-13	TRUE	chr4:3449652G>A (rs16844401)	2.31277e-10	TRUE	0.367163	0.19247	0.00436264	4.76475e-07	0.8466	0.220399	-0.00451499	2.02884e-06	1.57624e-10	TRUE	1.05852e-08	TRUE	2.29339e-05	TRUE	0.000145311	FALSE		FALSE		5.42065e-08	TRUE	4.51966e-06	FALSE		FALSE
122	A2RUB6	CCDC66	coiled-coil domain containing 66	['NM_001012506']	3	56591271	56655643			chr3:56629678A>G (rs282522)	4.5845e-25	TRUE	chr3:56628031G>A (rs7637449)	6.74232e-25	TRUE	0.00945215	0.0653541	-0.00346437	0.0122958	0.10124	0.181852	-0.0105469	2.468e-11	1.58858e-10	TRUE	1.0628e-08	FALSE	0.112238	TRUE	4.44066e-09	FALSE		FALSE		0.000955763	TRUE	0.0185396	FALSE		FALSE
14402	Q9BV73	CEP250	centrosomal protein 250	['NM_007186']	20	34050193	34099452		0	chr20:34025756A>G (rs143384)	2.37345e-294	TRUE	chr20:34090519G>A (rs3748433)	1.65529e-20	TRUE	0.974248	0.0506233	-0.00456477	0.000226195	1.00046	0.00568736	-0.00384813	1.78965e-05	1.63082e-10	TRUE	1.08697e-08	TRUE	0.0049917	TRUE	0.0010418	FALSE		FALSE		5.21208e-11	TRUE	6.45828e-09	FALSE		FALSE
1060	O15205	UBD	ubiquitin D	['NM_006398']	6	29523660	29527478		0	chr6:29069299C>T (rs2394517)	1.23071e-34	TRUE	chr6:29523676C>G (rs8337)	4.39037e-14	TRUE	0.207974	0.25373	0.00564422	4.03227e-05	0.817031	0.313771	0.0069287	7.70053e-08	1.83764e-10	TRUE	1.22025e-08	TRUE	0.00114531	TRUE	7.45487e-06	FALSE		FALSE		2.43708e-05	TRUE	0.000962055	FALSE		FALSE
17403	Q9UQ90	SPG7	SPG7, paraplegin matrix AAA peptidase subunit	['NM_003119']	16	89574826	89623498			chr16:89704365G>C (rs1126464)	1.05711e-21	TRUE	chr16:89613123A>G (rs2292954)	2.17431e-09	TRUE	0.790338	0.25819	-0.00648469	2.70182e-11	0.996429	0.052697	-0.000325501	0.336152	2.05983e-10	TRUE	1.3627e-08	TRUE	2.76533e-09	FALSE	0.793095	FALSE		FALSE		0.0149627	FALSE	0.134093	FALSE		FALSE
15465	Q9H9V9	JMJD4	jumonji domain containing 4	['NM_023007']	1	227920096	227923112			chr1:227831176G>A (rs28446171)	2.19511e-41	TRUE	chr1:227922918A>C (rs2295994)	8.05655e-26	TRUE	0.613741	0.175857	0.00822675	2.81175e-09	0.958725	0.077477	0.000918188	0.617318	2.25845e-10	TRUE	1.48857e-08	TRUE	2.05223e-07	FALSE	0.914527	FALSE		FALSE		3.69933e-05	TRUE	0.00136097	FALSE		FALSE
13215	Q96H72	SLC39A13	solute carrier family 39 member 13	['NM_152264']	11	47431646	47436911		0	chr11:47663049A>G (rs10838738)	4.7515e-38	TRUE	chr11:47431703A>G (rs61897432)	2.42648e-12	TRUE	0.438958	0.0493072	-0.00767776	3.21315e-11	0.598858	0.0156927	0.00564338	6.80575e-06	2.30021e-10	TRUE	1.5105e-08	TRUE	3.21477e-09	TRUE	0.000431427	FALSE		FALSE		0.00010282	TRUE	0.00325641	FALSE		FALSE
10672	Q8IZF7	ADGRF2	adhesion G protein-coupled receptor F2	['NM_153839']	6	47624223	47650419			chr6:47488387G>A (rs7745990)	9.91238e-21	TRUE	chr6:47624299A>G (rs9369730)	1.56799e-18	TRUE	0.171067	0.121509	-0.00541843	2.43848e-06	0.915893	0.201737	-0.00628143	0.000340385	2.31943e-10	TRUE	1.51752e-08	TRUE	9.73695e-05	TRUE	0.0125016	FALSE		FALSE		0.548808	FALSE	0.797686	FALSE		FALSE
17017	Q9UJX4	ANAPC5	anaphase promoting complex subunit 5	['NM_001137559']	12	121746286	121790143			chr12:121756084G>A (rs13141)	3.71946e-12	TRUE	chr12:121756084G>A (rs13141)	3.71946e-12	TRUE	0.984007	0.0848803	0.00845406	9.63778e-11	0.999964	0.00392497	-0.0019965	0.225918	2.36917e-10	TRUE	1.54439e-08	TRUE	8.98635e-09	FALSE	0.709496	FALSE		FALSE		2.55151e-12	TRUE	4.13878e-10	FALSE		FALSE
6131	Q04609	FOLH1	folate hydrolase 1	['NM_004476']	11	49168311	49229961		0	chr11:48754911C>A (rs73459337)	2.7151e-10	TRUE	chr11:49227620A>G (rs202676)	3.18011e-09	TRUE	0.565262	0.327213	-0.00732129	5.37121e-11	0.965722	0.149896	-0.000883433	0.0225048	2.40086e-10	TRUE	1.55933e-08	TRUE	5.2025e-09	FALSE	0.259647	FALSE		FALSE		0.0151498	FALSE	0.134889	FALSE		FALSE
1946	O76027	ANXA9	annexin A9	['NM_003568']	1	150955582	150967795			chr1:150532376G>A (rs56411234)	4.40662e-21	TRUE	chr1:150955582A>G (rs267731)	1.24333e-11	TRUE	0.771852	0.33607	0.0019078	0.0689613	0.94472	0.174123	0.00693596	3.186e-09	2.42508e-10	TRUE	1.56934e-08	FALSE	0.326755	TRUE	3.96868e-07	FALSE		FALSE		2.68607e-11	TRUE	3.54564e-09	FALSE		FALSE
6193	Q06190	PPP2R3A	protein phosphatase 2 regulatory subunit B''alpha	['NM_002718']	3	135720341	135864005			chr3:135854035C>A (rs1393786)	2.82094e-31	TRUE	chr3:135720540A>G (rs9814557)	6.55018e-14	TRUE	0.798187	0.127725	0.00565763	1.19571e-08	0.98391	0.0463001	0.00520603	3.57676e-05	2.47789e-10	TRUE	1.5977e-08	TRUE	7.73253e-07	TRUE	0.00186295	FALSE		FALSE		0.571827	FALSE	0.810493	FALSE		FALSE
11925	Q8TBE3	FNDC9	fibronectin type III domain containing 9	['NM_001001343']	5	156769873	156770544			chr5:156770133C>T (rs10037485)	2.69625e-11	TRUE	chr5:156770133C>T (rs10037485)	2.69625e-11	TRUE	0.883959	0.159374	0.00199731	7.58654e-10	0.992217	0.0358883	0.00376696	0.000177427	2.56649e-10	TRUE	1.64886e-08	TRUE	6.25504e-08	TRUE	0.00740165	FALSE		FALSE		0.108364	FALSE	0.399832	FALSE		FALSE
1566	O60721	SLC24A1	solute carrier family 24 member 1	['NM_004727']	15	65916419	65946414			chr15:65916527A>T (rs3743171)	2.70634e-11	TRUE	chr15:65916527A>T (rs3743171)	4.80156e-11	TRUE	0.917052	0.10318	-0.00741913	1.19562e-09	0.996031	0.0221132	-0.00438565	0.000138983	3.03162e-10	TRUE	1.94068e-08	TRUE	9.17793e-08	TRUE	0.00608283	FALSE		FALSE		0.77807	FALSE	0.912025	FALSE		FALSE
15057	Q9H257	CARD9	caspase recruitment domain family member 9	['NM_052813']	9	139258757	139266530			chr9:139368953G>A (rs3812594)	2.95886e-27	TRUE	chr9:139266496C>T (rs4077515)	5.00639e-14	TRUE	0.80819	0.142601	-0.00611244	4.79296e-08	0.97281	0.0629903	-0.00598266	7.19543e-07	3.38877e-10	TRUE	2.16153e-08	TRUE	2.80782e-06	TRUE	5.69654e-05	FALSE		FALSE		0.696322	FALSE	0.870907	FALSE		FALSE
5007	P50748	KNTC1	kinetochore associated 1	['NM_014708']	12	123014611	123110772		0	chr12:123550813A>G (rs585522)	4.16947e-30	TRUE	chr12:123030788G>T (rs7968222)	9.02259e-13	TRUE	0.848068	0.244816	-0.00797782	1.21779e-10	0.995101	0.0490666	-0.00278153	0.00801662	3.49683e-10	TRUE	2.22249e-08	TRUE	1.10651e-08	FALSE	0.138105	FALSE		FALSE		5.23537e-05	TRUE	0.00183166	FALSE		FALSE
3981	P26358	DNMT1	DNA methyltransferase 1	['NM_001379']	19	10244346	10305575			chr19:10754905G>T (rs10948)	2.77992e-27	TRUE	chr19:10273372T>C (rs2228612)	5.07671e-22	TRUE	0.985874	0.0420278	-0.0075163	1.54542e-09	0.999973	0.00216035	-0.00249586	0.0234377	3.88246e-10	TRUE	2.4588e-08	TRUE	1.16128e-07	FALSE	0.265454	FALSE		FALSE		8.42091e-10	TRUE	8.68522e-08	FALSE		FALSE
17813	Q9Y5F2	PCDHB11	protocadherin beta 11	['NM_018931']	5	140579348	140581738			chr5:140554481G>T (rs1811237)	2.19433e-09	TRUE	chr5:140581220C>A (rs799833)	2.10991e-07	TRUE	0.617132	0.279276	-0.00763065	1.22847e-09	0.98299	0.092355	-0.00516487	0.000694716	3.94282e-10	TRUE	2.48817e-08	TRUE	9.38963e-08	TRUE	0.022541	FALSE		FALSE		0.000512678	TRUE	0.0114921	FALSE		FALSE
8294	Q5T6X4	FAM162B	family with sequence similarity 162 member B	['XM_927381']	6	117073763	117086739			chr6:116720487C>T (rs10485183)	6.27995e-22	TRUE	chr6:117086378C>A (rs654128)	1.59144e-11	TRUE	0.822912	0.262316	-0.00831211	8.06164e-10	0.9906	0.0652009	-0.00426657	0.000358837	4.27501e-10	TRUE	2.68827e-08	TRUE	6.46711e-08	TRUE	0.0130183	FALSE		FALSE		0.625322	FALSE	0.834915	FALSE		FALSE
4902	P49642	PRIM1	primase (DNA) subunit 1	['NM_000946']	12	57125502	57146082			chr12:56660905G>T (rs60542959)	3.7148e-17	TRUE	chr12:57146069T>G (rs2277339)	3.27297e-11	TRUE	0.885467	0.231896	0.00679199	2.62151e-10	0.996095	0.0447517	0.000691793	0.00557078	4.86552e-10	TRUE	3.04883e-08	TRUE	2.25538e-08	FALSE	0.109167	FALSE		FALSE		0.000637124	TRUE	0.0135983	FALSE		FALSE
13661	Q96PC2	IP6K3	inositol hexakisphosphate kinase 3	['NM_054111']	6	33690500	33703253		0	chr6:34199092C>T (rs2780226)	2.76644e-111	TRUE	chr6:33690796C>T (rs4713668)	5.03842e-15	TRUE	0.861402	0.115912	-0.00489802	0.0002922	0.980404	0.042104	-0.0117998	1.21741e-09	5.01417e-10	TRUE	3.12371e-08	TRUE	0.00615106	TRUE	1.74885e-07	FALSE		FALSE		0.687188	FALSE	0.867006	FALSE		FALSE
10979	Q8N5B7	CERS5	ceramide synthase 5	['NM_147190']	12	50524331	50561080			chr12:50486322T>C (rs860698)	1.90484e-12	TRUE	chr12:50537815A>G (rs7302981)	6.50255e-11	TRUE	0.183368	0.326698	0.00664276	2.69469e-06	0.635612	0.450218	0.00735036	5.38673e-09	5.02853e-10	TRUE	3.12371e-08	TRUE	0.000106881	TRUE	6.48337e-07	FALSE		FALSE		0.359104	FALSE	0.672702	FALSE		FALSE
9907	Q7Z769	SLC35E3	solute carrier family 35 member E3	['NM_018656']	12	69140158	69158667			chr12:69646914G>A (rs2305641)	5.20956e-11	TRUE	chr12:69140339G>C (rs61743810)	2.45721e-10	TRUE	0.949035	0.201526	0.00858277	1.15752e-10	0.999709	0.0211282	0.00362891	0.105777	5.03767e-10	TRUE	3.12371e-08	TRUE	1.06259e-08	FALSE	0.54842	FALSE		FALSE		2.26264e-10	TRUE	2.56615e-08	FALSE		FALSE
16267	Q9NXF7	DCAF16	DDB1 and CUL4 associated factor 16	['NM_017741']	4	17805117	17805764		0	chr4:17944840G>A (rs16896068)	1.41476e-138	TRUE	chr4:17805379G>A (rs7690457)	1.12643e-10	TRUE	0.979081	0.0841763	0.00718731	3.54187e-10	0.999786	0.00725991	0.00218305	0.00992279	5.20432e-10	TRUE	3.21583e-08	TRUE	3.03255e-08	FALSE	0.158201	FALSE		FALSE		1.13844e-10	TRUE	1.31904e-08	FALSE		FALSE
2177	O95394	PGM3	phosphoglucomutase 3	['NM_015599']	6	83878956	83900731			chr6:83779921C>T (rs12211381)	1.84416e-12	TRUE	chr6:83880167C>T (rs473267)	6.28959e-10	TRUE	0.758877	0.258137	-0.00271777	2.43716e-05	0.974678	0.0954447	-0.00693744	3.09841e-09	5.65783e-10	TRUE	3.48397e-08	TRUE	0.000734926	TRUE	3.91433e-07	FALSE		FALSE		0.125639	FALSE	0.427413	FALSE		FALSE
15416	Q9H8Y5	ANKZF1	ankyrin repeat and zinc finger domain containing 1	['NM_018089']	2	220094980	220101164			chr2:219602499G>C (rs3731877)	3.0577e-25	TRUE	chr2:220100787C>T (rs2293079)	3.56542e-15	TRUE	0.923377	0.138458	0.00830391	2.6056e-10	0.998327	0.0181054	0.00372402	0.0131919	5.68209e-10	TRUE	3.48685e-08	TRUE	2.25258e-08	FALSE	0.187091	FALSE		FALSE		6.24375e-07	TRUE	3.89326e-05	FALSE		FALSE
13885	Q96T17	MAP7D2	MAP7 domain containing 2	['NM_152780']	X	20028924	20134997			chrX:20071046T>C (rs34519770)	9.79141e-10	TRUE	chrX:20071046T>C (rs34519770)	2.43065e-09	TRUE	0.966391	0.044344	0.151115	3.07735e-07	0.992298	0.0181903	-0.188495	2.28858e-10	7.53376e-10	TRUE	4.60575e-08	TRUE	1.51394e-05	TRUE	3.80996e-08	FALSE		FALSE		0.423928	FALSE	0.71751	FALSE		FALSE
2890	P08700	IL3	interleukin 3	['NM_000588']	5	131396400	131398481			chr5:131576737T>C (rs11949055)	1.77127e-60	TRUE	chr5:131396478C>T (rs40401)	5.77932e-11	TRUE	0.694437	0.377716	0.00717043	5.89152e-10	0.967693	0.146139	0.00359662	0.000427706	7.5572e-10	TRUE	4.60575e-08	TRUE	4.97261e-08	TRUE	0.0150568	FALSE		FALSE		1	FALSE	1	FALSE		FALSE
3920	P24666	ACP1	acid phosphatase 1, soluble	['NM_004300']	2	264965	277301			chr2:277003A>G (rs79716074)	7.6692e-11	TRUE	chr2:277003A>G (rs79716074)	7.6692e-11	TRUE	0.658531	0.29	-0.00708586	5.71218e-09	0.941406	0.154642	-0.00747952	5.23105e-06	7.78225e-10	TRUE	4.72672e-08	TRUE	3.94475e-07	TRUE	0.000338839	FALSE		FALSE		0.648909	FALSE	0.848738	FALSE		FALSE
13932	Q99466	NOTCH4	notch 4	['NM_004557']	6	32163217	32191705			chr6:31883957A>G (rs644045)	1.8429e-64	TRUE	chr6:32188640T>C (rs520692)	4.67569e-30	TRUE	0.652242	0.17527	0.00538726	1.65043e-07	1.00006	0.0581188	0.00334752	0.00105108	9.07766e-10	TRUE	5.49476e-08	TRUE	8.69601e-06	TRUE	0.0312049	FALSE		FALSE		5.36584e-07	TRUE	3.43164e-05	FALSE		FALSE
7855	Q53FE4	C4orf17	chromosome 4 open reading frame 17	['NM_032149']	4	100434239	100463263		0	chr4:100575711C>T (rs17029277)	2.71553e-12	TRUE	chr4:100443800G>A (rs17029087)	1.54681e-10	TRUE	0.529959	0.376463	-0.00651493	1.83846e-07	0.936768	0.194737	-0.00779009	2.20093e-07	9.19624e-10	TRUE	5.54767e-08	TRUE	9.57341e-06	TRUE	1.97011e-05	FALSE		FALSE		0.375255	FALSE	0.684209	FALSE		FALSE
16953	Q9UIR0	BTNL2	butyrophilin like 2	['NM_019602']	6	32362516	32374900			chr6:31883957A>G (rs644045)	1.8429e-64	TRUE	chr6:32363816T>C (rs2076530)	1.58661e-11	TRUE	0.440331	0.349859	0.00612325	1.19131e-10	0.89699	0.298095	-0.000166592	0.0122266	9.26593e-10	TRUE	5.57083e-08	TRUE	1.088e-08	FALSE	0.177935	FALSE		FALSE		0.00469711	FALSE	0.0614447	FALSE		FALSE
10332	Q8IUH8	SPPL2C	signal peptide peptidase like 2C	['NM_175882']	17	43922273	43924324			chr17:43925297C>T (Affx-13927266)	6.82254e-13	TRUE	chr17:43924200C>G (rs12373142)	6.54016e-12	TRUE	0.255364	0.230893	0.00800335	2.53833e-10	0.816061	0.269531	-0.00204927	0.829073	1.00881e-09	TRUE	6.04469e-08	TRUE	2.20712e-08	FALSE	0.967964	FALSE		FALSE		0.0680726	FALSE	0.318795	FALSE		FALSE
8581	Q60I27	ALS2CL	ALS2 C-terminal like	['NM_147129']	3	46712477	46730930			chr3:47095733T>C (rs62246404)	9.8185e-20	TRUE	chr3:46729757C>G (rs7642448)	8.27291e-10	TRUE	0.817627	0.182965	-0.00768403	6.59469e-09	0.987947	0.0475592	-0.00598943	0.000128923	1.17826e-09	TRUE	7.01291e-08	TRUE	4.4998e-07	TRUE	0.00577011	FALSE		FALSE		3.2728e-05	TRUE	0.00122645	FALSE		FALSE
11414	Q8NDV7	TNRC6A	trinucleotide repeat containing 6A	['NM_020847']	16	24741163	24835125			chr16:24711319T>C (rs8048559)	1.60377e-16	TRUE	chr16:24788422AGCAGCCACAGCC>A (rs768171193)	5.20593e-12	TRUE	0.663617	0.422172	0.00780632	8.27452e-09	0.976519	0.143713	0.00488458	1.82576e-05	1.17828e-09	TRUE	7.01291e-08	TRUE	5.49854e-07	TRUE	0.00105936	FALSE		FALSE		3.4665e-06	TRUE	0.000178765	FALSE		FALSE
17783	Q9Y573	IPP	intracisternal A particle-promoted polypeptide	['NM_005897']	1	46165641	46212083			chr1:46041100T>G (rs1084086)	4.37239e-10	TRUE	chr1:46195375T>C (rs28375469)	9.13609e-09	TRUE	0.789649	0.203552	-0.00711944	1.53701e-10	0.975044	0.079618	-0.00148461	0.087453	1.24846e-09	TRUE	7.40586e-08	TRUE	1.37551e-08	FALSE	0.511593	FALSE		FALSE		0.00301751	TRUE	0.0447187	FALSE		FALSE
5943	Q00341	HDLBP	high density lipoprotein binding protein	['NM_203346']	2	242169019	242206284		0	chr2:242497274G>T (rs56211918)	2.96664e-20	TRUE	chr2:242192848T>C (rs7578199)	8.50091e-11	TRUE	0.80998	0.220614	0.00361961	1.25027e-07	0.983261	0.0718634	0.0046689	1.00222e-06	1.26966e-09	TRUE	7.50661e-08	TRUE	6.8092e-06	TRUE	7.72841e-05	FALSE		FALSE		0.813939	FALSE	0.925982	FALSE		FALSE
12848	Q96AV8	E2F7	E2F transcription factor 7	['XM_084871']	12	77417798	77458415			chr12:77458848G>A (rs7299667)	5.24504e-16	TRUE	chr12:77439823G>C (rs61754233)	5.85701e-11	TRUE	0.759972	0.0379456	-0.0028381	3.68775e-08	0.889486	0.0551057	-0.00446786	0.00539195	1.27708e-09	TRUE	7.52547e-08	TRUE	2.22628e-06	FALSE	0.106719	FALSE		FALSE		6.1752e-12	TRUE	9.49863e-10	FALSE		FALSE
12937	Q96C92	SDCCAG3	serologically defined colon cancer antigen 3	['NM_006643']	9	139297243	139304849			chr9:139368953G>A (rs3812594)	2.95886e-27	TRUE	chr9:139302015TAAA>T (rs750902971)	1.00877e-11	TRUE	0.188494	0.367019	-0.00633855	4.97037e-08	0.605153	0.432953	-0.00574869	4.01078e-08	1.34479e-09	TRUE	7.89832e-08	TRUE	2.89272e-06	TRUE	4.10598e-06	FALSE		FALSE		0.0514174	FALSE	0.274369	FALSE		FALSE
2255	O95677	EYA4	EYA transcriptional coactivator and phosphatase 4	['NM_004100']	6	133595919	133849940		0	chr6:133636902A>G (rs11757185)	6.48808e-14	TRUE	chr6:133789728G>A (rs9493627)	2.47733e-10	TRUE	0.82516	0.16202	-0.00666253	8.23972e-09	0.978334	0.0644854	-0.00513914	1.45195e-05	1.56514e-09	TRUE	9.16222e-08	TRUE	5.49592e-07	TRUE	0.00086212	FALSE		FALSE		0.984626	FALSE	0.996552	FALSE		FALSE
13176	Q96GD4	AURKB	aurora kinase B	['NM_004217']	17	8108192	8113542			chr17:8056606T>G (rs2518023)	2.79253e-13	TRUE	chr17:8108331A>G (rs1059476)	3.3796e-10	TRUE	0.0927717	0.102613	-0.00346351	0.00496663	0.312958	0.363386	-0.00643494	7.29261e-10	1.59555e-09	TRUE	9.30962e-08	FALSE	0.059204	TRUE	1.1395e-07	FALSE		FALSE		0.00192731	TRUE	0.0315496	FALSE		FALSE
5158	P52746	ZNF142	zinc finger protein 142	['NM_005081']	2	219503065	219521152		0	chr2:219509618C>A (rs2230115)	5.36534e-32	TRUE	chr2:219509618C>A (rs2230115)	5.36534e-32	TRUE	0.776382	0.0676733	0.00371601	0.0316366	0.980015	0.0408458	0.00806689	2.0095e-05	1.66793e-09	TRUE	9.70018e-08	FALSE	0.210027	TRUE	0.00113636	FALSE		FALSE		3.86948e-13	TRUE	7.04523e-11	FALSE		FALSE
11530	Q8NFL0	B3GNT7	UDP-GlcNAc:betaGal beta-1,3-N-acetylglucosaminyltransferase 7	['NM_145236']	2	232260515	232263633			chr2:232331734C>T (rs4973410)	2.48161e-28	TRUE	chr2:232263127G>A (rs2290130)	4.95172e-11	TRUE	0.904083	0.115545	0.00639956	2.7159e-09	0.992365	0.0319483	0.00231804	0.000165295	1.77004e-09	TRUE	1.02605e-07	TRUE	1.99043e-07	TRUE	0.00699383	FALSE		FALSE		0.163436	FALSE	0.486466	FALSE		FALSE
2228	O95561	C1orf105	chromosome 1 open reading frame 105	['NM_139240']	1	172390026	172437731			chr1:172214187T>C (rs16844126)	2.55448e-69	TRUE	chr1:172437592G>A (rs1129942)	3.95873e-15	TRUE	0.439096	0.195405	0.00422417	1.56266e-07	0.704599	0.251682	0.00503083	1.0727e-09	1.97854e-09	TRUE	1.14318e-07	TRUE	8.35719e-06	TRUE	1.56624e-07	FALSE		FALSE		0.0425841	FALSE	0.247733	FALSE		FALSE
15546	Q9HBH1	PDF	peptide deformylase (mitochondrial)	['NM_022341']	16	69362928	69364473			chr16:69554065T>G (rs72799376)	3.90934e-18	TRUE	chr16:69364443A>G (rs8057004)	6.38595e-10	TRUE	0.557858	0.405053	0.00779101	7.03389e-10	0.924105	0.223668	0.00340398	0.0012823	2.1944e-09	TRUE	1.2638e-07	TRUE	5.88106e-08	TRUE	0.0361992	FALSE		FALSE		0.303054	FALSE	0.628216	FALSE		FALSE
15597	Q9HC62	SENP2	SUMO1/sentrin/SMT3 specific peptidase 2	['NM_021627']	3	185304202	185347629		0	chr3:185548683G>A (rs720390)	3.05291e-42	TRUE	chr3:185331165C>A (rs6762208)	3.4726e-09	TRUE	0.558167	0.384866	0.00381872	1.77343e-05	0.918914	0.222277	0.00576721	8.66704e-09	2.20365e-09	TRUE	1.26504e-07	TRUE	0.00055604	TRUE	1.00251e-06	FALSE		FALSE		0.605627	FALSE	0.825972	FALSE		FALSE
1716	O75333	TBX10	T-box 10	['NM_005995']	11	67399079	67406943			chr11:66899619A>G (rs56088284)	9.0083e-141	TRUE	chr11:67402362T>G (rs3758938)	1.29981e-10	TRUE	0.499734	0.465402	0.0083939	1.09034e-08	0.912344	0.267084	0.00800239	1.85399e-05	2.30474e-09	TRUE	1.31881e-07	TRUE	7.11275e-07	TRUE	0.0010668	FALSE		FALSE		0.398022	FALSE	0.699859	FALSE		FALSE
9951	Q86SH2	ZAR1	zygote arrest 1	['NM_175619']	4	48492309	48496258		0	chr4:48778975C>T (rs1517674)	3.5941e-13	TRUE	chr4:48493237G>A (rs79858408)	5.8266e-11	TRUE	0.548899	0.12995	0.00336323	4.23837e-07	0.92911	0.0808373	0.00225557	0.582328	2.46257e-09	TRUE	1.40461e-07	TRUE	2.06797e-05	FALSE	0.90436	FALSE		FALSE		0.14038	FALSE	0.45038	FALSE		FALSE
3633	P19338	NCL	nucleolin	['NM_005381']	2	232319905	232329064		0	chr2:232796610T>C (rs749052)	8.23466e-38	TRUE	chr2:232325414TTCA>T (rs780927712)	3.51334e-09	TRUE	0.861111	0.307543	0.00336574	9.44485e-07	0.997982	0.0584052	0.00456927	1.57568e-05	2.54186e-09	TRUE	1.4452e-07	TRUE	4.16345e-05	TRUE	0.000926325	FALSE		FALSE		0.000352123	TRUE	0.00881197	FALSE		FALSE
8945	Q6P2D8	XRRA1	X-ray radiation resistance associated 1	['NM_182969']	11	74554248	74651923			chr11:75059358C>T (rs78757099)	7.07461e-15	TRUE	chr11:74559446G>C (rs4944960)	1.80286e-10	TRUE	0.885763	0.120508	-0.00787625	1.03539e-08	0.997805	0.0292427	-0.00280811	0.0143797	2.66732e-09	TRUE	1.51171e-07	TRUE	6.77916e-07	FALSE	0.197561	FALSE		FALSE		0.362258	FALSE	0.674591	FALSE		FALSE
8137	Q5QGT7	RTP2	receptor transporter protein 2	['NM_001004312']	3	187416289	187419916			chr3:187448254C>T (Affx-36728326)	9.20339e-25	TRUE	chr3:187416719T>C (rs11707167)	3.60145e-17	TRUE	0.163908	0.158552	-5.71799e-05	0.172759	0.715374	0.389757	0.00714	4.60521e-09	2.75831e-09	TRUE	1.55831e-07	FALSE	0.525208	TRUE	5.58045e-07	FALSE		FALSE		0.700946	FALSE	0.873393	FALSE		FALSE
1544	O60658	PDE8A	phosphodiesterase 8A	['NM_002605']	15	85525394	85681131			chr15:85529772T>C (rs67613323)	8.77254e-20	TRUE	chr15:85525556C>G (rs11540803)	3.14024e-12	TRUE	0.954423	0.0922149	0.00789915	7.9224e-10	0.999233	0.00875555	-0.000476342	0.0694227	2.86502e-09	TRUE	1.61348e-07	TRUE	6.41318e-08	FALSE	0.463688	FALSE		FALSE		0.000253082	TRUE	0.00672986	FALSE		FALSE
6862	Q14432	PDE3A	phosphodiesterase 3A	['NM_000921']	12	20522219	20833202		0	chr12:20857467A>C (rs10770705)	1.21749e-20	TRUE	chr12:20522252G>A (rs12305038)	3.71467e-07	TRUE	0.937596	0.0737169	0.00827887	4.5865e-08	0.995335	0.0159718	0.00519725	0.000158842	3.59714e-09	TRUE	2.01498e-07	TRUE	2.70467e-06	TRUE	0.00680709	FALSE		FALSE		0.00700406	FALSE	0.0803171	FALSE		FALSE
381	A6NMS7	LRRC37A	leucine rich repeat containing 37A	['NM_014834']	17	44372500	44415086			chr17:44793283C>T (rs17692129)	1.09858e-14	TRUE	chr17:44408004A>C (rs1863114)	5.98115e-10	TRUE	0.883568	0.154249	0.00786347	1.06376e-09	0.993556	0.0330362	0.00275965	0.00162122	3.6006e-09	TRUE	2.01498e-07	TRUE	8.27272e-08	TRUE	0.0435576	FALSE		FALSE		0.0524824	FALSE	0.277794	FALSE		FALSE
15586	Q9HC24	TMBIM4	transmembrane BAX inhibitor motif containing 4	['NM_016056']	12	66531743	66563731			chr12:66351826T>C (rs1351394)	5.54157e-140	TRUE	chr12:66546100A>G (rs8793)	2.85297e-09	TRUE	0.417728	0.403871	-0.00629151	4.20887e-05	0.853553	0.310642	-0.0094002	7.47584e-09	3.72557e-09	TRUE	2.07838e-07	TRUE	0.00118601	TRUE	8.761e-07	FALSE		FALSE		0.849891	FALSE	0.94165	FALSE		FALSE
10566	Q8IY85	EFCAB13	EF-hand calcium binding domain 13	['NM_152347']	17	45405720	45518077			chr17:45405144G>A (rs7221345)	3.13373e-15	TRUE	chr17:45438886CAGTG>C (rs769594276)	6.45713e-12	TRUE	0.118528	0.308416	0.00827498	2.78786e-07	0.47795	0.451015	0.00698401	5.69333e-08	3.73922e-09	TRUE	2.07947e-07	TRUE	1.38298e-05	TRUE	5.63418e-06	FALSE		FALSE		0.00624979	FALSE	0.0744924	FALSE		FALSE
9753	Q7Z3B3	KANSL1	KAT8 regulatory NSL complex subunit 1	['NM_015443']	17	44108845	44249509			chr17:43925297C>T (Affx-13927266)	6.82254e-13	TRUE	chr17:44108906A>G (rs34579536)	3.56829e-12	TRUE	0.78401	0.0386384	0.00698921	1.95361e-09	0.905606	0.00629331	-0.00284716	0.00437496	3.83634e-09	TRUE	2.12684e-07	TRUE	1.44966e-07	FALSE	0.0923355	FALSE		FALSE		0.00297213	TRUE	0.0441563	FALSE		FALSE
12578	Q92743	HTRA1	HtrA serine peptidase 1	['NM_002775']	10	124221169	124273872			chr10:124189197A>G (rs1045216)	2.13735e-22	TRUE	chr10:124249044C>T (rs151165026)	1.96608e-11	TRUE	0.99519	0.0495701	0.00605154	3.79442e-08	0.999859	0.0185937	-0.00269568	0.169632	4.16775e-09	TRUE	2.30339e-07	TRUE	2.28293e-06	FALSE	0.643864	FALSE		FALSE		0.01295	FALSE	0.121806	FALSE		FALSE
799	O00624	SLC17A2	solute carrier family 17 member 2	['NM_001286123']	6	25914793	25926024		0	chr6:26184102G>A (rs7766641)	6.18636e-121	TRUE	chr6:25914801G>A (rs2071299)	7.09862e-09	TRUE	0.664722	0.256584	0.00589137	1.56711e-05	0.94019	0.14241	0.00680396	2.53298e-08	4.20195e-09	TRUE	2.31511e-07	TRUE	0.000498169	TRUE	2.71807e-06	FALSE		FALSE		0.165646	FALSE	0.490235	FALSE		FALSE
17730	Q9Y4D7	PLXND1	plexin D1	['NM_015103']	3	129275158	129325482		0	chr3:129050756T>C (rs6439167)	1.08502e-38	TRUE	chr3:129293256T>C (rs2255703)	1.22614e-10	TRUE	0.467283	0.0995487	-0.00749981	7.73409e-10	0.851355	0.0480305	0.00628723	2.57469e-07	4.44494e-09	TRUE	2.44143e-07	TRUE	6.28934e-08	TRUE	2.22636e-05	FALSE		FALSE		0.0544935	FALSE	0.282818	FALSE		FALSE
1720	O75340	PDCD6	programmed cell death 6	['NM_013232']	5	271836	314627		0	chr5:208265C>T (rs62346511)	3.66668e-10	TRUE	chr5:271857CCCGGCCCTGGGG>C (rs758780303)	7.36363e-10	TRUE	0.762302	0.415527	-0.00695809	7.40557e-10	0.984419	0.11952	-0.000242852	0.0400474	4.88851e-09	TRUE	2.6768e-07	TRUE	6.16289e-08	FALSE	0.352554	FALSE		FALSE		0.00385117	FALSE	0.0538301	FALSE		FALSE
4991	P50479	PDLIM4	PDZ and LIM domain 4	['NM_003687']	5	131593428	131607919		0	chr5:131576737T>C (rs11949055)	1.77127e-60	TRUE	chr5:131607588G>T (rs4877)	3.09947e-10	TRUE	0.832976	0.353725	0.00760115	7.68303e-10	0.992571	0.0816436	-0.000468375	0.0796439	5.22049e-09	TRUE	2.84981e-07	TRUE	6.27647e-08	FALSE	0.48786	FALSE		FALSE		0.000257464	TRUE	0.00680583	FALSE		FALSE
1020	O15072	ADAMTS3	ADAM metallopeptidase with thrombospondin type 1 motif 3	['NM_014243']	4	73148856	73434479		0	chr4:73515313T>C (rs7697556)	1.44592e-42	TRUE	chr4:73414286C>T (rs788908)	4.6511e-08	TRUE	0.876314	0.0651219	0.00377418	2.13573e-06	0.974787	0.0346733	0.00549448	5.14574e-05	5.4029e-09	TRUE	2.94037e-07	TRUE	8.58583e-05	TRUE	0.00254614	FALSE		FALSE		4.48285e-06	TRUE	0.000220018	FALSE		FALSE
15810	Q9NQ92	COPRS	coordinator of PRMT5 and differentiation stimulator	['NM_018405']	17	30179161	30186218			chr17:29789950A>G (rs178878)	4.88926e-20	TRUE	chr17:30183857T>C (rs8068049)	2.02406e-09	TRUE	0.715895	0.0410388	0.00212386	0.0323714	0.857241	0.0777689	0.00593984	1.35891e-09	5.68337e-09	TRUE	3.08357e-07	FALSE	0.212649	TRUE	1.90601e-07	FALSE		FALSE		3.93087e-05	TRUE	0.00142558	FALSE		FALSE
2637	P04440	HLA-DPB1	major histocompatibility complex, class II, DP beta 1	['NM_002121']	6	33043819	33054012			chr6:32681631C>T (rs9275596)	1.22261e-60	TRUE	chr6:33048606G>C (rs1042133)	1.68889e-11	TRUE	0.169347	0.353568	0.000428447	0.00181574	0.589005	0.523996	0.00628775	1.04609e-09	5.73723e-09	TRUE	3.10334e-07	TRUE	0.027638	TRUE	1.54001e-07	FALSE		FALSE		0.256397	FALSE	0.593024	FALSE		FALSE
2644	P04637	TP53	tumor protein p53	['NM_000546']	17	7572930	7579912			chr17:7363088T>C (rs9217)	6.09168e-49	TRUE	chr17:7579472G>C (rs1042522)	9.4482e-11	TRUE	0.877708	0.0382828	-0.00189223	0.00680351	0.959294	0.0360684	-0.00600072	2.69254e-09	5.99291e-09	TRUE	3.23181e-07	FALSE	0.0738387	TRUE	3.47552e-07	FALSE		FALSE		0.288898	FALSE	0.618953	FALSE		FALSE
6957	Q14766	LTBP1	latent transforming growth factor beta binding protein 1	['NM_206943']	2	33172392	33623609		0	chr2:33361425A>G (rs6714546)	5.91495e-40	TRUE	chr2:33567971C>T (rs61751742)	2.45037e-07	TRUE	0.651739	0.0861596	0.00565071	4.82117e-07	0.81578	0.0532966	-0.00617169	1.74936e-09	6.0623e-09	TRUE	3.25936e-07	TRUE	2.30807e-05	TRUE	2.37872e-07	FALSE		FALSE		1.52895e-08	TRUE	1.39903e-06	FALSE		FALSE
6296	Q08AG5	ZNF844	zinc finger protein 844	['NM_001136501']	19	12175689	12187933		0	chr19:12173577T>C (rs67100770)	1.03911e-19	TRUE	chr19:12186611A>G (rs7259684)	1.30916e-18	TRUE	0.732351	0.387748	-0.00434683	2.40827e-09	1.01601	0.094751	-0.0025841	0.971918	6.26859e-09	TRUE	3.36012e-07	TRUE	1.77227e-07	FALSE	0.995454	FALSE		FALSE		8.14868e-06	TRUE	0.000372951	FALSE		FALSE
13070	Q96EK5	KIF1BP	KIF1 binding protein	['NM_015634']	10	70748589	70776169			chr10:70332580A>G (rs10823229)	1.21087e-26	TRUE	chr10:70748784G>A (rs2255607)	2.04907e-11	TRUE	0.912323	0.0777838	-0.00111498	0.255252	0.987271	0.0237705	-0.00760907	9.46235e-10	6.61276e-09	TRUE	3.53395e-07	FALSE	0.620729	TRUE	1.41641e-07	FALSE		FALSE		0.00808283	FALSE	0.0887976	FALSE		FALSE
3897	P24043	LAMA2	laminin subunit alpha 2	['NM_000426']	6	129204391	129837489		0	chr6:130328399C>A (rs13203469)	7.88137e-27	TRUE	chr6:129807629C>T (rs2229848)	1.16249e-12	TRUE	0.864972	0.0856675	-0.000625646	0.0100307	0.988867	0.0244472	-0.00565817	2.18849e-05	6.79538e-09	TRUE	3.62068e-07	FALSE	0.097244	TRUE	0.0012259	FALSE		FALSE		0.000221403	TRUE	0.00605905	FALSE		FALSE
15846	Q9NQW1	SEC31B	SEC31 homolog B, COPII coat complex component	['NM_015490']	10	102247376	102276709			chr10:102684380C>A (rs10883563)	2.30448e-19	TRUE	chr10:102269085C>A (rs3793706)	1.50391e-09	TRUE	0.750845	0.288468	0.00681776	2.16721e-07	1.00907	0.0501331	0.00132332	0.0343558	7.01008e-09	TRUE	3.72392e-07	TRUE	1.11872e-05	FALSE	0.326215	FALSE		FALSE		0.00044309	TRUE	0.0103736	FALSE		FALSE
14770	Q9C019	TRIM15	tripartite motif containing 15	['NM_033229']	6	30131462	30140123			chr6:30584133G>A (rs55777621)	8.57643e-25	TRUE	chr6:30136302C>G (rs34823152)	3.65641e-15	TRUE	0.766052	0.185062	0.00584917	9.4673e-10	0.994996	0.0514653	-0.00218415	0.297968	7.41181e-09	TRUE	3.92561e-07	TRUE	7.46031e-08	FALSE	0.77259	FALSE		FALSE		3.45073e-14	TRUE	7.07717e-12	FALSE		FALSE
12242	Q8WUU5	GATAD1	GATA zinc finger domain containing 1	['NM_021167']	7	92077044	92085873			chr7:92246744C>G (rs42041)	1.7974e-113	TRUE	chr7:92077203G>A (rs10281879)	5.19427e-38	TRUE	0.949844	0.10826	-0.00743444	9.35951e-06	0.998858	0.0111279	-0.00320139	2.73633e-06	7.50749e-09	TRUE	3.95912e-07	TRUE	0.000322405	TRUE	0.000189658	FALSE		FALSE		0.00458219	FALSE	0.0602062	FALSE		FALSE
609	E9PQR5	NPIPB8	nuclear pore complex interacting protein family member B8	['XM_001132754']	16	28649682	28669948			chr16:28649787G>A (rs35184893)	3.44965e-08	TRUE	chr16:28649787G>A (rs35184893)	3.44965e-08	TRUE	0.745239	0.185703	-0.00452148	0.000625131	0.953452	0.101513	-0.00837318	3.07928e-09	7.51956e-09	TRUE	3.95912e-07	TRUE	0.0116454	TRUE	3.91433e-07	FALSE		FALSE		0.445705	FALSE	0.732644	FALSE		FALSE
12128	Q8TEP8	CEP192	centrosomal protein 192	['NM_032142']	18	13030587	13124766			chr18:13116432G>T (rs1786263)	4.80526e-10	TRUE	chr18:13116432G>T (rs1786263)	4.80526e-10	TRUE	0.604779	0.174728	0.00777538	7.20206e-09	0.98033	0.0816278	0.00202442	0.00654316	7.57023e-09	TRUE	3.97404e-07	TRUE	4.85839e-07	FALSE	0.12243	FALSE		FALSE		0.700204	FALSE	0.872894	FALSE		FALSE
10010	Q86U38	NOP9	NOP9 nucleolar protein	['NM_001286367']	14	24769161	24774298		0	chr14:24835500T>C (rs36226649)	7.39895e-30	TRUE	chr14:24771285G>A (rs4280164)	3.8437e-13	TRUE	0.85319	0.176593	-0.00714237	5.71478e-09	0.990403	0.0459868	-0.00304403	0.00235586	7.75111e-09	TRUE	4.05702e-07	TRUE	3.94475e-07	FALSE	0.0582846	FALSE		FALSE		0.671461	FALSE	0.859029	FALSE		FALSE
8445	Q5VTH9	WDR78	WD repeat domain 78	['NM_024763']	1	67279816	67390514		0	chr1:67413478A>G (rs912797)	9.22177e-11	TRUE	chr1:67390468C>G (rs1886686)	1.10025e-10	TRUE	0.457536	0.124459	-0.00439545	9.63817e-06	0.807975	0.179438	-0.00552367	1.09581e-07	7.81121e-09	TRUE	4.07649e-07	TRUE	0.000328195	TRUE	1.03279e-05	FALSE		FALSE		0.00188897	TRUE	0.0310931	FALSE		FALSE
14057	Q99865	SPIN2A	spindlin family member 2A	['NM_019003']	X	57162257	57163030			chrX:57008216C>T (rs5914035)	3.71787e-24	TRUE	chrX:57162895G>A (rs2003812)	2.63331e-09	TRUE	0.5024	0.109187	0.144846	2.19271e-05	0.655952	0.13468	-0.0763452	1.46284e-09	8.42553e-09	TRUE	4.38423e-07	TRUE	0.000670961	TRUE	2.03575e-07	FALSE		FALSE		1.06934e-08	TRUE	9.83517e-07	FALSE		FALSE
12521	Q92569	PIK3R3	phosphoinositide-3-kinase regulatory subunit 3	['NM_003629']	1	46509348	46597624			chr1:46041100T>G (rs1084086)	4.37239e-10	TRUE	chr1:46521559A>T (rs785467)	3.50749e-09	TRUE	0.433877	0.175658	0.003314	0.00653015	0.753048	0.250426	0.00657793	1.93469e-09	9.26832e-09	TRUE	4.80872e-07	FALSE	0.0716104	TRUE	2.6108e-07	FALSE		FALSE		0.698054	FALSE	0.871683	FALSE		FALSE
2937	P09467	FBP1	fructose-bisphosphatase 1	['NM_000507']	9	97365666	97401592			chr9:96914890G>A (rs112594996)	2.58308e-39	TRUE	chr9:97369149C>T (rs1769259)	1.49619e-09	TRUE	0.245324	0.0565583	0.00103559	0.445516	0.433049	0.235204	0.00865671	1.2102e-09	9.44664e-09	TRUE	4.88699e-07	FALSE	0.77716	TRUE	1.74885e-07	FALSE		FALSE		1.7226e-09	TRUE	1.70757e-07	FALSE		FALSE
10918	Q8N474	SFRP1	secreted frizzled related protein 1	['NM_003012']	8	41122689	41166678		0	chr8:41166637GGCT>G (8:41166637_GGCT_G)	5.47493e-09	TRUE	chr8:41166637GGCT>G (8:41166637_GGCT_G)	5.47493e-09	TRUE	0.466568	0.409098	0.000823736	2.30879e-05	0.880847	0.280564	0.0049982	3.75837e-08	9.76133e-09	TRUE	5.03515e-07	TRUE	0.000705269	TRUE	3.91508e-06	FALSE		FALSE		0.200553	FALSE	0.532602	FALSE		FALSE
18046	Q9Y6Y8	SEC23IP	SEC23 interacting protein	['NM_007190']	10	121652295	121693276			chr10:121429633T>C (rs2234962)	4.42426e-14	TRUE	chr10:121679013A>G (rs2475298)	5.30572e-09	TRUE	0.746736	0.0897186	0.000928217	0.00221432	0.921412	0.0899271	0.00297063	3.15887e-09	9.86349e-09	TRUE	5.07314e-07	TRUE	0.0323257	TRUE	3.96261e-07	FALSE		FALSE		0.115704	FALSE	0.412322	FALSE		FALSE
4734	P46821	MAP1B	microtubule associated protein 1B	['NM_005909']	5	71403359	71501063			chr5:71888116C>T (rs66506004)	3.22619e-15	TRUE	chr5:71491568G>A (rs35473133)	2.76082e-08	TRUE	0.879488	0.0497097	-0.00266133	1.15287e-05	0.965781	0.031867	0.00740052	1.86625e-08	1.02446e-08	TRUE	5.25397e-07	TRUE	0.000379855	TRUE	2.06482e-06	FALSE		FALSE		8.18043e-10	TRUE	8.48938e-08	FALSE		FALSE
14318	Q9BTL4	IER2	immediate early response 2	['NM_004907']	19	13264001	13264669			chr19:13264398C>T (rs1042164)	2.01139e-09	TRUE	chr19:13264398C>T (rs1042164)	2.01139e-09	TRUE	0.928398	0.0991442	0.00501708	2.88426e-08	0.995613	0.0231681	0.00393286	0.000164895	1.17092e-08	TRUE	5.98786e-07	TRUE	1.77124e-06	TRUE	0.0069935	FALSE		FALSE		0.415043	FALSE	0.712283	FALSE		FALSE
6010	Q01658	DR1	down-regulator of transcription 1	['NM_001938']	1	93812203	93826193			chr1:93323971T>C (rs10874746)	8.94883e-24	TRUE	chr1:93826178A>T (rs3088371)	6.53273e-09	TRUE	0.924127	0.164406	-0.00837954	3.17882e-09	0.997419	0.028107	-0.00356647	0.0189942	1.18874e-08	TRUE	6.06158e-07	TRUE	2.29197e-07	FALSE	0.233663	FALSE		FALSE		1.05439e-09	TRUE	1.06894e-07	FALSE		FALSE
8418	Q5U651	RASIP1	Ras interacting protein 1	['NM_017805']	19	49224058	49243539			chr19:49232226G>A (rs2287922)	2.59038e-09	TRUE	chr19:49232226G>A (rs2287922)	4.15135e-09	TRUE	0.387853	0.317749	0.0113739	8.49876e-08	0.801547	0.312558	0.0112656	1.17105e-05	1.2315e-08	TRUE	6.26165e-07	TRUE	4.77459e-06	TRUE	0.000702355	FALSE		FALSE		0.176725	FALSE	0.503965	FALSE		FALSE
7967	Q5FWE3	PRRT3	proline rich transmembrane protein 3	['NM_207351']	3	9987914	9991799			chr3:10198927T>A (rs10460972)	7.17123e-15	TRUE	chr3:9990800G>C (rs59465469)	6.42177e-10	TRUE	0.69122	0.163583	-0.00642686	1.7714e-09	0.966434	0.0765313	0.00498876	1.43967e-06	1.24147e-08	TRUE	6.29437e-07	TRUE	1.3255e-07	TRUE	0.000105971	FALSE		FALSE		0.482644	FALSE	0.757862	FALSE		FALSE
13440	Q96L96	ALPK3	alpha kinase 3	['NM_020778']	15	85360078	85411684			chr15:84952974C>G (rs11633181)	1.23644e-30	TRUE	chr15:85383640G>A (rs3803405)	1.73271e-12	TRUE	0.673839	0.223207	-0.0106653	2.82547e-09	0.971312	0.0868713	-0.00358749	0.0247655	1.27124e-08	TRUE	6.42698e-07	TRUE	2.05383e-07	FALSE	0.273223	FALSE		FALSE		4.65314e-05	TRUE	0.00165061	FALSE		FALSE
9353	Q6ZMT4	KDM7A	lysine demethylase 7A	['NM_030647']	7	139790897	139876737		0	chr7:139719439C>G (rs6952262)	4.31643e-11	TRUE	chr7:139797431G>T (rs6950119)	1.91015e-09	TRUE	0.76775	0.207408	0.00673538	2.59092e-08	0.968984	0.0907555	0.00413461	0.000122217	1.45647e-08	TRUE	7.3426e-07	TRUE	1.60214e-06	TRUE	0.00550237	FALSE		FALSE		0.829607	FALSE	0.933099	FALSE		FALSE
7536	Q2TAA8	TSNAXIP1	translin associated factor X interacting protein 1	['NM_018430']	16	67854757	67861893			chr16:67386349C>G (rs1471143)	1.43229e-23	TRUE	chr16:67860637C>T (rs62620177)	1.14145e-13	TRUE	0.89764	0.256083	0.00467647	2.63985e-07	0.998598	0.03308	0.00538826	0.000250357	1.48354e-08	TRUE	7.45791e-07	TRUE	1.32059e-05	TRUE	0.00980133	FALSE		FALSE		2.35418e-11	TRUE	3.18224e-09	FALSE		FALSE
9147	Q6UUV7	CRTC3	CREB regulated transcription coactivator 3	['NM_022769']	15	91073304	91185369			chr15:91009484G>A (rs2074585)	4.49654e-12	TRUE	chr15:91083353G>A (rs8033595)	2.5227e-11	TRUE	0.916933	0.0596154	0.00543593	0.000125817	0.984111	0.0246797	0.00521015	1.59991e-07	1.50124e-08	TRUE	7.52215e-07	TRUE	0.00308208	TRUE	1.4615e-05	FALSE		FALSE		0.125746	FALSE	0.427614	FALSE		FALSE
9108	Q6R2W3	ZBED9	zinc finger BED-type containing 9	['NM_052923']	6	28539691	28554494			chr6:28918936T>C (rs6456876)	1.73514e-36	TRUE	chr6:28543089G>T (rs41270593)	2.58041e-21	TRUE	0.94874	0.106736	0.00518299	7.26081e-09	0.999405	0.0107489	0.00474611	0.0236736	1.50477e-08	TRUE	7.52215e-07	TRUE	4.87954e-07	FALSE	0.267067	FALSE		FALSE		7.8734e-23	TRUE	4.25712e-20	FALSE		FALSE
5425	P57103	SLC8A3	solute carrier family 8 member A3	['NM_001130417']	14	70512667	70635139			chr14:70429999G>A (rs8003166)	1.91467e-13	TRUE	chr14:70633411C>T (rs41286548)	4.25106e-08	TRUE	0.946601	0.169546	0.00693361	4.12556e-09	0.999747	0.0122479	-0.000431387	0.415181	1.58334e-08	TRUE	7.89277e-07	TRUE	2.93888e-07	FALSE	0.838987	FALSE		FALSE		2.40974e-10	TRUE	2.68731e-08	FALSE		FALSE
11167	Q8N8U3	ZCCHC5	zinc finger CCHC-type containing 5	['NM_152694']	X	77912493	77913917			chrX:77944132C>T (rs112125049)	5.12294e-29	TRUE	chrX:77913569G>A (rs4077512)	2.28566e-11	TRUE	0.971074	0.0496556	0.131266	5.64769e-09	0.9945	0.0181076	-0.19387	1.09216e-05	1.81532e-08	TRUE	9.02388e-07	TRUE	3.92889e-07	TRUE	0.000661725	FALSE		FALSE		5.34236e-13	TRUE	9.62866e-11	FALSE		FALSE
13418	Q96KV7	WDR90	WD repeat domain 90	['NM_145294']	16	699417	717586			chr16:783865T>C (rs12051245)	3.49395e-40	TRUE	chr16:708275C>A (rs45613635)	2.34138e-24	TRUE	0.551304	0.35038	-0.00772008	7.11161e-09	1.02466	0.105718	0.000914517	0.0684781	1.83022e-08	TRUE	9.07258e-07	TRUE	4.81561e-07	FALSE	0.461204	FALSE		FALSE		0.000102247	TRUE	0.00325203	FALSE		FALSE
12704	Q93098	WNT8B	Wnt family member 8B	['NM_003393']	10	102222926	102242570			chr10:102684380C>A (rs10883563)	2.30448e-19	TRUE	chr10:102222957G>C (rs3793771)	5.35259e-09	TRUE	0.636015	0.443997	0.00599619	4.02414e-07	0.955371	0.191156	0.004584	8.34894e-06	1.89911e-08	TRUE	9.38794e-07	TRUE	1.96884e-05	TRUE	0.000512826	FALSE		FALSE		0.461675	FALSE	0.743792	FALSE		FALSE
2841	P08123	COL1A2	collagen type I alpha 2 chain	['NM_000089']	7	94024344	94059702		0	chr7:94043239C>G (rs42524)	2.64834e-08	TRUE	chr7:94043239C>G (rs42524)	2.64834e-08	TRUE	0.732289	0.0706316	0.00140185	0.184868	0.900052	0.0876303	0.00629302	2.68774e-09	2.05788e-08	TRUE	1.01446e-06	FALSE	0.541055	TRUE	3.47552e-07	FALSE		FALSE		0.766595	FALSE	0.904892	FALSE		FALSE
4309	P34810	CD68	CD68 molecule	['NM_001251']	17	7482996	7484826			chr17:7363088T>C (rs9217)	6.09168e-49	TRUE	chr17:7484101C>A (rs9901673)	1.43293e-12	TRUE	0.734786	0.329214	-0.00508147	7.35373e-08	0.988807	0.0885104	-0.00337271	0.00100666	2.29374e-08	TRUE	1.12761e-06	TRUE	4.17078e-06	TRUE	0.0300867	FALSE		FALSE		1.4409e-05	TRUE	0.000606365	FALSE		FALSE
17491	Q9Y2A7	NCKAP1	NCK associated protein 1	['NM_205842']	2	183790433	183902827			chr2:183700883C>T (rs78272361)	4.37649e-14	TRUE	chr2:183806893TA>T (rs775708725)	2.04268e-09	TRUE	0.760691	0.414625	-0.00759357	1.37821e-08	0.982663	0.122761	-0.00537952	0.00187255	2.38691e-08	TRUE	1.17018e-06	TRUE	8.79734e-07	TRUE	0.0491247	FALSE		FALSE		0.113596	FALSE	0.408317	FALSE		FALSE
9068	Q6PJ21	SPSB3	splA/ryanodine receptor domain and SOCS box containing 3	['NM_080861']	16	1827101	1831484			chr16:2281829G>A (rs27709)	1.05723e-33	TRUE	chr16:1828030G>A (rs35816944)	8.20988e-10	TRUE	0.981178	0.10407	0.0073015	4.84154e-09	0.999956	0.00545668	0.00043047	0.571068	2.4418e-08	TRUE	1.1938e-06	TRUE	3.39461e-07	FALSE	0.900215	FALSE		FALSE		4.55186e-10	TRUE	4.8927e-08	FALSE		FALSE
6313	Q09428	ABCC8	ATP binding cassette subfamily C member 8	['NM_000352']	11	17414541	17498323			chr11:17368381T>A (rs7484027)	3.53722e-12	TRUE	chr11:17418477C>A (rs757110)	4.19889e-09	TRUE	0.514843	0.192069	0.00593333	0.000248535	0.842526	0.195363	0.010622	5.67669e-08	2.46309e-08	TRUE	1.20091e-06	TRUE	0.00538216	TRUE	5.63418e-06	FALSE		FALSE		0.507633	FALSE	0.772379	FALSE		FALSE
17628	Q9Y375	NDUFAF1	NADH:ubiquinone oxidoreductase complex assembly factor 1	['NM_016013']	15	41679645	41689257			chr15:41427864C>T (rs561821)	1.11383e-16	TRUE	chr15:41689232C>T (rs1899)	1.62655e-09	TRUE	0.636972	0.260028	0.00697968	6.09823e-06	0.968826	0.106308	0.00542224	4.50552e-06	2.88326e-08	TRUE	1.40193e-06	TRUE	0.000224852	TRUE	0.000297248	FALSE		FALSE		0.453439	FALSE	0.738455	FALSE		FALSE
15912	Q9NRF2	SH2B1	SH2B adaptor protein 1	['NM_015503']	16	28877416	28885138			chr16:28649787G>A (rs35184893)	3.44965e-08	TRUE	chr16:28883241A>G (rs7498665)	8.7605e-08	TRUE	0.936383	0.0484042	-0.00348234	0.00235292	0.991986	0.0189969	-0.00730766	1.56753e-08	2.96445e-08	TRUE	1.43748e-06	TRUE	0.0337845	TRUE	1.75636e-06	FALSE		FALSE		0.172646	FALSE	0.499007	FALSE		FALSE
5421	P57082	TBX4	T-box 4	['NM_018488']	17	59533852	59560874		0	chr17:59497277A>G (rs757608)	4.66018e-88	TRUE	chr17:59533868G>C (rs3744448)	4.05406e-25	TRUE	0.952496	0.0560528	-0.00608329	8.38928e-08	0.999281	0.00962353	-0.00416487	0.0202927	3.08627e-08	TRUE	1.49248e-06	TRUE	4.72799e-06	FALSE	0.243745	FALSE		FALSE		0.0021002	TRUE	0.0337299	FALSE		FALSE
387	A6NN92	GJE1	gap junction protein epsilon 1	['NG_033968']	6	142454296	142456056			chr6:142679572G>A (rs6570507)	5.58634e-122	TRUE	chr6:142455731C>A (rs9376674)	4.21858e-09	TRUE	0.561837	0.475957	-0.00765055	1.1365e-08	0.941413	0.22804	-0.00466032	0.00287484	3.10905e-08	TRUE	1.49942e-06	TRUE	7.38687e-07	FALSE	0.0674698	FALSE		FALSE		0.00835083	FALSE	0.0906349	FALSE		FALSE
10671	Q8IZF6	ADGRG4	adhesion G protein-coupled receptor G4	['NM_153834']	X	135390937	135498647			chrX:135343527A>G (rs5930917)	4.388e-11	TRUE	chrX:135430483T>C (rs912002)	8.65047e-09	TRUE	0.348511	0.389229	0.204615	9.58819e-09	0.627969	0.390976	-0.166986	1.01694e-06	3.11881e-08	TRUE	1.50006e-06	TRUE	6.3243e-07	TRUE	7.78028e-05	FALSE		FALSE		0.00587559	FALSE	0.0717578	FALSE		FALSE
1630	O75023	LILRB5	leukocyte immunoglobulin like receptor B5	['NM_001081442']	19	54754653	54761056			chr19:54755923A>G (rs12976868)	4.97901e-10	TRUE	chr19:54755922C>T (rs12977062)	7.18732e-10	TRUE	0.393289	0.423661	-0.00422586	3.16724e-06	0.861675	0.32031	-0.00479228	1.14615e-06	3.33571e-08	TRUE	1.60006e-06	TRUE	0.000124496	TRUE	8.68782e-05	FALSE		FALSE		0.573698	FALSE	0.811016	FALSE		FALSE
1458	O60304	ZNF500	zinc finger protein 500	['XM_085507']	16	4802380	4815979			chr16:4938280T>C (rs2075637)	1.41633e-12	TRUE	chr16:4812705A>G (rs61733564)	1.03207e-08	TRUE	0.929527	0.211439	-0.0079075	5.25839e-09	0.999237	0.0238638	-0.00113128	0.967639	3.37081e-08	TRUE	1.61255e-06	TRUE	3.67242e-07	FALSE	0.994488	FALSE		FALSE		1.63383e-07	TRUE	1.23527e-05	FALSE		FALSE
10397	Q8IVM0	CCDC50	coiled-coil domain containing 50	['NM_174908']	3	191047464	191109546		0	chr3:190818562T>C (rs1195357)	7.4e-10	TRUE	chr3:191097966T>C (rs293813)	8.82848e-08	TRUE	0.761052	0.146959	-0.00754558	4.47892e-07	0.964068	0.080615	-0.00523665	0.000298909	3.41679e-08	TRUE	1.63016e-06	TRUE	2.17344e-05	TRUE	0.011233	FALSE		FALSE		0.658065	FALSE	0.85357	FALSE		FALSE
8992	Q6P996	PDXDC1	pyridoxal dependent decarboxylase domain containing 1	['NM_015027']	16	15069057	15130129			chr16:15129970A>G (rs7200543)	1.53609e-12	TRUE	chr16:15111218C>T (rs4985162)	1.37512e-09	TRUE	0.799984	0.224388	0.0044408	1.22771e-08	0.98843	0.0609806	0.00334682	0.00428297	3.55192e-08	TRUE	1.6901e-06	TRUE	7.89326e-07	FALSE	0.0906587	FALSE		FALSE		0.0982756	FALSE	0.383072	FALSE		FALSE
14324	Q9BTT0	ANP32E	acidic nuclear phosphoprotein 32 family member E	['NM_030920']	1	150192996	150208134		0	chr1:149906413T>C (rs11205303)	8.27053e-101	TRUE	chr1:150199039CTCCTCT>C (1:150199039_CTCCTCT_C)	3.36959e-08	TRUE	0.519268	0.483961	0.00819238	7.63477e-09	0.921194	0.262013	0.00455004	0.00712203	3.59835e-08	TRUE	1.70537e-06	TRUE	5.11156e-07	FALSE	0.12859	FALSE		FALSE		0.0277116	FALSE	0.193525	FALSE		FALSE
3015	P0C7Q6	SLC35G6	solute carrier family 35 member G6	['NM_001102614']	17	7384836	7386317			chr17:7363088T>C (rs9217)	6.09168e-49	TRUE	chr17:7386280G>A (rs7214088)	1.58762e-25	TRUE	0.011086	0.0421798	0.00444945	4.80747e-09	0.0198014	0.0704195	0.00364944	5.55536e-07	3.60317e-08	TRUE	1.70537e-06	TRUE	3.38404e-07	TRUE	4.58137e-05	FALSE		FALSE		0.00424152	FALSE	0.0573375	FALSE		FALSE
15890	Q9NR81	ARHGEF3	Rho guanine nucleotide exchange factor 3	['NM_019555']	3	56763301	56835826			chr3:56629678A>G (rs282522)	4.5845e-25	TRUE	chr3:56771251A>C (rs3772219)	1.56082e-09	TRUE	0.851761	0.134286	0.00967473	5.56062e-08	0.982963	0.0509006	0.00501676	0.000321829	3.82158e-08	TRUE	1.80395e-06	TRUE	3.21523e-06	TRUE	0.0119432	FALSE		FALSE		0.695066	FALSE	0.870524	FALSE		FALSE
13160	Q96G28	CFAP36	cilia and flagella associated protein 36	['NM_080667']	2	55746938	55772141			chr2:56096892A>G (rs3791679)	1.30184e-156	TRUE	chr2:55771161A>G (rs1045910)	4.37321e-08	TRUE	0.471398	0.0696311	-0.00479241	0.00110342	0.67461	0.126205	-0.00793775	2.40154e-05	3.91634e-08	TRUE	1.84379e-06	TRUE	0.0185385	TRUE	0.00132033	FALSE		FALSE		1.05152e-08	TRUE	9.72136e-07	FALSE		FALSE
12361	Q8WWX8	SLC5A11	solute carrier family 5 member 11	['NM_052944']	16	24869965	24922851			chr16:24711319T>C (rs8048559)	1.60377e-16	TRUE	chr16:24888646T>C (rs11074656)	3.42472e-09	TRUE	0.573159	0.321854	-0.00551106	3.96949e-08	0.92087	0.193179	-0.00282011	0.000398481	4.20251e-08	TRUE	1.9733e-06	TRUE	2.38022e-06	TRUE	0.0141116	FALSE		FALSE		0.381666	FALSE	0.688581	FALSE		FALSE
17448	Q9Y242	TCF19	transcription factor 19	['NM_007109']	6	31127247	31130491			chr6:31603591A>G (rs2261033)	4.3277e-73	TRUE	chr6:31129707C>T (rs2073724)	5.11748e-32	TRUE	0.832622	0.105688	-0.00510917	1.86489e-07	0.984131	0.0328981	0.00342495	0.000697357	4.80645e-08	TRUE	2.25093e-06	TRUE	9.68277e-06	TRUE	0.0225855	FALSE		FALSE		4.50349e-36	TRUE	8.92842e-33	FALSE		FALSE
7158	Q15466	NR0B2	nuclear receptor subfamily 0 group B member 2	['NM_021969']	1	27238339	27240431			chr1:26756856T>C (rs17261915)	4.57058e-28	TRUE	chr1:27239920C>G (rs6659176)	2.47097e-08	TRUE	0.910923	0.205681	-0.00552283	6.85768e-09	0.997213	0.0352444	-0.00271737	0.333438	5.09224e-08	TRUE	2.37852e-06	TRUE	4.66139e-07	FALSE	0.792184	FALSE		FALSE		1.5916e-08	TRUE	1.44892e-06	FALSE		FALSE
16258	Q9NX94	WBP1L	WW domain binding protein 1 like	['NM_017787']	10	104536148	104573085			chr10:104269217G>A (rs2281880)	2.37513e-38	TRUE	chr10:104572963T>C (rs284860)	8.09734e-09	TRUE	0.831143	0.141088	0.00455293	5.90229e-08	0.985455	0.0383957	0.00398995	0.0185577	5.19615e-08	TRUE	2.4207e-06	TRUE	3.37987e-06	FALSE	0.2311	FALSE		FALSE		0.00202271	TRUE	0.0327533	FALSE		FALSE
1239	O43306	ADCY6	adenylate cyclase 6	['NM_020983']	12	49162377	49177217		0	chr12:48768267T>C (rs1489105)	1.98374e-09	TRUE	chr12:49168798C>A (rs3730071)	1.71981e-08	TRUE	0.920278	0.182436	0.00557883	6.38814e-07	0.999558	0.0160803	0.00334621	0.00131667	5.70429e-08	TRUE	2.65048e-06	TRUE	2.9239e-05	TRUE	0.036892	FALSE		FALSE		5.70693e-07	TRUE	3.61095e-05	FALSE		FALSE
9278	Q6UY14	ADAMTSL4	ADAMTS like 4	['NM_019032']	1	150524765	150532669			chr1:150532376G>A (rs56411234)	4.40662e-21	TRUE	chr1:150532376G>A (rs56411234)	4.40662e-21	TRUE	0.904389	0.0730326	0.00493204	1.01152e-07	0.991755	0.0200127	0.00289606	0.118663	5.79056e-08	TRUE	2.68356e-06	TRUE	5.6119e-06	FALSE	0.572633	FALSE		FALSE		3.04911e-27	TRUE	2.26688e-24	FALSE		FALSE
7499	Q2M2W7	C17orf58	chromosome 17 open reading frame 58	['NM_181656']	17	65988032	65989262			chr17:66301563C>T (rs34497818)	4.30907e-18	TRUE	chr17:65988049T>C (rs9891146)	1.40767e-08	TRUE	0.698635	0.0826659	0.00318211	0.00314957	0.884268	0.106707	0.00422277	2.03042e-08	5.84302e-08	TRUE	2.70084e-06	TRUE	0.0423646	TRUE	2.20536e-06	FALSE		FALSE		0.468717	FALSE	0.748596	FALSE		FALSE
11240	Q8NA31	TERB1	telomere repeat binding bouquet formation protein 1	['NM_001136505']	16	66788882	66830701			chr16:67316234C>T (rs11860295)	4.29155e-24	TRUE	chr16:66792714T>C (rs363156)	5.24177e-08	TRUE	0.852042	0.133551	-0.0057561	1.50781e-08	0.982226	0.05191	-0.00580751	0.00684976	6.24109e-08	TRUE	2.87737e-06	TRUE	9.59021e-07	FALSE	0.126309	FALSE		FALSE		0.166203	FALSE	0.490744	FALSE		FALSE
15074	Q9H2D6	TRIOBP	TRIO and F-actin binding protein	['NM_001039141']	22	38097373	38168766			chr22:38122122T>C (rs5756795)	1.20027e-09	TRUE	chr22:38122122T>C (rs5756795)	1.20027e-09	TRUE	0.286095	0.364826	-0.0030694	1.53907e-06	0.917279	0.314473	-0.00100017	0.000168503	6.45872e-08	TRUE	2.97001e-06	TRUE	6.44425e-05	TRUE	0.00709583	FALSE		FALSE		0.000175733	TRUE	0.00507379	FALSE		FALSE
14850	Q9GZR1	SENP6	SUMO1/sentrin specific peptidase 6	['NM_015571']	6	76312241	76425307		0	chr6:76265642T>G (rs9360921)	1.06136e-26	TRUE	chr6:76344431C>T (rs17414086)	1.17969e-08	TRUE	0.798239	0.157514	-0.00492536	2.24315e-07	0.974082	0.0656033	-0.00480508	7.22439e-05	7.03538e-08	TRUE	3.22684e-06	TRUE	1.14338e-05	TRUE	0.00345008	FALSE		FALSE		0.00396983	FALSE	0.0550806	FALSE		FALSE
7001	Q14997	PSME4	proteasome activator subunit 4	['XM_040158']	2	54093229	54197921			chr2:54115904A>G (rs805400)	1.87966e-10	TRUE	chr2:54120025A>T (rs805408)	3.04122e-09	TRUE	0.930165	0.0741902	0.0023946	0.431782	0.995719	0.0153435	0.00802571	1.11666e-08	7.86318e-08	TRUE	3.59725e-06	FALSE	0.768622	TRUE	1.2833e-06	FALSE		FALSE		0.0114262	FALSE	0.112329	FALSE		FALSE
16269	Q9NXG2	THUMPD1	THUMP domain containing 1	['NM_017736']	16	20748205	20753061			chr16:20781939G>A (rs12918637)	4.58931e-09	TRUE	chr16:20748331C>A (rs11074471)	1.1309e-08	TRUE	0.973586	0.0464852	0.00449025	2.40851e-07	0.999027	0.00743817	0.00339997	0.000449483	7.94368e-08	TRUE	3.62476e-06	TRUE	1.2151e-05	TRUE	0.015638	FALSE		FALSE		0.00939056	FALSE	0.0981006	FALSE		FALSE
16425	Q9NZJ0	DTL	denticleless E3 ubiquitin protein ligase homolog	['NM_016448']	1	212209233	212276279		0	chr1:212220847G>A (rs2970592)	5.30767e-14	TRUE	chr1:212274413A>C (rs6540718)	8.31562e-09	TRUE	0.750125	0.0293049	0.000807031	0.845663	0.901416	0.0227386	0.00684848	3.23331e-06	8.27668e-08	TRUE	3.76705e-06	FALSE	0.957	TRUE	0.000222375	FALSE		FALSE		8.14478e-09	TRUE	7.64881e-07	FALSE		FALSE
2181	O95399	UTS2	urotensin 2	['NM_006786']	1	7907829	7913063		0	chr1:8173369C>T (rs7524424)	1.24284e-09	TRUE	chr1:7913029A>G (rs34305100)	5.00947e-08	TRUE	0.699567	0.373728	-0.0055064	2.6237e-07	0.970926	0.139455	-0.00388711	0.000171173	8.35191e-08	TRUE	3.7916e-06	TRUE	1.31621e-05	TRUE	0.00719129	FALSE		FALSE		0.234891	FALSE	0.569142	FALSE		FALSE
16700	Q9UBN7	HDAC6	histone deacetylase 6	['NM_006044']	X	48661100	48683019			chrX:48682140G>A (rs41312114)	1.28815e-11	TRUE	chrX:48682140G>A (rs41312114)	1.28815e-11	TRUE	0.953067	0.148679	0.0664432	9.97493e-08	0.988652	0.0669791	-0.128747	2.56255e-06	8.38327e-08	TRUE	3.79615e-06	TRUE	5.55136e-06	TRUE	0.000179007	FALSE		FALSE		1.437e-11	TRUE	2.00316e-09	FALSE		FALSE
10848	Q8N309	LRRC43	leucine rich repeat containing 43	['NM_152759']	12	122667692	122687986		0	chr12:123112806G>A (rs6489159)	1.6104e-19	TRUE	chr12:122685176G>A (rs527456159)	1.53273e-11	TRUE	0.823634	0.219689	0.00717218	1.02656e-06	0.988398	0.0576264	0.00390395	4.65681e-05	8.445e-08	TRUE	3.8144e-06	TRUE	4.45904e-05	TRUE	0.00233667	FALSE		FALSE		3.87869e-07	TRUE	2.6215e-05	FALSE		FALSE
6708	Q13671	RIN1	Ras and Rab interactor 1	['NM_004292']	11	66099750	66103873			chr11:66501624T>C (rs34419890)	4.55562e-82	TRUE	chr11:66102557C>T (rs117873455)	5.57022e-08	TRUE	0.939293	0.138445	-0.00670956	2.40247e-08	1.00119	0.0113969	0.000254879	0.654113	8.65943e-08	TRUE	3.90135e-06	TRUE	1.49079e-06	FALSE	0.92642	FALSE		FALSE		2.29001e-10	TRUE	2.56986e-08	FALSE		FALSE
15272	Q9H633	RPP21	ribonuclease P/MRP subunit p21	['NM_024839']	6	30312949	30314584			chr6:30584133G>A (rs55777621)	8.57643e-25	TRUE	chr6:30314567C>A (rs974963)	1.17857e-17	TRUE	0.632727	0.280474	0.00550062	5.5858e-08	0.968874	0.118241	0.00178567	0.00428533	8.76937e-08	TRUE	3.9409e-06	TRUE	3.21934e-06	FALSE	0.0906587	FALSE		FALSE		0.272461	FALSE	0.606554	FALSE		FALSE
12337	Q8WWG9	KCNE4	potassium voltage-gated channel subfamily E regulatory subunit 4	['NM_080671']	2	223916863	223918058		0	chr2:223937559T>G (rs960246)	1.49973e-07	TRUE	chr2:223917983T>G (rs12621643)	0.00139328	FALSE	0.799324	0.0773806	-0.00341701	3.68095e-05	0.934708	0.0647733	-0.00304483	5.58708e-06	9.03935e-08	TRUE	4.052e-06	TRUE	0.00106246	TRUE	0.000360589	FALSE		TRUE	0.000408379	0.00200271	TRUE	0.0325869	FALSE		FALSE	0.0527683
14772	Q9C029	TRIM7	tripartite motif containing 7	['NM_203296']	5	180622169	180632110		0	chr5:180626927A>G (rs416574)	5.16446e-09	TRUE	chr5:180626927A>G (rs416574)	5.16446e-09	TRUE	0.777341	0.244039	0.00306803	6.46681e-06	1.01945	0.0485452	0.00465154	0.529665	9.08039e-08	TRUE	4.06017e-06	TRUE	0.000234972	FALSE	0.884082	FALSE		FALSE		0.388449	FALSE	0.694289	FALSE		FALSE
856	O14594	NCAN	neurocan	['NM_004386']	19	19327763	19360717			chr19:19445856C>T (rs11085259)	3.12309e-19	TRUE	chr19:19329924C>T (rs2228603)	5.48306e-11	TRUE	0.955631	0.0948659	0.00359705	5.44595e-08	0.999172	0.0121251	0.00193934	0.0127727	9.18392e-08	TRUE	4.09617e-06	TRUE	3.15918e-06	FALSE	0.18249	FALSE		FALSE		7.73113e-11	TRUE	9.19644e-09	FALSE		FALSE
6527	Q13200	PSMD2	proteasome 26S subunit, non-ATPase 2	['NM_002808']	3	184017055	184026675		0	chr3:183976103C>T (rs11546878)	2.5117e-10	TRUE	chr3:184020542G>T (rs11545169)	1.48455e-09	TRUE	0.917927	0.106436	0.00383249	9.68019e-07	0.997295	0.0219661	0.00304304	0.000738891	9.29512e-08	TRUE	4.1354e-06	TRUE	4.24617e-05	TRUE	0.0236673	FALSE		FALSE		0.702933	FALSE	0.874029	FALSE		FALSE
4736	P46934	NEDD4	neural precursor cell expressed, developmentally down-regulated 4, E3 ubiquitin protein ligase	['NM_198400']	15	56122098	56209029			chr15:56152729T>C (rs2303579)	7.49565e-06	FALSE	chr15:56152729T>C (rs2303579)	7.49565e-06	FALSE	0.682256	0.0746221	0.001765	0.00384527	0.945231	0.0643029	-0.00723622	2.15643e-08	9.67341e-08	TRUE	4.29297e-06	TRUE	0.0496235	TRUE	2.32803e-06	TRUE	0.000392435	TRUE	0.000408379	0.0830591	FALSE	0.352514	FALSE	0.510476	FALSE	0.392625
10044	Q86UP8	GTF2IRD2	GTF2I repeat domain containing 2	['NM_173537']	7	74211004	74251500			chr7:74212352A>G (rs200619072)	1.46038e-06	FALSE	chr7:74212352A>G (rs200619072)	1.46038e-06	FALSE	0.651612	0.288612	0.00883453	2.22277e-08	0.947262	0.101575	-0.00027674	0.343979	1.03531e-07	TRUE	4.58319e-06	TRUE	1.39385e-06	FALSE	0.797492	TRUE	0.000392435	TRUE	0.000408379	0.000924297	TRUE	0.0180638	FALSE	0.0632935	TRUE	0.0325143
652	K7EJ46	SMIM22	small integral membrane protein 22	['NM_001253790']	16	4845736	4846229			chr16:4938280T>C (rs2075637)	1.41633e-12	TRUE	chr16:4846068T>C (rs2075465)	3.67012e-08	TRUE	0.331631	0.400912	-0.00380138	0.000152552	0.79784	0.365182	-0.00480616	1.55157e-07	1.05983e-07	TRUE	4.68007e-06	TRUE	0.00361902	TRUE	1.42465e-05	FALSE		FALSE		0.670197	FALSE	0.858293	FALSE		FALSE
8034	Q5JPI9	EEF1AKMT2	EEF1A lysine methyltransferase 2	['NM_212554']	10	126450871	126480402			chr10:126290070G>A (rs942014)	1.10178e-19	TRUE	chr10:126480381C>T (rs144443222)	1.69072e-09	TRUE	0.907695	0.124899	-0.00706645	4.52582e-08	0.993975	0.0287099	-0.00315988	0.00450969	1.07141e-07	TRUE	4.71951e-06	TRUE	2.67775e-06	FALSE	0.0946185	FALSE		FALSE		0.353601	FALSE	0.669067	FALSE		FALSE
13058	Q96EE3	SEH1L	SEH1 like nucleoporin	['NM_031216']	18	12948121	12985248			chr18:13116432G>T (rs1786263)	4.80526e-10	TRUE	chr18:12984144C>A (rs6505776)	8.86907e-09	TRUE	0.812665	0.112548	0.00522295	4.72139e-05	0.96017	0.0565085	0.0057689	2.21061e-05	1.07949e-07	TRUE	4.74338e-06	TRUE	0.0013138	TRUE	0.00123441	FALSE		FALSE		0.0685307	FALSE	0.31983	FALSE		FALSE
9887	Q7Z6J8	UBE3D	ubiquitin protein ligase E3D	['NM_198920']	6	83602744	83775437		0	chr6:83779921C>T (rs12211381)	1.84416e-12	TRUE	chr6:83667045C>T (rs7739323)	1.5143e-10	TRUE	0.847708	0.232752	-0.0065531	2.19943e-07	0.991527	0.0535803	-0.0062384	0.000824401	1.09094e-07	TRUE	4.78185e-06	TRUE	1.13207e-05	TRUE	0.0257633	FALSE		FALSE		0.459527	FALSE	0.74253	FALSE		FALSE
9740	Q7Z2Y5	NRK	Nik related kinase	['NM_198465']	X	105066839	105199589			chrX:105179132C>T (rs209095)	4.2225e-13	TRUE	chrX:105167411A>G (rs35334892)	9.98152e-13	TRUE	0.959874	0.0595049	0.142986	2.31387e-07	0.991361	0.0235796	-0.193422	7.87155e-07	1.10529e-07	TRUE	4.83286e-06	TRUE	1.17401e-05	TRUE	6.17691e-05	FALSE		FALSE		1.16744e-12	TRUE	1.98387e-10	FALSE		FALSE
815	O00757	FBP2	fructose-bisphosphatase 2	['NM_003837']	9	97321223	97356008		0	chr9:96914890G>A (rs112594996)	2.58308e-39	TRUE	chr9:97349666C>G (rs573212)	1.32906e-08	TRUE	0.129599	0.128215	0.00120952	0.115483	0.421278	0.380669	0.00727208	1.96642e-08	1.13491e-07	TRUE	4.95022e-06	FALSE	0.429181	TRUE	2.14895e-06	FALSE		FALSE		0.386387	FALSE	0.692798	FALSE		FALSE
6325	Q0JRZ9	FCHO2	FCH domain only 2	['XM_291142']	5	72251924	72383914			chr5:71888116C>T (rs66506004)	3.22619e-15	TRUE	chr5:72348272A>G (rs185435)	8.31549e-11	TRUE	0.954113	0.0759927	-0.00485569	1.64456e-06	0.998226	0.0124522	-0.00479556	0.000118049	1.20315e-07	TRUE	5.22964e-06	TRUE	6.81118e-05	TRUE	0.00533709	FALSE		FALSE		0.246263	FALSE	0.580634	FALSE		FALSE
6769	Q14031	COL4A6	collagen type IV alpha 6 chain	['NM_001287758']	X	107400233	107682601			chrX:107979515C>T (rs2073115)	8.89287e-16	TRUE	chrX:107433688A>G (rs1042065)	1.44303e-08	TRUE	0.911907	0.0578665	0.137048	3.22482e-08	0.970692	0.0291499	-0.176602	0.00149769	1.20485e-07	TRUE	5.22964e-06	TRUE	1.97357e-06	TRUE	0.040692	FALSE		FALSE		3.36208e-06	TRUE	0.000173883	FALSE		FALSE
12904	Q96BT3	CENPT	centromere protein T	['NM_025082']	16	67862173	67867762			chr16:67386349C>G (rs1471143)	1.43229e-23	TRUE	chr16:67867739G>T (rs11558534)	6.78068e-14	TRUE	0.971956	0.09728	0.00668102	1.19223e-06	0.99981	0.00547834	0.00505811	0.0016149	1.23228e-07	TRUE	5.33569e-06	TRUE	5.15351e-05	TRUE	0.0435565	FALSE		FALSE		1.8113e-15	TRUE	4.683e-13	FALSE		FALSE
14066	Q99932	SPAG8	sperm associated antigen 8	['NM_012436']	9	35810229	35812144			chr9:35807542C>T (rs13294264)	9.04697e-12	TRUE	chr9:35811485ACCAGGACCAGAG>A (rs748335140)	9.59518e-09	TRUE	0.550048	0.487367	-0.00676625	1.63257e-07	0.954182	0.207177	-0.00542122	0.000909177	1.26296e-07	TRUE	5.45526e-06	TRUE	8.62744e-06	TRUE	0.027779	FALSE		FALSE		0.0199011	FALSE	0.158734	FALSE		FALSE
15735	Q9NPB6	PARD6A	par-6 family cell polarity regulator alpha	['NM_016948']	16	67694942	67696547			chr16:67316234C>T (rs11860295)	4.29155e-24	TRUE	chr16:67696365G>A (rs35356834)	1.54926e-13	TRUE	0.98103	0.0615497	0.00441374	3.97104e-05	0.999824	0.00437741	0.00590794	2.12659e-05	1.29451e-07	TRUE	5.57797e-06	TRUE	0.00113385	TRUE	0.00119498	FALSE		FALSE		6.92799e-14	TRUE	1.37351e-11	FALSE		FALSE
12746	Q969P6	TOP1MT	topoisomerase (DNA) I, mitochondrial	['NM_052963']	8	144391614	144417031			chr8:144312990A>G (rs7011172)	1.8535e-13	TRUE	chr8:144392368G>A (rs2293925)	6.0835e-07	FALSE	0.421537	0.265803	0.00682826	4.70179e-07	0.866105	0.24718	0.00445335	0.000292571	1.36498e-07	TRUE	5.86744e-06	TRUE	2.26922e-05	TRUE	0.0110181	FALSE		TRUE	0.000408379	0.715339	FALSE	0.880322	FALSE		FALSE	0.888451
7559	Q2VWA4	SKOR2	SKI family transcriptional corepressor 2	['NM_001037802']	18	44746296	44775554			chr18:44773382A>T (rs9956387)	1.67812e-08	TRUE	chr18:44773382A>T (rs9956387)	1.67812e-08	TRUE	0.650577	0.198065	-0.0037725	1.61375e-05	0.915707	0.144897	-0.00670032	1.36192e-06	1.37169e-07	TRUE	5.88209e-06	TRUE	0.00050956	TRUE	0.000101083	FALSE		FALSE		0.780983	FALSE	0.913144	FALSE		FALSE
3171	P10636	MAPT	microtubule associated protein tau	['NM_016835']	17	44039704	44101534			chr17:43925297C>T (Affx-13927266)	6.82254e-13	TRUE	chr17:44067400T>C (rs10445337)	7.42243e-12	TRUE	0.779685	0.194098	0.00612412	2.10876e-07	0.988081	0.0495331	0.00171716	0.00196218	1.43528e-07	TRUE	6.12614e-06	TRUE	1.09171e-05	FALSE	0.0505092	FALSE		FALSE		0.00177838	TRUE	0.0296558	FALSE		FALSE
10280	Q86YR5	GPSM1	G-protein signaling modulator 1	['NM_015597']	9	139222152	139252669			chr9:139368953G>A (rs3812594)	2.95886e-27	TRUE	chr9:139235415C>T (rs60980157)	9.19292e-09	TRUE	0.885382	0.131089	-0.00694938	1.81635e-07	0.991543	0.0362107	-0.00287012	0.000969241	1.43549e-07	TRUE	6.12614e-06	TRUE	9.48606e-06	TRUE	0.0292134	FALSE		FALSE		0.882694	FALSE	0.954839	FALSE		FALSE
17677	Q9Y3N9	OR2W1	olfactory receptor family 2 subfamily W member 1	['NM_030903']	6	29011993	29012952			chr6:28918936T>C (rs6456876)	1.73514e-36	TRUE	chr6:29012712T>C (rs34892006)	1.12072e-05	FALSE	0.855021	0.227131	0.00938014	2.2518e-08	0.992326	0.0513636	0.00165456	0.388	1.52844e-07	TRUE	6.5072e-06	TRUE	1.4071e-06	FALSE	0.826333	FALSE		TRUE	0.000408379	1.03786e-05	TRUE	0.000458088	FALSE		TRUE	0.00192606
11631	Q8NGF9	OR4X2	olfactory receptor family 4 subfamily X member 2 (gene/pseudogene)	['NM_001004727']	11	48266656	48267564			chr11:47807774T>C (rs2290850)	7.82334e-37	TRUE	chr11:48266736C>G (rs7120775)	3.22197e-08	TRUE	0.723473	0.44377	-0.00612183	4.92543e-08	0.976997	0.147772	-0.00166164	0.00943933	1.58604e-07	TRUE	6.72201e-06	TRUE	2.87597e-06	FALSE	0.152902	FALSE		FALSE		0.455937	FALSE	0.739705	FALSE		FALSE
9719	Q7RTX7	CATSPER4	cation channel sperm associated 4	['NM_198137']	1	26517119	26529030		0	chr1:26756856T>C (rs17261915)	4.57058e-28	TRUE	chr1:26517267A>G (rs41284333)	2.5901e-14	TRUE	0.488497	0.357262	-0.00617406	1.78628e-07	0.968862	0.139203	-0.00180842	0.00736223	1.58645e-07	TRUE	6.72201e-06	TRUE	9.36039e-06	FALSE	0.130751	FALSE		FALSE		0.643821	FALSE	0.846143	FALSE		FALSE
12952	Q96CM3	RPUSD4	RNA pseudouridylate synthase domain containing 4	['NM_032795']	11	126073316	126081533			chr11:126135139G>T (rs2242391)	1.1807e-09	TRUE	chr11:126081403T>C (rs2282580)	9.34168e-09	TRUE	0.818913	0.176602	0.00626318	1.08403e-05	0.978837	0.0655371	0.00604244	3.62335e-06	1.61521e-07	TRUE	6.82761e-06	TRUE	0.000360178	TRUE	0.00024448	FALSE		FALSE		0.122334	FALSE	0.421879	FALSE		FALSE
10894	Q8N3Y1	FBXW8	F-box and WD repeat domain containing 8	['NM_012174']	12	117348843	117465974			chr12:117383320G>A (rs4076700)	1.01312e-14	TRUE	chr12:117383320G>A (rs4076700)	1.01312e-14	TRUE	0.370661	0.096536	-0.000779501	0.464674	0.763701	0.173986	-0.00603743	3.84788e-08	1.69921e-07	TRUE	7.14837e-06	FALSE	0.789184	TRUE	3.96199e-06	FALSE		FALSE		1.13094e-05	TRUE	0.000489791	FALSE		FALSE
2407	P00734	F2	coagulation factor II, thrombin	['NM_000506']	11	46740786	46760955			chr11:47243665G>C (rs1685404)	4.55032e-15	TRUE	chr11:46745003C>T (rs5896)	1.47258e-11	TRUE	0.874951	0.191213	-0.00590417	2.37317e-08	0.994639	0.0395696	-5.83777e-06	0.206425	1.70124e-07	TRUE	7.14837e-06	TRUE	1.47775e-06	FALSE	0.689618	FALSE		FALSE		0.262907	FALSE	0.598879	FALSE		FALSE
1674	O75151	PHF2	PHD finger protein 2	['NM_005392']	9	96339056	96439955			chr9:96914890G>A (rs112594996)	2.58308e-39	TRUE	chr9:96439004C>CCCTGCCTCCACCACA (rs774951624)	7.54877e-08	TRUE	0.175851	0.296468	-0.00339305	0.00225876	0.624535	0.431283	-0.00475521	5.02512e-08	1.70314e-07	TRUE	7.14837e-06	TRUE	0.0327842	TRUE	5.02879e-06	FALSE		FALSE		0.174944	FALSE	0.501371	FALSE		FALSE
15945	Q9NRR4	DROSHA	drosha ribonuclease III	['NM_013235']	5	31401542	31529166		0	chr5:31515657G>A (rs55656741)	1.10683e-08	TRUE	chr5:31515657G>A (rs55656741)	1.95919e-08	TRUE	0.793207	0.121188	-0.00528753	5.09142e-05	0.95889	0.0736738	-0.00462491	9.74933e-07	1.74754e-07	TRUE	7.31748e-06	TRUE	0.00139712	TRUE	7.55065e-05	FALSE		FALSE		0.66042	FALSE	0.854413	FALSE		FALSE
11632	Q8NGG0	OR8J3	olfactory receptor family 8 subfamily J member 3	['NM_001004064']	11	55904250	55905194			chr11:55798259G>T (rs12224086)	2.96505e-09	TRUE	chr11:55904382A>C (rs17150102)	3.77274e-08	TRUE	0.674769	0.420743	-0.00710453	3.64631e-08	0.984327	0.112592	-0.000464182	0.067899	1.8764e-07	TRUE	7.8386e-06	TRUE	2.20875e-06	FALSE	0.458659	FALSE		FALSE		0.000220941	TRUE	0.00605905	FALSE		FALSE
675	O00187	MASP2	mannan binding lectin serine peptidase 2	['NM_006610']	1	11086945	11107264			chr1:11166302C>T (rs79558202)	2.33927e-15	TRUE	chr1:11090916C>A (rs12711521)	1.86942e-06	FALSE	0.492081	0.152667	0.00655081	1.67697e-05	0.78849	0.173283	0.00260456	0.0131584	1.88364e-07	TRUE	7.85041e-06	TRUE	0.000527653	FALSE	0.186766	FALSE		TRUE	0.000408379	0.00116396	TRUE	0.0214773	FALSE		TRUE	0.0372512
6257	Q08050	FOXM1	forkhead box M1	['NM_021953']	12	2967807	2983644			chr12:3379139T>C (rs73048933)	5.01387e-12	TRUE	chr12:2973547G>T (rs28990715)	5.12263e-08	TRUE	0.956869	0.0744304	-0.00633773	4.51672e-08	0.998936	0.00865931	-0.000511494	0.135147	1.9028e-07	TRUE	7.91172e-06	TRUE	2.67775e-06	FALSE	0.595523	FALSE		FALSE		2.31027e-09	TRUE	2.25258e-07	FALSE		FALSE
12987	Q96D71	REPS1	RALBP1 associated Eps domain containing 1	['NM_001128617']	6	139226204	139308819			chr6:139335595C>T (rs62441844)	1.694e-07	TRUE	chr6:139229872C>T (rs1044418)	1.57599e-06	FALSE	0.968319	0.0468009	0.0061981	2.73492e-07	0.998493	0.00892705	0.00331843	0.00125214	1.96587e-07	TRUE	8.15494e-06	TRUE	1.36051e-05	TRUE	0.0355272	FALSE		TRUE	0.000408379	0.230184	FALSE	0.564202	FALSE		FALSE	0.593801
4723	P46695	IER3	immediate early response 3	['NM_003897']	6	30711716	30712295			chr6:30997692G>C (rs9262549)	6.75045e-48	TRUE	chr6:30711805C>G (rs3094124)	3.16007e-08	TRUE	0.464614	0.0504766	0.00107922	0.0213351	0.658235	0.158505	0.00517251	6.22743e-08	1.9913e-07	TRUE	8.2412e-06	FALSE	0.162996	TRUE	6.06171e-06	FALSE		FALSE		4.51509e-07	TRUE	2.96186e-05	FALSE		FALSE
4381	P35556	FBN2	fibrillin 2	['NM_001999']	5	127595150	127873296		0	chr5:127668685G>T (rs78727187)	4.84523e-23	TRUE	chr5:127668685G>T (rs78727187)	4.84523e-23	TRUE	0.881285	0.0668398	-0.00410481	0.0170419	0.990217	0.0229337	-0.00447595	5.80723e-05	2.04256e-07	TRUE	8.43373e-06	FALSE	0.13954	TRUE	0.00283409	FALSE		FALSE		5.89184e-21	TRUE	2.69559e-18	FALSE		FALSE
6590	Q13370	PDE3B	phosphodiesterase 3B	['NM_000922']	11	14665622	14891203			chr11:14469598C>T (rs61884049)	7.39145e-16	TRUE	chr11:14666364T>C (rs146930117)	8.82478e-14	TRUE	0.971387	0.118387	-0.00917996	3.38567e-08	1.00007	0.00436825	-0.00135146	0.646254	2.10916e-07	TRUE	8.68856e-06	TRUE	2.05786e-06	FALSE	0.923869	FALSE		FALSE		2.88338e-07	TRUE	2.02552e-05	FALSE		FALSE
16313	Q9NY59	SMPD3	sphingomyelin phosphodiesterase 3	['NM_018667']	16	68395112	68406084			chr16:67971380C>T (rs11574514)	2.48086e-13	TRUE	chr16:68395522C>T (rs71395853)	4.96669e-08	TRUE	0.891504	0.26168	0.00432095	5.3437e-07	0.998111	0.0393983	0.00563628	0.00228616	2.12444e-07	TRUE	8.7313e-06	TRUE	2.50437e-05	FALSE	0.0572183	FALSE		FALSE		1.195e-06	TRUE	6.96813e-05	FALSE		FALSE
14563	Q9BXS6	NUSAP1	nucleolar and spindle associated protein 1	['NM_016359']	15	41625156	41672381			chr15:41427864C>T (rs561821)	1.11383e-16	TRUE	chr15:41634587A>G (rs7178634)	3.85898e-07	TRUE	0.671089	0.305011	0.00517335	0.000626477	0.982762	0.102983	0.00508887	1.30492e-06	2.17823e-07	TRUE	8.93175e-06	TRUE	0.011656	TRUE	9.76661e-05	FALSE		FALSE		0.0443501	FALSE	0.252582	FALSE		FALSE
11649	Q8NGI7	OR10V1	olfactory receptor family 10 subfamily V member 1	['NM_001005324']	11	59480392	59481318			chr11:59304723G>A (rs57397608)	6.19055e-11	TRUE	chr11:59481119G>T (rs74398490)	1.27923e-09	TRUE	0.0534563	0.0334101	0.00378456	0.00602169	0.175517	0.244677	-0.00590182	4.24661e-08	2.22037e-07	TRUE	9.0836e-06	FALSE	0.0677022	TRUE	4.29801e-06	FALSE		FALSE		6.69202e-10	TRUE	7.10749e-08	FALSE		FALSE
17365	Q9UPT8	ZC3H4	zinc finger CCCH-type containing 4	['NM_015168']	19	47569616	47615841			chr19:47724564C>T (rs45474992)	8.21928e-10	TRUE	chr19:47615835C>T (rs62135070)	6.23716e-07	FALSE	0.934256	0.155648	0.00550679	9.11776e-08	0.999602	0.0121803	0.000996002	0.0600496	2.26867e-07	TRUE	9.25355e-06	TRUE	5.10623e-06	FALSE	0.435886	FALSE		TRUE	0.000408379	8.05045e-06	TRUE	0.000371174	FALSE		TRUE	0.00177268
91	A1L453	PRSS38	protease, serine 38	['NM_183062']	1	228003418	228033906			chr1:227831176G>A (rs28446171)	2.19511e-41	TRUE	chr1:228033197A>G (rs9426581)	3.21682e-08	TRUE	0.357338	0.18459	0.00159588	0.31757	0.80524	0.190025	0.00592246	6.3443e-06	2.27231e-07	TRUE	9.25355e-06	FALSE	0.682961	TRUE	0.000403611	FALSE		FALSE		1.11011e-05	TRUE	0.000483116	FALSE		FALSE
1816	O75596	CLEC3A	C-type lectin domain family 3 member A	['NM_005752']	16	78056524	78064735			chr16:78322348G>A (rs9938194)	5.01604e-09	TRUE	chr16:78062057G>C (rs150149068)	5.19869e-08	TRUE	0.862541	0.229979	-0.009461	3.34455e-08	0.993631	0.0515761	-0.00225039	0.184759	2.31098e-07	TRUE	9.38954e-06	TRUE	2.03983e-06	FALSE	0.665139	FALSE		FALSE		1.9716e-07	TRUE	1.45369e-05	FALSE		FALSE
7968	Q5FWF4	ZRANB3	zinc finger RANBP2-type containing 3	['NM_032143']	2	135957915	136262059		0	chr2:135755616T>C (rs1530558)	0.00123331	FALSE	chr2:136107777G>A (rs61744510)	0.00512572	FALSE	0.898318	0.233041	0.00225303	1.63224e-07	1.00069	0.0303574	-0.00100736	0.14512	2.41416e-07	TRUE	9.78642e-06	TRUE	8.62744e-06	FALSE	0.610312	TRUE	0.000610058	TRUE	0.000408379	2.18621e-07	TRUE	1.58571e-05	TRUE	0.000553912	TRUE	0.00030902
5776	P78316	NOP14	NOP14 nucleolar protein	['NM_003703']	4	2940561	2965046			chr4:3447156C>T (rs4690098)	2.32079e-12	TRUE	chr4:2943361T>C (rs1054090)	1.22807e-09	TRUE	0.739762	0.187056	-0.00741795	2.37565e-05	1.00618	0.0587919	-0.00390974	0.00130184	2.52873e-07	TRUE	1.02272e-05	TRUE	0.000721979	TRUE	0.0366345	FALSE		FALSE		0.905562	FALSE	0.963072	FALSE		FALSE
16601	Q9P2G1	ANKIB1	ankyrin repeat and IBR domain containing 1	['NM_019004']	7	91924293	92028260		0	chr7:92246744C>G (rs42041)	1.7974e-113	TRUE	chr7:92028039C>A (rs38794)	3.05871e-08	TRUE	0.927679	0.0376258	0.00582406	0.0108446	0.985505	0.0222685	0.0082341	5.8024e-08	2.53438e-07	TRUE	1.02272e-05	FALSE	0.102512	TRUE	5.71039e-06	FALSE		FALSE		0.146868	FALSE	0.460015	FALSE		FALSE
1322	O43613	HCRTR1	hypocretin receptor 1	['NM_001525']	1	32084794	32092578			chr1:32372881C>T (rs639233)	1.53754e-22	TRUE	chr1:32092525A>G (rs2271933)	1.9622e-09	TRUE	0.763676	0.121858	-0.00466677	0.000787379	0.939869	0.0795444	-0.00664269	1.2056e-06	2.57329e-07	TRUE	1.03607e-05	TRUE	0.0139805	TRUE	9.09973e-05	FALSE		FALSE		0.666503	FALSE	0.857038	FALSE		FALSE
9219	Q6UX52	C17orf99	chromosome 17 open reading frame 99	['NM_001163075']	17	76142489	76162124			chr17:76157266T>C (rs4071641)	4.54773e-08	TRUE	chr17:76157266T>C (rs4071641)	4.54773e-08	TRUE	0.236422	0.386874	-0.00660399	1.80358e-06	0.718074	0.430652	-0.00697603	3.24708e-05	2.7417e-07	TRUE	1.10138e-05	TRUE	7.38388e-05	TRUE	0.00171125	FALSE		FALSE		0.685215	FALSE	0.865824	FALSE		FALSE
10440	Q8IWC1	MAP7D3	MAP7 domain containing 3	['NM_001173516']	X	135301592	135333517			chrX:135343527A>G (rs5930917)	4.388e-11	TRUE	chrX:135310785T>C (rs2273221)	5.41798e-10	TRUE	0.765035	0.163638	0.183974	8.38531e-07	0.970403	0.0693431	-0.265614	7.99088e-06	2.80098e-07	TRUE	1.12266e-05	TRUE	3.75423e-05	TRUE	0.000497141	FALSE		FALSE		0.637369	FALSE	0.842844	FALSE		FALSE
11318	Q8NBS9	TXNDC5	thioredoxin domain containing 5	['NM_030810']	6	7883380	7911009		0	chr6:7720059G>A (rs12198986)	1.72372e-87	TRUE	chr6:7883468C>T (rs111331197)	1.16323e-07	TRUE	0.961	0.148398	-0.00191001	5.6667e-08	0.999891	0.00900822	0.00113085	0.656579	2.95088e-07	TRUE	1.18009e-05	TRUE	3.25543e-06	FALSE	0.92642	FALSE		FALSE		5.08342e-08	TRUE	4.29874e-06	FALSE		FALSE
1156	O15504	NUPL2	nucleoporin like 2	['NM_007342']	7	23221705	23240361			chr7:23502974T>A (rs12534093)	2.16337e-48	TRUE	chr7:23240263G>A (rs13243961)	0.00121948	FALSE	0.789967	0.326149	-0.0064824	4.37921e-08	0.992714	0.0650391	0.000989038	0.482524	3.02106e-07	TRUE	1.20544e-05	TRUE	2.60834e-06	FALSE	0.86497	FALSE		TRUE	0.000464584	0.0240668	FALSE	0.178332	FALSE		FALSE	0.217834
9517	Q6ZVD7	STOX1	storkhead box 1	['NM_152709']	10	70587381	70652489			chr10:70332580A>G (rs10823229)	1.21087e-26	TRUE	chr10:70645376A>C (rs10509305)	7.68273e-16	TRUE	0.695685	0.0886528	0.00461536	4.66593e-08	0.938446	0.0920475	-0.00388561	0.000384101	3.02788e-07	TRUE	1.20546e-05	TRUE	2.74243e-06	TRUE	0.0137424	FALSE		FALSE		0.113086	FALSE	0.407262	FALSE		FALSE
11572	Q8NG27	PJA1	praja ring finger ubiquitin ligase 1	['NM_145119']	X	68381153	68383081			chrX:68381264C>A (rs11539157)	3.13737e-08	TRUE	chrX:68381264C>A (rs11539157)	3.13737e-08	TRUE	0.782368	0.301088	0.138662	1.52597e-07	0.933013	0.16526	-0.189601	4.59584e-06	3.13949e-07	TRUE	1.24711e-05	TRUE	8.18552e-06	TRUE	0.000302088	FALSE		FALSE		0.268919	FALSE	0.603662	FALSE		FALSE
1678	O75155	CAND2	cullin associated and neddylation dissociated 2 (putative)	['NM_001162499']	3	12838220	12875478			chr3:12642949T>C (rs904464)	1.10663e-12	TRUE	chr3:12859004A>C (rs3732678)	7.13944e-08	TRUE	0.393415	0.184959	0.00417822	2.18298e-05	1.01361	0.106821	0.00299605	0.00134787	3.21265e-07	TRUE	1.27332e-05	TRUE	0.000669133	TRUE	0.0375324	FALSE		FALSE		0.699571	FALSE	0.872423	FALSE		FALSE
7170	Q15542	TAF5	TATA-box binding protein associated factor 5	['NM_006951']	10	105127747	105147977			chr10:105512186C>T (rs11592832)	2.81983e-15	TRUE	chr10:105128134T>G (rs10883859)	2.82116e-07	TRUE	0.950075	0.0422078	0.00736674	2.24708e-07	0.994623	0.0145909	0.00491793	0.00219341	3.24552e-07	TRUE	1.28349e-05	TRUE	1.14338e-05	FALSE	0.0552634	FALSE		FALSE		0.00827266	FALSE	0.0899507	FALSE		FALSE
8879	Q6NVU6	UFSP1	UFM1 specific peptidase 1 (inactive)	['NM_001015072']	7	100486467	100486892			chr7:100388628C>A (rs77705466)	4.43466e-08	TRUE	chr7:100486754G>C (rs12666989)	7.06098e-08	TRUE	0.829392	0.239798	-0.00551341	2.54061e-06	0.987041	0.0693521	-0.00226318	9.16737e-05	3.33544e-07	TRUE	1.31613e-05	TRUE	0.000101221	TRUE	0.00425256	FALSE		FALSE		0.567953	FALSE	0.808133	FALSE		FALSE
17831	Q9Y5H3	PCDHGA10	protocadherin gamma subfamily A, 10	['NM_018913']	5	140792743	140890737			chr5:140554481G>T (rs1811237)	2.19433e-09	TRUE	chr5:140793007A>G (rs4912751)	1.53357e-06	FALSE	0.86153	0.121214	0.0045212	2.23498e-07	0.985954	0.0367441	0.00409219	0.00533571	3.4223e-07	TRUE	1.34667e-05	TRUE	1.14338e-05	FALSE	0.105723	FALSE		TRUE	0.000464913	0.0123292	FALSE	0.118402	FALSE		FALSE	0.155602
11800	Q8NHP7	EXD1	exonuclease 3'-5' domain containing 1	['NM_152596']	15	41476132	41522704			chr15:41427864C>T (rs561821)	1.11383e-16	TRUE	chr15:41488231G>C (rs139947718)	1.12614e-11	TRUE	0.698296	0.0915538	0.000662226	0.410317	0.890052	0.104851	-0.0078508	4.93952e-08	3.43529e-07	TRUE	1.34667e-05	FALSE	0.754578	TRUE	4.97105e-06	FALSE		FALSE		1.03834e-11	TRUE	1.51861e-09	FALSE		FALSE
1226	O43290	SART1	squamous cell carcinoma antigen recognized by T-cells 1	['NM_005146']	11	65729252	65746498			chr11:65715204G>A (rs71455793)	1.31908e-34	TRUE	chr11:65735174G>C (rs660118)	2.53421e-08	TRUE	0.922841	0.0555208	0.00458191	0.00248581	0.988569	0.022657	0.00764479	3.85512e-07	3.43553e-07	TRUE	1.34667e-05	TRUE	0.0352234	TRUE	3.27006e-05	FALSE		FALSE		0.372496	FALSE	0.681756	FALSE		FALSE
15502	Q9HAU4	SMURF2	SMAD specific E3 ubiquitin protein ligase 2	['NM_022739']	17	62541969	62657998			chr17:62530885TAAG>T (rs145444747)	8.61566e-14	TRUE	chr17:62589578T>C (rs80215473)	1.70546e-05	FALSE	0.962465	0.143255	0.00707266	9.93301e-06	1.00024	0.012172	0.00259945	0.00703555	3.57287e-07	TRUE	1.39743e-05	TRUE	0.000336947	FALSE	0.127968	FALSE		TRUE	0.000464913	1.62261e-05	TRUE	0.0006745	FALSE		TRUE	0.00256173
7537	Q2TAC2	CCDC57	coiled-coil domain containing 57	['NM_198082']	17	80059561	80159820			chr17:79978594T>C (rs4246443)	1.51483e-14	TRUE	chr17:80086386C>T (rs7406162)	4.67121e-10	TRUE	0.562206	0.148065	-0.0041027	1.63289e-05	0.97147	0.0755401	-0.00251247	0.0167955	3.7012e-07	TRUE	1.44444e-05	TRUE	0.000514692	FALSE	0.216992	FALSE		FALSE		0.0320863	FALSE	0.209559	FALSE		FALSE
16825	Q9UGU5	HMGXB4	HMG-box containing 4	['NM_005487']	22	35658384	35689641			chr22:35660875G>T (rs1053593)	6.26206e-08	TRUE	chr22:35660875G>T (rs1053593)	6.26206e-08	TRUE	0.58835	0.154526	-0.00411074	2.75165e-05	0.854947	0.169737	-0.00629077	3.84786e-06	3.87042e-07	TRUE	1.50718e-05	TRUE	0.000816736	TRUE	0.000258649	FALSE		FALSE		0.899373	FALSE	0.961827	FALSE		FALSE
5144	P52630	STAT2	signal transducer and activator of transcription 2	['NM_005419']	12	56737176	56750355		0	chr12:56660905G>T (rs60542959)	3.7148e-17	TRUE	chr12:56740682C>G (rs2066807)	1.49962e-16	TRUE	0.895126	0.215808	-0.00530907	2.60021e-07	0.998064	0.030733	-0.00132015	0.0184869	3.89829e-07	TRUE	1.51472e-05	TRUE	1.30811e-05	FALSE	0.2311	FALSE		FALSE		2.48253e-08	TRUE	2.18206e-06	FALSE		FALSE
4026	P27694	RPA1	replication protein A1	['NM_002945']	17	1733388	1800466			chr17:1673276C>T (rs1136287)	9.55973e-18	TRUE	chr17:1782952A>G (rs5030755)	9.8234e-08	TRUE	0.796084	0.368922	-0.00431943	6.31093e-08	0.987905	0.0992064	-0.0026439	0.0941043	3.93143e-07	TRUE	1.52426e-05	TRUE	3.59078e-06	FALSE	0.526313	FALSE		FALSE		0.00897532	FALSE	0.0952121	FALSE		FALSE
15373	Q9H813	TMEM206	transmembrane protein 206	['NM_018252']	1	212538560	212588099			chr1:212220847G>A (rs2970592)	5.30767e-14	TRUE	chr1:212553243AG>A (Affx-52322954)	2.41359e-09	TRUE	0.980606	0.112291	0.00604196	9.28689e-07	0.999932	0.0063936	0.00346092	0.00620638	3.97434e-07	TRUE	1.53755e-05	TRUE	4.10398e-05	FALSE	0.117973	FALSE		FALSE		1.95422e-06	TRUE	0.000106634	FALSE		FALSE
10748	Q8N127	OR5AS1	olfactory receptor family 5 subfamily AS member 1	['NM_001001921']	11	55797895	55798866			chr11:55798259G>T (rs12224086)	2.96505e-09	TRUE	chr11:55798259G>T (rs12224086)	2.96505e-09	TRUE	0.645812	0.445966	-0.00739221	7.81772e-08	0.979729	0.135471	-0.00076649	0.0743927	4.04462e-07	TRUE	1.56135e-05	TRUE	4.41986e-06	FALSE	0.473609	FALSE		FALSE		0.0188978	FALSE	0.154582	FALSE		FALSE
10673	Q8IZH2	XRN1	5'-3' exoribonuclease 1	['NM_019001']	3	142030356	142166786		0	chr3:142383318G>A (rs2272150)	3.78226e-08	TRUE	chr3:142078759C>T (rs73238159)	8.75559e-07	FALSE	0.938744	0.0956818	-0.00215885	6.08186e-06	0.998174	0.0161745	-0.00304454	0.000260144	4.09509e-07	TRUE	1.57741e-05	TRUE	0.000224713	TRUE	0.0100958	FALSE		TRUE	0.000469714	0.25254	FALSE	0.588414	FALSE		FALSE	0.616609
90	A1L443	NUTM2F	NUT family member 2F	['NM_017561']	9	97080750	97090905			chr9:96914890G>A (rs112594996)	2.58308e-39	TRUE	chr9:97080944GAGA>G (rs759696068)	3.19649e-06	FALSE	0.184263	0.215373	0.00168082	0.340681	0.581844	0.384256	0.0064229	8.3923e-08	4.16512e-07	TRUE	1.60092e-05	FALSE	0.702795	TRUE	8.0372e-06	FALSE		TRUE	0.000469714	0.281618	FALSE	0.613543	FALSE		FALSE	0.639544
6074	Q02643	GHRHR	growth hormone releasing hormone receptor	['NM_000823']	7	31003684	31018856			chr7:31008686G>A (rs4988496)	4.4947e-08	TRUE	chr7:31008686G>A (rs4988496)	4.4947e-08	TRUE	0.920699	0.186866	-0.00504881	6.29659e-08	1.00466	0.0248031	0.00289053	0.0146911	4.30057e-07	TRUE	1.64942e-05	TRUE	3.59078e-06	FALSE	0.199327	FALSE		FALSE		2.91722e-07	TRUE	2.04125e-05	FALSE		FALSE
15340	Q9H7C9	AAMDC	adipogenesis associated Mth938 domain containing	['NM_024684']	11	77553543	77583358			chr11:77477956A>G (rs569072)	9.61321e-08	TRUE	chr11:77583266G>A (rs2186564)	3.74016e-07	TRUE	0.816178	0.362869	0.00317004	7.67226e-06	0.990332	0.0905746	0.00453807	8.80151e-05	4.33897e-07	TRUE	1.66056e-05	TRUE	0.000271102	TRUE	0.00411906	FALSE		FALSE		5.73022e-07	TRUE	3.61287e-05	FALSE		FALSE
3148	P10243	MYBL1	MYB proto-oncogene like 1	['XM_034274']	8	67476935	67525073		0	chr8:67478431T>G (rs61729530)	7.47362e-08	TRUE	chr8:67478431T>G (rs61729530)	7.47362e-08	TRUE	0.987682	0.0573623	0.00503429	5.04934e-07	0.999966	0.0027304	0.00140442	0.0237252	4.40758e-07	TRUE	1.6832e-05	TRUE	2.38524e-05	FALSE	0.26748	FALSE		FALSE		9.97425e-08	TRUE	7.94511e-06	FALSE		FALSE
16155	Q9NVS9	PNPO	pyridoxamine 5'-phosphate oxidase	['NM_018129']	17	46019042	46024145		0	chr17:46123004G>A (rs72823592)	5.04643e-17	TRUE	chr17:46022065G>A (rs17679445)	1.44914e-07	TRUE	0.917955	0.207394	-0.00782958	4.99316e-07	0.997706	0.0335385	-0.00329262	0.00481045	4.64567e-07	TRUE	1.77033e-05	TRUE	2.36498e-05	FALSE	0.0980418	FALSE		FALSE		1.16126e-07	TRUE	9.16828e-06	FALSE		FALSE
17550	Q9Y2L1	DIS3	DIS3 homolog, exosome endoribonuclease and 3'-5' exoribonuclease	['NM_014953']	13	73333936	73355970			chr13:73349359G>C (rs7332388)	6.80444e-12	TRUE	chr13:73349359G>C (rs7332388)	6.80444e-12	TRUE	0.684512	0.143272	0.00479301	0.00428413	0.974795	0.082337	0.00650657	0.000346552	4.7626e-07	TRUE	1.81101e-05	FALSE	0.0535036	TRUE	0.0126499	FALSE		FALSE		0.16585	FALSE	0.490531	FALSE		FALSE
11313	Q8NBQ7	AQP11	aquaporin 11	['NM_173039']	11	77301038	77320419			chr11:77477956A>G (rs569072)	9.61321e-08	TRUE	chr11:77301341G>A (rs2276415)	8.99306e-06	FALSE	0.880863	0.23344	0.00442354	9.32956e-06	0.995739	0.0423732	0.00457568	0.000148954	4.78553e-07	TRUE	1.81585e-05	TRUE	0.000322375	TRUE	0.0064401	FALSE		TRUE	0.000492642	0.0148075	FALSE	0.133171	FALSE		FALSE	0.171444
7203	Q15652	JMJD1C	jumonji domain containing 1C	['NM_004241']	10	64927808	65225422			chr10:64519299T>C (rs224029)	7.8223e-11	TRUE	chr10:64927823C>G (rs1935)	3.1662e-07	TRUE	0.718305	0.231681	-0.0054683	5.84831e-07	0.975045	0.0583305	-0.00381368	0.0805046	4.94274e-07	TRUE	1.87061e-05	TRUE	2.70526e-05	FALSE	0.49077	FALSE		FALSE		0.00178389	TRUE	0.0297198	FALSE		FALSE
3502	P16591	FER	FER tyrosine kinase	['NM_005246']	5	108133884	108523273		0	chr5:108086375A>C (rs77606373)	1.30616e-24	TRUE	chr5:108171409G>T (rs35150210)	2.08266e-05	FALSE	0.968542	0.0837656	0.00812731	6.08495e-07	0.999739	0.00668323	0.00420422	0.0205013	4.95089e-07	TRUE	1.87061e-05	TRUE	2.80743e-05	FALSE	0.244929	FALSE		TRUE	0.000492642	1.44404e-06	TRUE	8.20574e-05	FALSE		TRUE	0.000661995
695	O00233	PSMD9	proteasome 26S subunit, non-ATPase 9	['NM_002813']	12	122326763	122354214			chr12:122780375T>C (rs7970027)	2.27666e-18	TRUE	chr12:122326812T>C (rs2230681)	1.20002e-07	TRUE	0.411348	0.33721	0.00960463	5.51049e-07	0.869961	0.239444	0.00338316	0.0173177	5.3082e-07	TRUE	2.00137e-05	TRUE	2.56901e-05	FALSE	0.221455	FALSE		FALSE		0.034101	FALSE	0.217762	FALSE		FALSE
4852	P48995	TRPC1	transient receptor potential cation channel subfamily C member 1	['NM_003304']	3	142443402	142525074			chr3:142383318G>A (rs2272150)	3.78226e-08	TRUE	chr3:142443441G>A (rs78975236)	1.62626e-07	TRUE	0.977459	0.0701895	-0.0039259	1.06476e-07	0.999696	0.00689158	0.00140088	0.957328	5.33092e-07	TRUE	2.00569e-05	TRUE	5.87068e-06	FALSE	0.992964	FALSE		FALSE		1.33047e-07	TRUE	1.02769e-05	FALSE		FALSE
17168	Q9ULD8	KCNH3	potassium voltage-gated channel subfamily H member 3	['NM_012284']	12	49933200	49951733			chr12:50098005A>G (rs61281663)	3.81718e-06	FALSE	chr12:49951377C>T (rs59261129)	3.65361e-05	FALSE	0.911439	0.150587	-0.0057288	1.30445e-07	0.999002	0.0213098	0.000960159	0.683972	5.51854e-07	TRUE	2.0719e-05	TRUE	7.06106e-06	FALSE	0.933244	TRUE	0.0010459	TRUE	0.00051862	0.00486288	FALSE	0.0631962	FALSE	0.163552	FALSE	0.0922642
13458	Q96LI9	CXorf58	chromosome X open reading frame 58	['NM_152761']	X	23928420	23957417			chrX:23928489C>T (rs2707164)	4.09479e-09	TRUE	chrX:23928489C>T (rs2707164)	4.09479e-09	TRUE	0.551275	0.213998	0.195765	1.04019e-07	0.746387	0.207515	-0.137028	2.24364e-05	5.60346e-07	TRUE	2.09935e-05	TRUE	5.75303e-06	TRUE	0.00124894	FALSE		FALSE		0.542261	FALSE	0.793925	FALSE		FALSE
4318	P34947	GRK5	G protein-coupled receptor kinase 5	['NM_005308']	10	120967430	121214576		0	chr10:121131313A>G (rs10787959)	1.40433e-15	TRUE	chr10:121196335G>A (rs2230349)	1.37775e-07	TRUE	0.775908	0.369645	-0.00581341	1.29423e-07	0.989652	0.0917001	-0.0023157	0.0555973	5.91397e-07	TRUE	2.21103e-05	TRUE	7.02713e-06	FALSE	0.418932	FALSE		FALSE		0.00819304	FALSE	0.0894666	FALSE		FALSE
4014	P27352	GIF	gastric intrinsic factor	['NM_005142']	11	59596960	59612926			chr11:59304723G>A (rs57397608)	6.19055e-11	TRUE	chr11:59612859T>C (rs35211634)	6.81018e-09	TRUE	0.945506	0.152875	0.00360424	4.45095e-07	0.999555	0.0106643	0.000862322	0.0240816	6.17212e-07	TRUE	2.30159e-05	TRUE	2.16576e-05	FALSE	0.269336	FALSE		FALSE		4.58344e-07	TRUE	2.99569e-05	FALSE		FALSE
14546	Q9BXM0	PRX	periaxin	['NM_020956']	19	40899876	40913839			chr19:41117300G>A (rs34093919)	3.74689e-12	TRUE	chr19:40900865C>T (rs268674)	3.57349e-06	FALSE	0.757356	0.0636026	0.00287209	0.755571	0.930876	0.0318263	0.00491731	4.74994e-07	6.18205e-07	TRUE	2.30159e-05	FALSE	0.923176	TRUE	3.95377e-05	FALSE		TRUE	0.000550398	0.000111228	TRUE	0.00347573	FALSE		TRUE	0.00898405
10892	Q8N3X1	FNBP4	formin binding protein 4	['NM_001318339']	11	47738977	47788840			chr11:47663049A>G (rs10838738)	4.7515e-38	TRUE	chr11:47788663CGGTGGT>C (11:47788663_CGGTGGT_C)	1.05299e-07	TRUE	0.311553	0.44137	-0.0059824	1.6581e-06	0.801524	0.390035	-0.00621149	0.00012926	6.29945e-07	TRUE	2.3404e-05	TRUE	6.85129e-05	TRUE	0.00577069	FALSE		FALSE		4.39324e-06	TRUE	0.000217143	FALSE		FALSE
9225	Q6UX98	ZDHHC24	zinc finger DHHC-type containing 24	['NM_207340']	11	66307003	66313474		0	chr11:66703817A>G (rs34469991)	1.0289e-88	TRUE	chr11:66313203T>C (rs2305534)	1.21913e-07	TRUE	0.670326	0.375458	-0.00719108	5.4839e-07	0.960284	0.157912	-0.00613186	0.00144763	6.7974e-07	TRUE	2.52014e-05	TRUE	2.56333e-05	TRUE	0.0397328	FALSE		FALSE		0.0778521	FALSE	0.340386	FALSE		FALSE
1053	O15178	T	T brachyury transcription factor	['NM_003181']	6	166571806	166581079			chr6:166336825A>G (rs9365939)	8.58988e-17	TRUE	chr6:166579270C>T (rs2305089)	1.64303e-08	TRUE	0.234607	0.310744	0.00397785	5.253e-05	0.765418	0.393142	0.00543796	5.95524e-06	6.86171e-07	TRUE	2.53869e-05	TRUE	0.00143044	TRUE	0.000381585	FALSE		FALSE		0.365725	FALSE	0.676635	FALSE		FALSE
11285	Q8NB90	SPATA5	spermatogenesis associated 5	['NM_145207']	4	123844298	124235216		0	chr4:123838758A>G (rs12648093)	6.00135e-14	TRUE	chr4:123949389G>C (rs35343500)	0.000124375	FALSE	0.96609	0.124585	-0.00429968	1.78704e-07	0.999951	0.00620393	-0.000573925	0.259417	7.03355e-07	TRUE	2.59687e-05	TRUE	9.36039e-06	FALSE	0.741276	FALSE		TRUE	0.000594898	3.59074e-07	TRUE	2.45478e-05	FALSE		TRUE	0.000435044
12136	Q8TEU7	RAPGEF6	Rap guanine nucleotide exchange factor 6	['NM_016340']	5	130762962	130970723		0	chr5:131402738C>T (rs3091338)	1.85124e-36	TRUE	chr5:130766662T>C (rs1291602)	5.32495e-14	TRUE	0.920383	0.100879	0.000216242	0.15166	0.977778	0.0170199	-0.00514247	3.023e-07	7.29111e-07	TRUE	2.68639e-05	FALSE	0.493135	TRUE	2.60138e-05	FALSE		FALSE		0.115397	FALSE	0.412145	FALSE		FALSE
6388	Q12794	HYAL1	hyaluronoglucosaminidase 1	['NM_033159']	3	50337917	50340387			chr3:50567736C>T (rs11719998)	2.53478e-20	TRUE	chr3:50339622C>T (rs116482870)	2.26387e-08	TRUE	0.894356	0.246452	-0.00536533	1.08405e-07	0.997681	0.0407006	-0.00192652	0.380115	7.44999e-07	TRUE	2.73926e-05	TRUE	5.95862e-06	FALSE	0.821253	FALSE		FALSE		5.72544e-09	TRUE	5.43399e-07	FALSE		FALSE
9065	Q6PIY5	C1orf228	chromosome 1 open reading frame 228	['NM_001145636']	1	45155370	45191072			chr1:45166717G>C (rs4322271)	1.64735e-07	TRUE	chr1:45166717G>C (rs4322271)	1.64735e-07	TRUE	0.978743	0.118759	0.00628334	4.93908e-07	0.999941	0.00665126	0.00297748	0.0459108	7.48449e-07	TRUE	2.74627e-05	TRUE	2.3456e-05	FALSE	0.380166	FALSE		FALSE		1.37882e-06	TRUE	7.86014e-05	FALSE		FALSE
17907	Q9Y5Y3	GPR45	G protein-coupled receptor 45	['NM_007227']	2	105858316	105859431			chr2:106006338A>G (rs4851762)	5.7408e-09	TRUE	chr2:105859249C>T (rs35946826)	3.73012e-08	TRUE	0.796677	0.332158	0.00797819	2.32244e-07	0.986652	0.0926563	0.00320007	0.017211	7.63996e-07	TRUE	2.79755e-05	TRUE	1.17501e-05	FALSE	0.220402	FALSE		FALSE		0.0651388	FALSE	0.311823	FALSE		FALSE
17335	Q9UP79	ADAMTS8	ADAM metallopeptidase with thrombospondin type 1 motif 8	['NM_007037']	11	130275456	130298181			chr11:130278773C>T (rs61754851)	5.93491e-15	TRUE	chr11:130278773C>T (rs61754851)	5.93491e-15	TRUE	0.600237	0.138482	0.00524347	1.95134e-06	0.936763	0.0832014	-0.00481255	0.0443955	7.66051e-07	TRUE	2.79931e-05	TRUE	7.9341e-05	FALSE	0.37383	FALSE		FALSE		7.95471e-15	TRUE	1.7742e-12	FALSE		FALSE
8677	Q6AI14	SLC9A4	solute carrier family 9 member A4	['NM_001011552.3']	2	103090219	103149144		0	chr2:103149100G>A (rs1014286)	2.7512e-09	TRUE	chr2:103149100G>A (rs1014286)	5.29344e-09	TRUE	0.690175	0.138525	-0.00583452	0.00242849	0.923308	0.0999892	-0.00536434	1.46183e-05	7.83959e-07	TRUE	2.85888e-05	TRUE	0.0345716	TRUE	0.000865105	FALSE		FALSE		0.560531	FALSE	0.803665	FALSE		FALSE
2216	O95479	H6PD	hexose-6-phosphate dehydrogenase/glucose 1-dehydrogenase	['NM_004285']	1	9304994	9324925		0	chr1:9339467C>T (rs9442580)	9.20142e-22	TRUE	chr1:9305445A>C (rs34603401)	1.83822e-06	FALSE	0.625218	0.359922	0.00750643	1.53744e-06	1.00437	0.108823	0.000670575	0.154698	7.87664e-07	TRUE	2.86652e-05	TRUE	6.44425e-05	FALSE	0.621478	FALSE		TRUE	0.000625488	0.302041	FALSE	0.627241	FALSE		FALSE	0.651794
9359	Q6ZMW2	ZNF782	zinc finger protein 782	['NM_001001662']	9	99580208	99614243			chr9:99201585A>G (rs7870753)	1.83069e-53	TRUE	chr9:99581568T>C (rs34763627)	1.22878e-16	TRUE	0.928065	0.14718	-0.00688561	9.19345e-06	0.998826	0.0166355	-0.00458029	0.0012564	7.90836e-07	TRUE	2.87219e-05	TRUE	0.000319154	TRUE	0.0355806	FALSE		FALSE		0.0474934	FALSE	0.26293	FALSE		FALSE
15924	Q9NRJ4	TULP4	tubby like protein 4	['NM_020245']	6	158735049	158927723		0	chr6:158873908C>T (rs17503148)	1.47527e-17	TRUE	chr6:158910698G>A (rs12206717)	5.08962e-14	TRUE	0.949696	0.0707448	0.00592594	2.24316e-07	0.999131	0.00774875	0.00207135	0.144187	8.04006e-07	TRUE	2.91407e-05	TRUE	1.14338e-05	FALSE	0.609979	FALSE		FALSE		5.83605e-11	TRUE	7.08385e-09	FALSE		FALSE
10108	Q86VP1	TAX1BP1	Tax1 binding protein 1	['NM_006024']	7	27788144	27868445		0	chr7:28210660T>C (rs520161)	1.26893e-83	TRUE	chr7:27827103T>A (rs11540483)	5.01659e-06	FALSE	0.97343	0.0506819	0.00598259	4.56499e-06	0.999336	0.0061684	0.00480885	0.00120709	8.13474e-07	TRUE	2.94057e-05	TRUE	0.000172607	TRUE	0.0346246	FALSE		TRUE	0.000625488	0.178417	FALSE	0.505986	FALSE		FALSE	0.539602
11599	Q8NGB2	OR4C5	olfactory receptor family 4 subfamily C member 5 (gene/pseudogene)	['NG_002247']	11	48387040	48388017			chr11:48050391G>A (rs34972471)	3.82406e-21	TRUE	chr11:48387186A>G (rs1994140)	9.51014e-13	TRUE	0.147158	0.130155	1.37481e-06	0.963335	0.819095	0.322066	0.00614907	1.2766e-07	8.14622e-07	TRUE	2.94057e-05	FALSE	0.99122	TRUE	1.18438e-05	FALSE		FALSE		0.10906	FALSE	0.400815	FALSE		FALSE
10247	Q86Y33	CDC20B	cell division cycle 20B	['NM_152623']	5	54410049	54468828			chr5:54960673C>G (rs4865615)	1.8283e-40	TRUE	chr5:54439466G>A (rs1021580)	5.97431e-11	TRUE	0.269556	0.0634415	-0.000910339	0.944474	0.746076	0.105832	0.004798	2.36999e-07	8.48668e-07	TRUE	3.05727e-05	FALSE	0.98454	TRUE	2.07963e-05	FALSE		FALSE		8.302e-05	TRUE	0.00272804	FALSE		FALSE
419	A8K0R7	ZNF839	zinc finger protein 839	['NM_018335']	14	102792382	102808513			chr14:102986388C>G (rs8011721)	1.15285e-17	TRUE	chr14:102792631G>A (rs7158139)	4.0687e-08	TRUE	0.769351	0.307622	0.0046785	4.76833e-06	0.985548	0.0942807	0.00408676	0.000191753	8.57573e-07	TRUE	3.0831e-05	TRUE	0.000179914	TRUE	0.00792503	FALSE		FALSE		3.81934e-07	TRUE	2.5912e-05	FALSE		FALSE
6370	Q10981	FUT2	fucosyltransferase 2	['NM_000511']	19	49206214	49207242			chr19:49232226G>A (rs2287922)	2.59038e-09	TRUE	chr19:49206674G>A (rs601338)	5.0493e-07	FALSE	0.209569	0.397183	0.00973259	0.000277177	0.353205	0.377365	0.0127555	8.28537e-07	8.82116e-07	TRUE	3.16495e-05	TRUE	0.00588348	TRUE	6.44486e-05	FALSE		TRUE	0.000637488	0.728603	FALSE	0.888018	FALSE		FALSE	0.895676
14440	Q9BVV6	KIAA0586	KIAA0586	['NM_014749']	14	58895028	59014647			chr14:59359188C>T (rs61975122)	1.23048e-05	FALSE	chr14:58899156AG>A (Affx-52328763)	1.70628e-05	FALSE	0.767084	0.0867941	0.00426388	0.00805795	0.949112	0.0317903	0.00748401	2.92713e-06	9.32553e-07	TRUE	3.33561e-05	FALSE	0.0834326	TRUE	0.000202097	TRUE	0.00123801	TRUE	0.000637488	0.000486869	TRUE	0.0110524	TRUE	0.0474448	TRUE	0.0223801
1033	O15118	NPC1	NPC intracellular cholesterol transporter 1	['NM_000271']	18	21112169	21166307			chr18:20727611C>T (rs4800452)	2.67543e-134	TRUE	chr18:21140432T>C (rs1805081)	1.17927e-08	TRUE	0.526713	0.190347	0.00708071	1.02062e-05	0.94825	0.106152	0.00854843	0.000264644	9.33431e-07	TRUE	3.33561e-05	TRUE	0.000344938	TRUE	0.0102258	FALSE		FALSE		1.16894e-06	TRUE	6.84755e-05	FALSE		FALSE
8013	Q5HYK3	COQ5	coenzyme Q5, methyltransferase	['NM_032314']	12	120941590	120966944			chr12:120907309T>A (rs145350287)	1.7409e-21	TRUE	chr12:120954490C>T (rs3742049)	4.88791e-07	TRUE	0.886169	0.223351	0.00561725	1.38369e-07	0.995097	0.0456263	0.00297456	0.2883	9.4341e-07	TRUE	3.36451e-05	TRUE	7.4673e-06	FALSE	0.766426	FALSE		FALSE		7.32573e-06	TRUE	0.000343079	FALSE		FALSE
1051	O15169	AXIN1	axin 1	['NM_003502']	16	338125	397025			chr16:783865T>C (rs12051245)	3.49395e-40	TRUE	chr16:347063C>T (rs117208012)	1.73595e-06	FALSE	0.979104	0.0721649	0.00517517	1.41213e-07	0.999947	0.00375812	-0.000460708	0.780656	9.62204e-07	TRUE	3.42468e-05	TRUE	7.5978e-06	FALSE	0.960705	FALSE		TRUE	0.000637488	1.26775e-11	TRUE	1.79528e-09	FALSE		TRUE	2.15036e-07
14399	Q9BV44	THUMPD3	THUMP domain containing 3	['NM_015453']	3	9406753	9426369		0	chr3:8996747G>A (rs9827283)	2.19505e-06	FALSE	chr3:9412849C>T (rs141407615)	0.0036207	FALSE	0.822972	0.283894	0.00275015	0.000133307	0.989517	0.0735182	0.00572659	1.01856e-05	9.79823e-07	TRUE	3.48043e-05	TRUE	0.00321688	TRUE	0.00062136	TRUE	0.00123801	TRUE	0.000637488	0.495959	FALSE	0.765651	FALSE	0.832853	FALSE	0.781246
17725	Q9Y4C4	MFHAS1	malignant fibrous histiocytoma amplified sequence 1	['NM_004225']	8	8643535	8750568			chr8:9154065C>A (rs330081)	1.1622e-09	TRUE	chr8:8747894A>G (rs429433)	1.45984e-07	TRUE	0.061429	0.0463833	0.00252006	0.313488	0.173641	0.266973	0.00712992	1.48307e-07	9.88848e-07	TRUE	3.50548e-05	FALSE	0.679269	TRUE	1.36881e-05	FALSE		FALSE		1.59835e-07	TRUE	1.21359e-05	FALSE		FALSE
9567	Q70SY1	CREB3L2	cAMP responsive element binding protein 3 like 2	['NM_194071']	7	137565225	137686451		0	chr7:137611566A>C (rs273945)	1.09314e-13	TRUE	chr7:137600690C>T (rs273957)	1.57615e-13	TRUE	0.257326	0.275236	-0.00436645	0.000769393	0.687656	0.37756	-0.00590366	8.18728e-07	1.00516e-06	TRUE	3.55622e-05	TRUE	0.0137433	TRUE	6.39649e-05	FALSE		FALSE		0.294718	FALSE	0.621576	FALSE		FALSE
1132	O15417	TNRC18	trinucleotide repeat containing 18	['NM_001080495']	7	5347740	5460877		0	chr7:5355019G>A (rs112915601)	4.4017e-12	TRUE	chr7:5353344G>A (rs12532973)	1.82329e-11	TRUE	0.79835	0.0709428	0.00636887	1.62522e-07	1.00136	0.0266914	-0.00190201	0.0137985	1.05951e-06	TRUE	3.74109e-05	TRUE	8.62744e-06	FALSE	0.192326	FALSE		FALSE		0.140416	FALSE	0.45038	FALSE		FALSE
2769	P06881	CALCA	calcitonin related polypeptide alpha	['NM_001741']	11	14989244	14992738			chr11:14666364T>C (rs146930117)	8.82478e-14	TRUE	chr11:14991511A>G (rs145837941)	2.92139e-07	TRUE	0.45573	0.0621076	-0.00804487	5.72486e-07	0.610547	0.0786524	0.00819658	1.67111e-07	1.07166e-06	TRUE	3.77647e-05	TRUE	2.65505e-05	TRUE	1.51875e-05	FALSE		FALSE		3.46303e-07	TRUE	2.37657e-05	FALSE		FALSE
7962	Q5EE01	CENPW	centromere protein W	['NM_001012507']	6	126661420	126669635		0	chr6:126851160C>T (rs1490384)	2.09516e-97	TRUE	chr6:126661502G>T (rs41285260)	5.68111e-08	TRUE	0.863905	0.292581	-0.0055426	4.89313e-07	0.995134	0.0589874	-0.00233263	0.0199292	1.09404e-06	TRUE	3.84772e-05	TRUE	2.32999e-05	FALSE	0.241167	FALSE		FALSE		0.00949064	FALSE	0.0985116	FALSE		FALSE
6763	Q14005	IL16	interleukin 16	['NM_172217']	15	81517741	81601136			chr15:81813286T>C (rs17338496)	3.88267e-10	TRUE	chr15:81598269T>G (rs11556218)	4.48034e-07	TRUE	0.54463	0.0755959	-0.00629336	7.45698e-05	0.805756	0.11119	0.00171335	0.0159937	1.10905e-06	TRUE	3.89282e-05	TRUE	0.00195584	FALSE	0.211346	FALSE		FALSE		0.097553	FALSE	0.381802	FALSE		FALSE
219	A6NDP7	MYADML2	myeloid associated differentiation marker like 2	['XR_041347']	17	79898697	79899617			chr17:79420224C>G (rs12150031)	5.37216e-16	TRUE	chr17:79899272A>G (rs4796856)	3.61786e-07	TRUE	0.367055	0.251744	-0.000323438	0.994858	0.832607	0.244825	-0.00745509	2.23843e-07	1.14711e-06	TRUE	4.01849e-05	FALSE	0.998431	TRUE	1.99365e-05	FALSE		FALSE		0.0116834	FALSE	0.114228	FALSE		FALSE
11820	Q8NHW3	MAFA	MAF bZIP transcription factor A	['NM_201589']	8	144511518	144512576			chr8:145007187G>A (rs11136336)	8.23083e-32	TRUE	chr8:144511538C>A (rs62521874)	8.00968e-08	TRUE	0.92647	0.170964	0.00637746	1.03901e-05	0.997917	0.0267995	0.00362867	0.000370245	1.16292e-06	TRUE	4.06589e-05	TRUE	0.000349786	TRUE	0.0133506	FALSE		FALSE		9.94852e-08	TRUE	7.94511e-06	FALSE		FALSE
11770	Q8NH69	OR5W2	olfactory receptor family 5 subfamily W member 2	['NM_001001960']	11	55681129	55682058			chr11:55798259G>T (rs12224086)	2.96505e-09	TRUE	chr11:55681865T>C (rs12419022)	1.52845e-08	TRUE	0.0501077	0.041778	-0.00572423	8.68495e-07	0.399179	0.323862	0.00346394	0.0011041	1.17175e-06	TRUE	4.08765e-05	TRUE	3.86676e-05	TRUE	0.0322945	FALSE		FALSE		0.0939102	FALSE	0.375367	FALSE		FALSE
14755	Q9BZW4	TM6SF2	transmembrane 6 superfamily member 2	['NM_203510']	19	19375476	19384024			chr19:19445856C>T (rs11085259)	3.12309e-19	TRUE	chr19:19379549C>T (rs58542926)	3.69138e-12	TRUE	0.843349	0.317038	0.00337755	7.99902e-07	0.995885	0.0550612	0.00347202	0.0142626	1.17374e-06	TRUE	4.08765e-05	TRUE	3.60644e-05	FALSE	0.196489	FALSE		FALSE		0.000418457	TRUE	0.0100088	FALSE		FALSE
7238	Q15776	ZKSCAN8	zinc finger with KRAB and SCAN domains 8	['NM_001278119']	6	28116186	28121792			chr6:28054198A>G (rs17767294)	3.88222e-23	TRUE	chr6:28121278A>G (rs62620226)	9.83712e-21	TRUE	0.957872	0.0855421	0.00340271	3.53544e-06	0.999591	0.00731439	0.00456799	0.00670359	1.20409e-06	TRUE	4.18514e-05	TRUE	0.000136875	FALSE	0.124516	FALSE		FALSE		3.06596e-12	TRUE	4.88446e-10	FALSE		FALSE
4225	P31629	HIVEP2	human immunodeficiency virus type I enhancer binding protein 2	['NM_006734']	6	143074247	143095875		0	chr6:142679572G>A (rs6570507)	5.58634e-122	TRUE	chr6:143092101G>T (rs573223730)	6.68069e-06	FALSE	0.892862	0.0218983	0.00365932	0.000719859	0.950456	0.0147908	0.00330804	0.0317849	1.37486e-06	TRUE	4.7694e-05	TRUE	0.013055	FALSE	0.313439	FALSE		TRUE	0.000861375	4.78939e-09	TRUE	4.5699e-07	FALSE		TRUE	2.03094e-05
16134	Q9NVI1	FANCI	Fanconi anemia complementation group I	['NM_018193']	15	89790879	89859687		0	chr15:89400680A>G (rs28407189)	1.03045e-106	TRUE	chr15:89836228G>C (rs2283432)	2.06857e-07	TRUE	0.683172	0.229905	0.00613068	8.84951e-06	0.950193	0.121121	0.00347401	7.32198e-05	1.38903e-06	TRUE	4.80918e-05	TRUE	0.000308417	TRUE	0.00348734	FALSE		FALSE		0.00165333	TRUE	0.0279889	FALSE		FALSE
16078	Q9NUM4	TMEM106B	transmembrane protein 106B	['NM_018374']	7	12254437	12271598		0	chr7:12610594A>G (rs2240572)	1.37734e-08	TRUE	chr7:12269417C>G (rs3173615)	2.62332e-07	TRUE	0.563998	0.304185	0.00468636	0.00179698	0.910464	0.196121	0.00790478	1.01769e-06	1.39583e-06	TRUE	4.82332e-05	TRUE	0.0274227	TRUE	7.78028e-05	FALSE		FALSE		0.110163	FALSE	0.402273	FALSE		FALSE
13487	Q96LX7	CCDC17	coiled-coil domain containing 17	['NM_152500']	1	46085950	46089581		0	chr1:46041100T>G (rs1084086)	4.37239e-10	TRUE	chr1:46087577G>A (rs3014242)	1.00464e-09	TRUE	0.675672	0.143599	-0.000212059	0.384132	0.981923	0.0648102	0.00609497	2.29157e-07	1.42901e-06	TRUE	4.92844e-05	FALSE	0.734987	TRUE	2.02078e-05	FALSE		FALSE		0.0468974	FALSE	0.261008	FALSE		FALSE
10207	Q86XE0	SNX32	sorting nexin 32	['NM_152760']	11	65601537	65620803			chr11:65715204G>A (rs71455793)	1.31908e-34	TRUE	chr11:65618262G>A (rs553491456)	0.000223297	FALSE	0.996487	0.04031	0.00632691	8.56598e-07	1	9.66333e-05	-0.00127165	0.148294	1.49551e-06	TRUE	5.14778e-05	TRUE	3.82334e-05	FALSE	0.61346	FALSE		TRUE	0.000903499	0.000118195	TRUE	0.00364691	FALSE		TRUE	0.00918659
5221	P53804	TTC3	tetratricopeptide repeat domain 3	['NM_001001894']	21	38459558	38573872			chr21:38442482T>C (rs8127496)	1.67951e-08	TRUE	chr21:38568009G>C (rs1053966)	6.11169e-08	TRUE	0.810746	0.128114	-0.00593621	3.15636e-06	0.99395	0.0295215	-0.00231114	0.0291562	1.50786e-06	TRUE	5.18029e-05	TRUE	0.000124362	FALSE	0.296607	FALSE		FALSE		0.026341	FALSE	0.18822	FALSE		FALSE
12812	Q96A59	MARVELD3	MARVEL domain containing 3	['NM_052858']	16	71660133	71668703			chr16:71634811A>T (rs4788815)	1.19e-09	TRUE	chr16:71660310G>A (rs4788821)	3.78596e-08	TRUE	0.713779	0.126781	0.00299445	0.00130858	0.97138	0.0820499	0.00409983	0.00050548	1.5341e-06	TRUE	5.26027e-05	TRUE	0.0213978	TRUE	0.0173156	FALSE		FALSE		0.960717	FALSE	0.986188	FALSE		FALSE
11045	Q8N6G5	CSGALNACT2	chondroitin sulfate N-acetylgalactosaminyltransferase 2	['NM_018590']	10	43650598	43678987			chr10:44104101C>T (rs45545532)	8.30285e-08	TRUE	chr10:43678796C>T (rs2435381)	3.79129e-07	TRUE	0.634757	0.37766	-0.00688374	6.92256e-07	0.947841	0.17803	-0.00365867	0.00354042	1.54135e-06	TRUE	5.27499e-05	TRUE	3.13699e-05	FALSE	0.078245	FALSE		FALSE		0.41604	FALSE	0.713143	FALSE		FALSE
17072	Q9UKI9	POU2F3	POU class 2 homeobox 3	['NM_001244682']	11	120111053	120189098			chr11:120340060A>T (rs2305013)	1.0883e-16	TRUE	chr11:120187971G>A (rs2282537)	7.84786e-09	TRUE	0.778999	0.126486	0.00645974	6.61654e-07	0.975889	0.0561303	-0.00345512	0.0661432	1.56651e-06	TRUE	5.35079e-05	TRUE	3.00597e-05	FALSE	0.453918	FALSE		FALSE		0.0010365	TRUE	0.0196538	FALSE		FALSE
7500	Q2M329	CCDC96	coiled-coil domain containing 96	['NM_153376']	4	7043001	7044665			chr4:7002344A>G (rs17742611)	1.15228e-09	TRUE	chr4:7044380C>T (rs871134)	6.23225e-08	TRUE	0.872643	0.0612562	-0.00251026	0.000376193	0.971009	0.0412985	-0.00527105	4.1468e-06	1.63094e-06	TRUE	5.56018e-05	TRUE	0.00751921	TRUE	0.000276655	FALSE		FALSE		0.470315	FALSE	0.749874	FALSE		FALSE
8714	Q6ECI4	ZNF470	zinc finger protein 470	['NM_001001668']	19	57081681	57089948			chr19:57037103C>G (rs16987303)	5.55066e-08	TRUE	chr19:57085769G>C (rs10421285)	7.39611e-06	FALSE	0.659975	0.138405	-0.00743742	8.3358e-06	0.961571	0.0826997	-0.0075083	0.0144487	1.69667e-06	TRUE	5.7651e-05	TRUE	0.000291655	FALSE	0.19798	FALSE		TRUE	0.000989688	0.96063	FALSE	0.986188	FALSE		FALSE	0.987049
347	A6NKG5	RTL1	retrotransposon-like 1	['NM_001134888']	14	101347052	101351125			chr14:101349017A>G (rs6575805)	2.52273e-08	TRUE	chr14:101349454G>T (rs41286560)	8.21296e-08	TRUE	0.627697	0.184841	0.00779359	2.66164e-07	0.966835	0.109038	0.000258906	0.73284	1.69752e-06	TRUE	5.7651e-05	TRUE	1.32776e-05	FALSE	0.94739	FALSE		FALSE		3.94853e-07	TRUE	2.65863e-05	FALSE		FALSE
5165	P52790	HK3	hexokinase 3	['NM_002115']	5	176308077	176323160			chr5:176516631G>A (rs1966265)	3.03798e-79	TRUE	chr5:176316455C>T (rs35610191)	1.32535e-07	TRUE	0.825807	0.31508	-0.00476872	3.4248e-07	0.999036	0.0383169	-0.000207386	0.326217	1.76881e-06	TRUE	5.99576e-05	TRUE	1.68023e-05	FALSE	0.789666	FALSE		FALSE		2.45922e-05	TRUE	0.000966517	FALSE		FALSE
9102	Q6QEF8	CORO6	coronin 6	['NM_032854']	17	27942753	27948439			chr17:27889986T>C (rs542939)	3.21206e-36	TRUE	chr17:27943024A>G (rs143699377)	3.47436e-07	TRUE	0.969503	0.12285	0.00641777	2.85647e-07	0.999835	0.00801289	0.00326014	0.308618	1.80403e-06	TRUE	6.10351e-05	TRUE	1.40916e-05	FALSE	0.778398	FALSE		FALSE		3.35001e-07	TRUE	2.31683e-05	FALSE		FALSE
15921	Q9NRH3	TUBG2	tubulin gamma 2	['NM_016437']	17	40811522	40818815			chr17:40861424G>A (rs2242461)	2.54004e-11	TRUE	chr17:40818699A>G (rs1046097)	2.57185e-07	TRUE	0.566027	0.205797	-0.0051649	0.000162099	0.868074	0.189717	-0.00497289	6.11231e-06	1.83077e-06	TRUE	6.18223e-05	TRUE	0.00375889	TRUE	0.000390246	FALSE		FALSE		0.881189	FALSE	0.954239	FALSE		FALSE
9937	Q7Z7M0	MEGF8	multiple EGF like domains 8	['NM_001410']	19	42830396	42880924			chr19:42741124A>G (rs2302485)	2.65999e-09	TRUE	chr19:42863035A>G (rs1206038)	8.0346e-08	TRUE	0.927394	0.148902	0.00531381	4.66831e-07	0.999411	0.02294	0.00326923	0.0625086	1.86362e-06	TRUE	6.28125e-05	TRUE	2.25918e-05	FALSE	0.444897	FALSE		FALSE		7.45908e-06	TRUE	0.000348409	FALSE		FALSE
2558	P02751	FN1	fibronectin 1	['NM_212476']	2	216226281	216300525		0	chr2:216391491T>C (rs1080594)	1.55389e-09	TRUE	chr2:216300482T>A (rs1250259)	5.16701e-06	FALSE	0.2906	0.0502231	0.00638376	0.00197188	0.738949	0.0639947	-0.00382439	0.998	1.92637e-06	TRUE	6.48047e-05	TRUE	0.0295102	FALSE	0.999378	FALSE		TRUE	0.00108622	0.000455954	TRUE	0.0105759	FALSE		TRUE	0.0217454
6752	Q13946	PDE7A	phosphodiesterase 7A	['NM_001242318']	8	66631528	66753743			chr8:66692011C>T (rs11557049)	1.51843e-07	TRUE	chr8:66692011C>T (rs11557049)	1.91224e-07	TRUE	0.894867	0.26604	0.00682827	3.42751e-06	0.99698	0.0458938	0.00328006	0.00369741	2.0454e-06	TRUE	6.8679e-05	TRUE	0.000133276	FALSE	0.0806144	FALSE		FALSE		7.86561e-08	TRUE	6.4085e-06	FALSE		FALSE
14082	Q99966	CITED1	Cbp/p300 interacting transactivator with Glu/Asp rich carboxy-terminal domain 1	['NM_004143']	X	71521576	71522719			chrX:71538575T>C (rs646297)	1.97621e-07	TRUE	chrX:71521867G>C (rs3012627)	6.01949e-07	FALSE	0.475725	0.138818	0.160694	0.000216793	0.64228	0.16827	-0.0936312	4.45392e-07	2.16466e-06	TRUE	7.25466e-05	TRUE	0.00482006	TRUE	3.72477e-05	FALSE		TRUE	0.00116536	0.0201577	FALSE	0.15996	FALSE		FALSE	0.198931
8524	Q5VYS8	ZCCHC6	zinc finger CCHC-type containing 6	['NM_024617']	9	88903595	88968114			chr9:89098390C>A (rs353787)	2.16542e-33	TRUE	chr9:88937851ATTT>A (9:88937851_ATTT_A)	9.53701e-07	FALSE	0.311049	0.330639	-0.000868975	0.00434516	0.752402	0.364236	-0.00298507	7.83064e-07	2.21376e-06	TRUE	7.40527e-05	FALSE	0.0540762	TRUE	6.172e-05	FALSE		TRUE	0.00116536	0.000139727	TRUE	0.00421141	FALSE		TRUE	0.0103478
9741	Q7Z2Z1	TICRR	TOPBP1 interacting checkpoint and replication regulator	['NM_152259']	15	90118818	90170314			chr15:90174824C>T (rs12900805)	3.82095e-13	TRUE	chr15:90126121C>T (rs10775247)	1.00601e-12	TRUE	0.650307	0.0771095	0.00122776	0.42441	0.9532	0.0786372	0.00542799	5.00179e-05	2.23149e-06	TRUE	7.45059e-05	FALSE	0.764428	TRUE	0.00248181	FALSE		FALSE		0.131915	FALSE	0.438318	FALSE		FALSE
6246	Q07837	SLC3A1	solute carrier family 3 member 1	['NM_000341']	2	44502675	44547775		0	chr2:44407985G>A (rs6544746)	1.26733e-28	TRUE	chr2:44547574G>A (rs698761)	7.05813e-11	TRUE	0.639407	0.334102	-0.00578647	1.04933e-05	0.906417	0.125736	-0.000797473	0.606949	2.30232e-06	TRUE	7.67268e-05	TRUE	0.000352594	FALSE	0.911147	FALSE		FALSE		0.0011726	TRUE	0.021592	FALSE		FALSE
7526	Q2PZI1	DPY19L1	dpy-19 like 1	['NM_015283']	7	34971188	35077508			chr7:35277093A>C (rs2215614)	7.07444e-10	TRUE	chr7:34979905C>A (rs1637696)	8.3323e-07	FALSE	0.469678	0.474847	0.00328553	0.000101729	0.897781	0.292403	0.00349027	1.37824e-05	2.33787e-06	TRUE	7.77659e-05	TRUE	0.00257344	TRUE	0.000821091	FALSE		TRUE	0.00116536	0.121783	FALSE	0.421131	FALSE		FALSE	0.458226
14154	Q9BQI4	CCDC3	coiled-coil domain containing 3	['NM_031455']	10	12940419	13043570		0	chr10:12945180G>A (rs35741360)	1.52904e-35	TRUE	chr10:12940432G>T (rs116856516)	1.15165e-07	TRUE	0.948317	0.139593	-0.00652104	4.78812e-07	0.99907	0.016309	-0.00276103	0.103922	2.34334e-06	TRUE	7.78024e-05	TRUE	2.29843e-05	FALSE	0.544763	FALSE		FALSE		8.83847e-08	TRUE	7.13597e-06	FALSE		FALSE
2555	P02748	C9	complement C9	['NM_001737']	5	39285304	39364566			chr5:39429049C>T (rs10062979)	2.70444e-17	TRUE	chr5:39364554G>A (rs700233)	6.67299e-11	TRUE	0.793477	0.170644	-0.00529848	0.000349638	0.971035	0.068824	-0.00340153	1.08951e-05	2.4413e-06	TRUE	8.09038e-05	TRUE	0.00707764	TRUE	0.000661725	FALSE		FALSE		0.46818	FALSE	0.748073	FALSE		FALSE
6830	Q14210	LY6D	lymphocyte antigen 6 family member D	['NM_003695']	8	143866640	143867932			chr8:144312990A>G (rs7011172)	1.8535e-13	TRUE	chr8:143867905C>T (rs2572925)	7.18534e-07	FALSE	0.786854	0.157777	-0.00385918	1.66284e-06	0.964595	0.0806364	0.000316031	0.00169545	2.51343e-06	TRUE	8.31394e-05	TRUE	6.85498e-05	TRUE	0.0452112	FALSE		TRUE	0.00116536	0.215165	FALSE	0.548691	FALSE		FALSE	0.579677
4612	P42685	FRK	fyn related Src family tyrosine kinase	['NM_002031']	6	116263580	116381474		0	chr6:116720487C>T (rs10485183)	6.27995e-22	TRUE	chr6:116265504C>T (rs190064484)	0.00360331	FALSE	0.364778	0.452358	0.00181728	0.0234819	0.848018	0.346604	0.00603714	4.99936e-07	2.52101e-06	TRUE	8.32356e-05	FALSE	0.173379	TRUE	4.14203e-05	FALSE		TRUE	0.00116536	0.191168	FALSE	0.519384	FALSE		FALSE	0.551688
1991	O94808	GFPT2	glutamine-fructose-6-phosphate transaminase 2	['NM_005110']	5	179728567	179780217		0	chr5:179731014T>C (rs6879260)	2.96222e-35	TRUE	chr5:179740827T>C (rs2303007)	1.27422e-09	TRUE	0.90189	0.131487	-0.00599897	1.44336e-05	0.993726	0.0314152	-0.00532706	0.000323622	2.5282e-06	TRUE	8.33183e-05	TRUE	0.000461604	TRUE	0.0119848	FALSE		FALSE		0.00442646	FALSE	0.0588535	FALSE		FALSE
3278	P12643	BMP2	bone morphogenetic protein 2	['NM_001200']	20	6750774	6759733		0	chr20:6621685C>T (rs2145270)	4.21005e-88	TRUE	chr20:6759115A>T (rs235768)	7.31148e-07	FALSE	0.581645	0.177382	0.00625221	1.19003e-05	0.864298	0.176937	0.00366373	0.000116513	2.54178e-06	TRUE	8.36108e-05	TRUE	0.00039102	TRUE	0.00528103	FALSE		TRUE	0.00116536	0.221773	FALSE	0.553826	FALSE		FALSE	0.583931
1596	O60858	TRIM13	tripartite motif containing 13	['NM_001007278']	13	50586077	50587297		0	chr13:50722895C>A (rs1326122)	6.79123e-80	TRUE	chr13:50587140G>C (rs1056543)	1.19623e-06	FALSE	0.982319	0.0971347	0.00610981	6.51443e-07	0.9999	0.0067538	0.000514116	0.566686	2.54897e-06	TRUE	8.36928e-05	TRUE	2.96715e-05	FALSE	0.897307	FALSE		TRUE	0.00116536	1.19907e-06	TRUE	6.96908e-05	FALSE		TRUE	0.000600288
6379	Q12769	NUP160	nucleoporin 160	['NM_015231']	11	47800660	47869972			chr11:47663049A>G (rs10838738)	4.7515e-38	TRUE	chr11:47857253T>C (rs3816605)	1.35413e-07	TRUE	0.724769	0.159391	-0.00718756	3.97204e-06	0.969999	0.0712052	-0.00503571	0.0080457	2.59886e-06	TRUE	8.51736e-05	TRUE	0.000152125	FALSE	0.138138	FALSE		FALSE		0.0821975	FALSE	0.35041	FALSE		FALSE
5904	P86452	ZBED6	zinc finger BED-type containing 6	['NM_001174108']	1	203766651	203769587		0	chr1:203773096A>C (rs7518201)	1.4254e-08	TRUE	chr1:203767822T>G (rs6697388)	3.77425e-08	TRUE	0.831072	0.176565	-0.00580293	5.23557e-07	0.99798	0.0389382	0.00071695	0.58823	2.64105e-06	TRUE	8.63973e-05	TRUE	2.46017e-05	FALSE	0.90616	FALSE		FALSE		0.766847	FALSE	0.905131	FALSE		FALSE
5312	P55199	ELL	elongation factor for RNA polymerase II	['NM_006532']	19	18555565	18632865			chr19:18117646C>T (rs4808737)	6.92578e-13	TRUE	chr19:18562438C>T (rs2303694)	1.67584e-09	TRUE	0.883731	0.177236	0.00614735	1.02321e-05	0.995268	0.0359019	0.00557285	0.00095597	2.65588e-06	TRUE	8.67231e-05	TRUE	0.00034512	TRUE	0.0290097	FALSE		FALSE		0.0629504	FALSE	0.305358	FALSE		FALSE
15766	Q9NPH6	OBP2B	odorant binding protein 2B	['NM_014581']	9	136081308	136084586			chr9:136385088A>C (rs9330462)	5.00388e-13	TRUE	chr9:136081319C>T (rs11244035)	4.80071e-07	TRUE	0.943248	0.11303	0.00439267	5.15745e-07	0.997992	0.0188299	-0.0011345	0.0875571	2.67609e-06	TRUE	8.72227e-05	TRUE	2.42987e-05	FALSE	0.511679	FALSE		FALSE		6.3155e-07	TRUE	3.91276e-05	FALSE		FALSE
15659	Q9HCU0	CD248	CD248 molecule	['NM_020404']	11	66082228	66084498			chr11:66501624T>C (rs34419890)	4.55562e-82	TRUE	chr11:66083129T>C (rs3741367)	1.32084e-07	TRUE	0.78059	0.142733	0.00602304	5.38969e-05	0.965525	0.073237	0.00407018	0.000127535	2.72966e-06	TRUE	8.88064e-05	TRUE	0.00146096	TRUE	0.00572236	FALSE		FALSE		2.52782e-05	TRUE	0.000991296	FALSE		FALSE
14396	Q9BV36	MLPH	melanophilin	['NM_024101']	2	238402070	238462232			chr2:238443226A>G (rs2292884)	5.48566e-08	TRUE	chr2:238443226A>G (rs2292884)	5.48566e-08	TRUE	0.735247	0.286031	0.00693615	3.17373e-06	0.993709	0.0679962	0.00459402	0.0128186	2.75379e-06	TRUE	8.9428e-05	TRUE	0.000124496	FALSE	0.182963	FALSE		FALSE		0.0318443	FALSE	0.208666	FALSE		FALSE
12162	Q8TF50	ZNF526	zinc finger protein 526	['XM_057401']	19	42728556	42730565			chr19:42741124A>G (rs2302485)	2.65999e-09	TRUE	chr19:42728836T>C (rs3810151)	9.43959e-09	TRUE	0.976133	0.0497331	0.00718545	1.21154e-06	0.999602	0.00504123	0.00171897	0.0665947	2.83924e-06	TRUE	9.19028e-05	TRUE	5.21167e-05	FALSE	0.454564	FALSE		FALSE		0.105004	FALSE	0.395013	FALSE		FALSE
10161	Q86WJ1	CHD1L	chromodomain helicase DNA binding protein 1 like	['NM_004284']	1	146714354	146767187		0	chr1:146800107G>C (rs10900347)	4.13496e-10	TRUE	chr1:146759320C>G (rs2275249)	1.26142e-08	TRUE	0.656598	0.180027	0.00514117	5.59475e-05	0.952312	0.071498	-0.000235663	0.340743	2.84033e-06	TRUE	9.19028e-05	TRUE	0.00151018	FALSE	0.79602	FALSE		FALSE		4.96311e-05	TRUE	0.00173982	FALSE		FALSE
6490	Q13099	IFT88	intraflagellar transport 88	['NM_006531']	13	21142116	21265311			chr13:21562832C>T (rs2770928)	1.359e-17	TRUE	chr13:21189941G>A (rs2442455)	6.03035e-06	FALSE	0.812949	0.0735059	-0.00569715	3.87484e-06	0.954884	0.0475648	-0.00195454	0.361677	2.86773e-06	TRUE	9.26208e-05	TRUE	0.000148722	FALSE	0.811139	FALSE		TRUE	0.00120453	0.274785	FALSE	0.608681	FALSE		FALSE	0.635395
12069	Q8TDS5	OXER1	oxoeicosanoid receptor 1	['NM_148962']	2	42990051	42991319			chr2:42638057T>C (rs222471)	1.50995e-14	TRUE	chr2:42990101G>C (rs2278586)	2.75334e-06	FALSE	0.859556	0.184327	0.00452808	6.89062e-06	0.995328	0.034991	0.00429915	0.011112	2.97798e-06	TRUE	9.60076e-05	TRUE	0.000246912	FALSE	0.168963	FALSE		TRUE	0.00120453	0.0455075	FALSE	0.257203	FALSE		FALSE	0.298145
11940	Q8TBN0	RAB3IL1	RAB3A interacting protein like 1	['NM_013401']	11	61665753	61684839			chr11:61571382G>A (rs174549)	5.54806e-15	TRUE	chr11:61675644T>C (rs174477)	0.00156277	FALSE	0.93619	0.10893	0.00458331	0.000169322	0.998645	0.0120506	0.00531855	0.00028351	3.00674e-06	TRUE	9.67594e-05	TRUE	0.00388893	TRUE	0.0107222	FALSE		TRUE	0.00120453	0.000232271	TRUE	0.00630809	FALSE		TRUE	0.0142746
17819	Q9Y5G1	PCDHGB3	protocadherin gamma subfamily B, 3	['NM_018924']	5	140749962	140890737			chr5:140554481G>T (rs1811237)	2.19433e-09	TRUE	chr5:140751128C>G (rs2240697)	8.12323e-07	FALSE	0.488204	0.157685	0.00516765	1.5415e-06	0.87316	0.150247	0.000796973	0.60387	3.01903e-06	TRUE	9.69797e-05	TRUE	6.44425e-05	FALSE	0.910046	FALSE		TRUE	0.00120453	0.112389	FALSE	0.407013	FALSE		FALSE	0.444783
11419	Q8NDX5	PHC3	polyhomeotic homolog 3	['NM_024947']	3	169815021	169896704		0	chr3:169831268T>C (rs73181210)	1.77762e-08	TRUE	chr3:169831268T>C (rs73181210)	2.0003e-08	TRUE	0.992098	0.0388652	-0.00779818	8.13158e-07	0.99999	0.00135169	-0.00128062	0.250242	3.0734e-06	TRUE	9.85481e-05	TRUE	3.65695e-05	FALSE	0.73295	FALSE		FALSE		2.06556e-08	TRUE	1.85205e-06	FALSE		FALSE
9974	Q86T24	ZBTB33	zinc finger and BTB domain containing 33	['NM_006777']	X	119387271	119389286			chrX:119387833C>CTGA (rs201958171)	7.28253e-07	FALSE	chrX:119387833C>CTGA (rs201958171)	7.28253e-07	FALSE	0.634502	0.168155	0.186561	2.88061e-06	0.807808	0.154271	-0.157859	7.29238e-06	3.10119e-06	TRUE	9.92604e-05	TRUE	0.000114002	TRUE	0.000457391	TRUE	0.00335859	TRUE	0.00120453	0.329762	FALSE	0.650941	FALSE	0.749972	FALSE	0.673633
4311	P34896	SHMT1	serine hydroxymethyltransferase 1	['NM_004169']	17	18232067	18259295			chr17:18130144T>C (rs2605134)	1.86823e-16	TRUE	chr17:18232096G>A (rs1979277)	1.9328e-06	FALSE	0.708122	0.257264	0.00897773	7.00645e-06	0.961879	0.116397	0.00553637	0.000544398	3.12105e-06	TRUE	9.95991e-05	TRUE	0.000250056	TRUE	0.0182969	FALSE		TRUE	0.00120453	0.090785	FALSE	0.369789	FALSE		FALSE	0.409448
13396	Q96KK4	OR10C1	olfactory receptor family 10 subfamily C member 1 (gene/pseudogene)	['NM_013941']	6	29407793	29408728			chr6:28918936T>C (rs6456876)	1.73514e-36	TRUE	chr6:29408313C>A (rs2074466)	9.73111e-14	TRUE	0.285385	0.342095	0.00282228	1.46512e-05	0.897867	0.279591	0.000913458	0.0318489	3.12297e-06	TRUE	9.95991e-05	TRUE	0.000466767	FALSE	0.313439	FALSE		FALSE		2.5277e-08	TRUE	2.21087e-06	FALSE		FALSE
4768	P47914	RPL29	ribosomal protein L29	['NM_000992']	3	52027768	52029477			chr3:51738256A>G (rs4067)	1.34431e-13	TRUE	chr3:52027853T>TCCTTGG (rs141201675)	5.45679e-07	FALSE	0.620783	0.324896	-0.00220083	1.96082e-05	0.937211	0.169145	-0.00206113	6.54818e-05	3.13309e-06	TRUE	9.97432e-05	TRUE	0.000607308	TRUE	0.0031525	FALSE		TRUE	0.00120453	0.00685784	FALSE	0.0788904	FALSE		FALSE	0.109668
4975	P50226	SULT1A2	sulfotransferase family 1A member 2	['NM_001054']	16	28603352	28607251			chr16:28649787G>A (rs35184893)	3.44965e-08	TRUE	chr16:28603655T>G (rs1059491)	1.56294e-05	FALSE	0.0351097	0.046993	-0.00266934	0.0243506	0.5874	0.356008	-0.00220602	0.06864	3.20594e-06	TRUE	0.00010188	FALSE	0.177363	FALSE	0.46139	FALSE		TRUE	0.00120515	0.0267105	FALSE	0.189276	FALSE		FALSE	0.228705
5308	P55157	MTTP	microsomal triglyceride transfer protein	['NM_000253']	4	100496067	100544002			chr4:100575711C>T (rs17029277)	2.71553e-12	TRUE	chr4:100516022C>G (rs2306985)	4.65894e-07	TRUE	0.757262	0.185668	-0.00373314	9.90633e-05	0.994665	0.0515227	-0.00474778	0.00158531	3.2552e-06	TRUE	0.000103261	TRUE	0.00251672	TRUE	0.0429165	FALSE		FALSE		0.766001	FALSE	0.904656	FALSE		FALSE
4033	P27816	MAP4	microtubule associated protein 4	['NM_002375']	3	47894525	48040350		0	chr3:47523843C>T (rs73081211)	6.69057e-21	TRUE	chr3:48040283C>T (rs11711953)	5.51228e-14	TRUE	0.876443	0.127054	0.00730821	1.48692e-06	1.01112	0.0216066	-0.00812063	3.91949e-05	3.33176e-06	TRUE	0.000105502	TRUE	6.30068e-05	TRUE	0.00201204	FALSE		FALSE		2.83906e-11	TRUE	3.69761e-09	FALSE		FALSE
6113	Q03431	PTH1R	parathyroid hormone 1 receptor	['NM_000316']	3	46925050	46945143		0	chr3:47371222G>A (rs62248950)	5.03918e-21	TRUE	chr3:46939587C>T (rs121434601)	3.01777e-06	FALSE	0.982596	0.0672496	-0.00600244	6.37072e-07	0.999936	0.0034936	-0.00343422	0.369066	3.36735e-06	TRUE	0.000106439	TRUE	2.9239e-05	FALSE	0.815074	FALSE		TRUE	0.0012383	1.92298e-07	TRUE	1.42372e-05	FALSE		TRUE	0.000296523
8175	Q5SSG8	MUC21	mucin 21, cell surface associated	['NM_001010909']	6	30951736	30955968			chr6:31272261C>T (rs6457374)	3.08842e-70	TRUE	chr6:30954491C>T (rs34126344)	3.4746e-09	TRUE	0.415256	0.254978	0.00220037	2.00485e-05	0.980886	0.183567	0.00249508	0.598324	3.37409e-06	TRUE	0.000106463	TRUE	0.000618793	FALSE	0.9081	FALSE		FALSE		0.0686912	FALSE	0.319931	FALSE		FALSE
2460	P01258	CALCA	calcitonin related polypeptide alpha	['NM_001741']	11	14990348	14992738			chr11:14666364T>C (rs146930117)	8.82478e-14	TRUE	chr11:14991511A>G (rs145837941)	2.92139e-07	TRUE	0.389908	0.0456947	-0.00776915	9.80739e-07	0.533707	0.0602948	0.00763663	6.05522e-07	3.4298e-06	TRUE	0.00010803	TRUE	4.2914e-05	TRUE	4.87002e-05	FALSE		FALSE		5.4933e-07	TRUE	3.5006e-05	FALSE		FALSE
16299	Q9NY15	STAB1	stabilin 1	['NM_015136']	3	52529430	52558369			chr3:52835354C>T (rs736408)	6.41564e-21	TRUE	chr3:52556890A>G (rs4434138)	1.26598e-13	TRUE	0.541238	0.0797317	0.00547557	9.92437e-07	0.910777	0.0564451	-0.000275192	0.0547103	3.43818e-06	TRUE	0.000108102	TRUE	4.33194e-05	FALSE	0.415943	FALSE		FALSE		0.0913484	FALSE	0.370607	FALSE		FALSE
13714	Q96PZ2	FAM111A	family with sequence similarity 111 member A	['NM_022074']	11	58916346	58920974			chr11:59304723G>A (rs57397608)	6.19055e-11	TRUE	chr11:58919922G>GGCAGATACTT (rs533676902)	2.41281e-05	FALSE	0.93846	0.1911	-0.00833563	7.36061e-05	0.99469	0.0600163	-0.00798343	9.08294e-06	3.49783e-06	TRUE	0.000109784	TRUE	0.00193341	TRUE	0.000555994	FALSE		TRUE	0.0012468	1.25127e-05	TRUE	0.000535405	FALSE		TRUE	0.00216572
216	A6NDK9	GOLGA6C	golgin A6 family member C	['NM_001164404']	15	75550940	75562537			chr15:75637396C>G (rs7402844)	5.1349e-25	TRUE	chr15:75562499C>T (rs149579877)	1.03304e-07	TRUE	0.984052	0.109661	-0.00385343	6.13063e-07	0.999938	0.00616743	-0.00326484	0.345004	3.5134e-06	TRUE	0.000110067	TRUE	2.8212e-05	FALSE	0.798923	FALSE		FALSE		2.08728e-07	TRUE	1.53265e-05	FALSE		FALSE
11316	Q8NBR9	C11orf72	chromosome 11 open reading frame 72	['NM_173578']	11	67371788	67372540			chr11:66899619A>G (rs56088284)	9.0083e-141	TRUE	chr11:67372477G>T (rs12421329)	4.96361e-08	TRUE	0.793527	0.166516	0.00434202	4.43197e-05	0.96721	0.0766514	0.00441783	4.27515e-05	3.51923e-06	TRUE	0.000110067	TRUE	0.00123907	TRUE	0.00216961	FALSE		FALSE		0.993621	FALSE	1	FALSE		FALSE
1701	O75264	SMIM24	small integral membrane protein 24	['NM_001136503']	19	3474844	3480461			chr19:3423339T>G (rs11669705)	4.93946e-22	TRUE	chr19:3478456G>A (rs145723843)	1.12471e-06	FALSE	0.948544	0.177387	-0.00784679	5.59963e-07	0.999594	0.0151432	-0.00197068	0.830825	3.55257e-06	TRUE	0.000110915	TRUE	2.60376e-05	FALSE	0.968112	FALSE		TRUE	0.0012468	7.85844e-07	TRUE	4.7856e-05	FALSE		TRUE	0.00049871
12674	Q92982	NINJ1	ninjurin 1	['NM_004148']	9	95887193	95896499			chr9:95429120A>C (rs9969804)	1.45076e-21	TRUE	chr9:95887320G>T (rs2275848)	1.67971e-06	FALSE	0.14508	0.161522	-0.000883826	0.132226	0.447639	0.39473	0.00506217	5.65363e-07	3.61155e-06	TRUE	0.000112559	FALSE	0.460644	TRUE	4.64092e-05	FALSE		TRUE	0.0012468	0.00287989	TRUE	0.0431814	FALSE		FALSE	0.066916
3624	P19099	CYP11B2	cytochrome P450 family 11 subfamily B member 2	['NM_000498']	8	143993399	143999256			chr8:144312990A>G (rs7011172)	1.8535e-13	TRUE	chr8:143996539T>C (rs4539)	1.57035e-08	TRUE	0.731417	0.143175	-0.00362644	2.42004e-05	0.968319	0.0771119	0.000710188	0.0145556	3.62905e-06	TRUE	0.000112907	TRUE	0.000732967	FALSE	0.198987	FALSE		FALSE		0.604253	FALSE	0.825247	FALSE		FALSE
16206	Q9NWS8	RMND1	required for meiotic nuclear division 1 homolog	['NM_017909']	6	151726373	151766946		0	chr6:152157881C>T (rs6902771)	3.47631e-50	TRUE	chr6:151766822C>A (rs11550103)	6.86722e-08	TRUE	0.892094	0.140595	-0.00488555	6.40306e-07	0.996732	0.0261832	0.00192911	0.315151	3.85657e-06	TRUE	0.000119776	TRUE	2.9239e-05	FALSE	0.782306	FALSE		FALSE		0.00115021	TRUE	0.0212897	FALSE		FALSE
7970	Q5FWF6	ZNF789	zinc finger protein 789	['NM_213603']	7	99074080	99085108			chr7:99332948T>G (rs45446698)	2.7909e-19	TRUE	chr7:99081730A>G (rs6962772)	4.63207e-08	TRUE	0.912629	0.131101	-0.00767781	3.26784e-06	0.996066	0.0272724	-0.0026387	0.00715377	3.87538e-06	TRUE	0.00012015	TRUE	0.000127905	FALSE	0.128978	FALSE		FALSE		0.0747814	FALSE	0.334155	FALSE		FALSE
3136	P10075	GLI4	GLI family zinc finger 4	['NM_138465']	8	144351567	144358971		0	chr8:144312990A>G (rs7011172)	1.8535e-13	TRUE	chr8:144358381G>A (rs1056148)	7.61408e-09	TRUE	0.869326	0.0927166	0.00659464	0.000392165	0.977528	0.0422881	0.00555512	2.00056e-05	3.89365e-06	TRUE	0.000120507	TRUE	0.00779471	TRUE	0.00113491	FALSE		FALSE		0.217965	FALSE	0.550908	FALSE		FALSE
6017	Q01804	OTUD4	OTU deubiquitinase 4	['NM_017493']	4	146058585	146101125		0	chr4:145574844A>G (rs1812175)	8.07062e-167	TRUE	chr4:146077132C>T (rs36225838)	1.95427e-14	TRUE	0.988324	0.0338138	-0.00721968	9.62758e-06	0.999998	0.00236712	-0.00402591	0.0358879	4.01094e-06	TRUE	0.000123839	TRUE	0.000328195	FALSE	0.334402	FALSE		FALSE		1.5697e-16	TRUE	4.59151e-14	FALSE		FALSE
17824	Q9Y5G6	PCDHGA7	protocadherin gamma subfamily A, 7	['NM_018920']	5	140762467	140890737			chr5:140554481G>T (rs1811237)	2.19433e-09	TRUE	chr5:140763029A>G (rs2072315)	5.92912e-07	FALSE	0.709022	0.200314	0.00450092	5.07012e-06	0.952316	0.102892	0.00374402	0.00125067	4.01524e-06	TRUE	0.000123839	TRUE	0.000190092	TRUE	0.0355272	FALSE		TRUE	0.00135843	0.0877453	FALSE	0.362836	FALSE		FALSE	0.402797
11265	Q8NAP3	ZBTB38	zinc finger and BTB domain containing 38	['NM_001080412']	3	141161231	141164815		0	chr3:141102833G>A (rs6763931)	2.81088e-260	TRUE	chr3:141162935C>A (rs544444513)	1.94876e-07	TRUE	0.971389	0.0468859	-0.00341786	0.000327901	1.00065	0.00384935	-0.00395849	0.00161873	4.0835e-06	TRUE	0.000125727	TRUE	0.00679921	TRUE	0.0435565	FALSE		FALSE		1.22802e-06	TRUE	7.06827e-05	FALSE		FALSE
13464	Q96LL9	DNAJC30	DnaJ heat shock protein family (Hsp40) member C30	['NM_032317']	7	73097076	73097753			chr7:73301666C>T (rs4717829)	5.30612e-15	TRUE	chr7:73097720G>C (rs28494095)	0.00126596	FALSE	0.461844	0.270294	-0.00404091	1.53993e-06	0.895759	0.22392	-0.00247553	0.0286768	4.16642e-06	TRUE	0.000128058	TRUE	6.44425e-05	FALSE	0.293555	FALSE		TRUE	0.00138092	0.0764126	FALSE	0.337642	FALSE		FALSE	0.377927
8718	Q6EMK4	VASN	vasorin	['NM_138440']	16	4430879	4432897			chr16:4016676A>G (rs2230742)	1.43433e-14	TRUE	chr16:4431767C>T (rs148092711)	3.03797e-08	TRUE	0.733441	0.0928685	0.000689291	0.182581	0.912134	0.0783114	-0.00796394	1.72443e-06	4.18068e-06	TRUE	0.000128275	FALSE	0.537808	TRUE	0.000125376	FALSE		FALSE		1.03191e-09	TRUE	1.05213e-07	FALSE		FALSE
599	E7EW31	PROB1	proline rich basic protein 1	['NM_001161546']	5	138727726	138730770			chr5:138949362G>T (rs261532)	1.84872e-17	TRUE	chr5:138730037T>C (rs11748963)	1.21316e-05	FALSE	0.783737	0.125794	-0.00876518	1.2958e-06	0.973184	0.0437926	0.00611321	0.00345679	4.29941e-06	TRUE	0.000131691	TRUE	5.53403e-05	FALSE	0.0767365	FALSE		TRUE	0.00138092	0.00152956	TRUE	0.0262676	FALSE		TRUE	0.0434581
10443	Q8IWE2	FAM114A1	family with sequence similarity 114 member A1	['NM_138389']	4	38879700	38945175			chr4:38644825T>C (rs79131883)	3.59896e-11	TRUE	chr4:38880046T>C (rs11555334)	0.00336529	FALSE	0.665298	0.333545	-0.00425032	8.98262e-07	0.966936	0.121806	-0.00193079	0.0351106	4.3266e-06	TRUE	0.000132296	TRUE	3.98931e-05	FALSE	0.329866	FALSE		TRUE	0.00138092	0.525576	FALSE	0.782837	FALSE		FALSE	0.79707
4743	P47211	GALR1	galanin receptor 1	['NM_001480']	18	74962505	74980855		0	chr18:74980601A>T (rs77169818)	3.58484e-07	TRUE	chr18:74980601A>T (rs77169818)	3.58484e-07	TRUE	0.722733	0.170357	0.00211725	8.39005e-07	0.873748	0.0464403	-0.00207228	0.00108568	4.61727e-06	TRUE	0.000140941	TRUE	3.75423e-05	TRUE	0.0319657	FALSE		FALSE		4.21281e-07	TRUE	2.7944e-05	FALSE		FALSE
10174	Q86WS5	TMPRSS12	transmembrane protease, serine 12	['NM_182559']	12	51236748	51281293			chr12:51207704A>G (rs829112)	1.37323e-12	TRUE	chr12:51237816G>A (rs861204)	3.18739e-11	TRUE	0.405305	0.16293	-0.00627943	0.000231274	0.913751	0.170574	-0.00155342	0.0975708	4.64617e-06	TRUE	0.000141581	TRUE	0.00507862	FALSE	0.532485	FALSE		FALSE		0.343142	FALSE	0.661604	FALSE		FALSE
3702	P20645	M6PR	mannose-6-phosphate receptor, cation dependent	['NM_001207024']	12	9094417	9099000			chr12:9147569G>A (rs1805721)	2.74783e-08	TRUE	chr12:9098995G>GAAC (rs149871778)	8.1124e-07	FALSE	0.913483	0.174929	0.00616439	1.07029e-06	0.996805	0.0317438	0.00158215	0.0657188	4.67696e-06	TRUE	0.000142276	TRUE	4.63765e-05	FALSE	0.452162	FALSE		TRUE	0.00143853	9.39955e-07	TRUE	5.64701e-05	FALSE		TRUE	0.000549776
340	A6NK75	ZNF98	zinc finger protein 98	['NM_001098626']	19	22574321	22605026			chr19:22600624C>T (rs10420380)	5.59639e-06	FALSE	chr19:22574818T>C (rs201005223)	6.57869e-06	FALSE	0.703504	0.203267	-0.00598155	2.10936e-05	0.952287	0.100233	-0.00404821	0.00100226	4.72587e-06	TRUE	0.000143518	TRUE	0.0006488	TRUE	0.030056	TRUE	0.00447835	TRUE	0.00143853	0.00202287	TRUE	0.0327533	FALSE	0.100496	FALSE	0.0529506
17471	Q9Y274	ST3GAL6	ST3 beta-galactoside alpha-2,3-sialyltransferase 6	['NM_006100']	3	98487285	98512602			chr3:98681312T>C (rs28637457)	1.86453e-15	TRUE	chr3:98512540G>A (rs28489284)	1.50083e-06	FALSE	0.922403	0.227707	-0.00645748	9.27385e-07	1.00372	0.0273289	0.00356901	0.155721	4.7622e-06	TRUE	0.000144375	TRUE	4.10398e-05	FALSE	0.622081	FALSE		TRUE	0.00143853	1.01995e-06	TRUE	6.10701e-05	FALSE		TRUE	0.000576677
17541	Q9Y2J4	AMOTL2	angiomotin like 2	['NM_016201']	3	134076550	134090275		0	chr3:134328333A>G (rs4318591)	6.21283e-21	TRUE	chr3:134077470C>G (rs1353776)	3.14564e-07	TRUE	0.906095	0.04001	0.00165532	0.00286997	0.977941	0.0277522	0.00512893	1.11287e-05	4.88515e-06	TRUE	0.000147851	TRUE	0.039377	TRUE	0.000671986	FALSE		FALSE		0.464465	FALSE	0.74501	FALSE		FALSE
13090	Q96EU6	RRP36	ribosomal RNA processing 36	['NM_033112']	6	42989393	42996963			chr6:43273604A>G (rs2242416)	3.00131e-11	TRUE	chr6:42992825C>G (rs3749903)	4.06945e-09	TRUE	0.893441	0.189913	0.00439027	0.00226416	0.996722	0.0265573	0.00588674	1.95693e-05	5.24224e-06	TRUE	0.000158389	TRUE	0.0328359	TRUE	0.00111727	FALSE		FALSE		0.593092	FALSE	0.819082	FALSE		FALSE
16592	Q9P2E3	ZNFX1	zinc finger NFX1-type containing 1	['NM_021035']	20	47863807	47892376		0	chr20:47841660G>T (rs11553387)	7.01354e-43	TRUE	chr20:47865784C>T (rs6512577)	1.89635e-41	TRUE	0.662774	0.188662	-0.00256845	0.000685231	0.944351	0.0867884	-0.00198744	3.27983e-06	5.3173e-06	TRUE	0.000160384	TRUE	0.0125894	TRUE	0.000224064	FALSE		FALSE		0.52698	FALSE	0.783653	FALSE		FALSE
3433	P15391	CD19	CD19 molecule	['NM_001178098']	16	28943322	28950281			chr16:28649787G>A (rs35184893)	3.44965e-08	TRUE	chr16:28944396C>G (rs2904880)	2.49312e-06	FALSE	0.831468	0.0894593	0.00934974	5.21929e-05	0.968351	0.0459602	0.000729515	0.0223871	5.35531e-06	TRUE	0.000161257	TRUE	0.0014284	FALSE	0.258781	FALSE		TRUE	0.00158931	0.0154062	FALSE	0.136084	FALSE		FALSE	0.174646
5795	P78364	PHC1	polyhomeotic homolog 1	['NM_004426']	12	9070274	9092052			chr12:9147569G>A (rs1805721)	2.74783e-08	TRUE	chr12:9086898A>G (rs1049925)	5.97319e-08	TRUE	0.89805	0.0622977	-0.0034967	0.024068	0.989421	0.0256062	-0.00343135	1.85655e-05	5.56862e-06	TRUE	0.000167397	FALSE	0.176428	TRUE	0.0010668	FALSE		FALSE		0.306951	FALSE	0.631056	FALSE		FALSE
15503	Q9HAU5	UPF2	UPF2 regulator of nonsense transcripts homolog (yeast)	['NM_015542']	10	11963300	12077422			chr10:11898502G>T (rs1570695)	3.09436e-10	TRUE	chr10:12046546T>C (rs7079388)	8.7386e-08	TRUE	0.94126	0.0988087	0.00596748	1.34163e-06	0.997874	0.0160938	0.00235428	0.083415	5.6688e-06	TRUE	0.000170121	TRUE	5.71603e-05	FALSE	0.498447	FALSE		FALSE		0.000627358	TRUE	0.0134259	FALSE		FALSE
6438	Q12931	TRAP1	TNF receptor associated protein 1	['NM_016292']	16	3708133	3767509			chr16:4016676A>G (rs2230742)	1.43433e-14	TRUE	chr16:3716082A>T (rs750955972)	0.00021947	FALSE	0.38442	0.280577	0.00710627	4.24379e-06	0.930427	0.178312	0.0017857	0.0808442	5.68779e-06	TRUE	0.000170404	TRUE	0.000161837	FALSE	0.490824	FALSE		TRUE	0.00164407	0.00636575	FALSE	0.075321	FALSE		FALSE	0.105755
8772	Q6IF82	OR4A47	olfactory receptor family 4 subfamily A member 47	['NM_001005512']	11	48510345	48511271			chr11:48050391G>A (rs34972471)	3.82406e-21	TRUE	chr11:48510777G>A (rs7103992)	1.31654e-07	TRUE	0.257834	0.296644	0.00324737	0.000901162	0.823508	0.29558	0.00471404	1.74536e-05	5.69748e-06	TRUE	0.000170407	TRUE	0.0156398	TRUE	0.0010227	FALSE		FALSE		1.17049e-06	TRUE	6.84755e-05	FALSE		FALSE
16403	Q9NZB2	FAM120A	family with sequence similarity 120A	['NM_014612']	9	96214198	96326819		0	chr9:96710940T>C (rs4743939)	1.20997e-10	TRUE	chr9:96259883T>TA (rs554262666)	7.39209e-07	FALSE	0.711749	0.445379	-0.00905669	3.28229e-06	0.975571	0.150237	-0.00339056	0.00633281	5.75449e-06	TRUE	0.000171824	TRUE	0.000128189	FALSE	0.119498	FALSE		TRUE	0.00164407	0.00239138	TRUE	0.0372658	FALSE		FALSE	0.059129
485	A8MYZ5	IQCF6	IQ motif containing F6	['XM_496643']	3	51812642	51812962			chr3:51334715A>G (rs4974109)	6.72664e-17	TRUE	chr3:51812952C>T (rs11130296)	9.66662e-07	FALSE	0.773073	0.221523	-0.00594308	9.59935e-07	0.973429	0.0873834	-0.00209552	0.100066	6.0019e-06	TRUE	0.000178911	TRUE	4.22111e-05	FALSE	0.537539	FALSE		TRUE	0.00164407	0.389346	FALSE	0.694844	FALSE		FALSE	0.714866
722	O00322	UPK1A	uroplakin 1A	['NM_001281443']	19	36157715	36168918			chr19:36266365G>A (rs77750939)	1.27001e-08	TRUE	chr19:36168914T>C (rs2285421)	2.03873e-05	FALSE	0.512763	0.298261	-0.00697383	1.77175e-06	0.923394	0.178375	-0.00227695	0.0358254	6.04746e-06	TRUE	0.000179967	TRUE	7.27031e-05	FALSE	0.334114	FALSE		TRUE	0.00164407	0.406142	FALSE	0.705436	FALSE		FALSE	0.724468
1526	O60548	FOXD2	forkhead box D2	['NM_004474']	1	47903808	47905292		0	chr1:47974381C>T (rs12143164)	7.97411e-14	TRUE	chr1:47904000G>A (rs78469326)	7.53429e-08	TRUE	0.186622	0.0060334	0.00722767	1.29297e-06	0.447257	0.0445546	0.00205529	0.464982	6.19715e-06	TRUE	0.000184004	TRUE	5.53403e-05	FALSE	0.858603	FALSE		FALSE		1.27514e-07	TRUE	9.93552e-06	FALSE		FALSE
3157	P10412	HIST1H1E	histone cluster 1 H1 family member e	['NM_005321']	6	26156619	26157275		0	chr6:26184102G>A (rs7766641)	6.18636e-121	TRUE	chr6:26157073A>G (rs2298090)	1.67109e-05	FALSE	0.983759	0.0904053	-0.0054412	1.01531e-06	0.999951	0.00497426	0.000264317	0.978047	6.20377e-06	TRUE	0.000184004	TRUE	4.42093e-05	FALSE	0.995663	FALSE		TRUE	0.00164407	9.9485e-06	TRUE	0.00044489	FALSE		TRUE	0.00192606
16205	Q9NWS6	FAM118A	family with sequence similarity 118 member A	['NM_017911']	22	45718261	45736283			chr22:45846371C>T (rs11090631)	1.45589e-18	TRUE	chr22:45728370G>A (rs6007594)	5.41849e-12	TRUE	0.424569	0.323988	-0.00380835	0.00029884	0.933781	0.184964	-0.00283756	7.57214e-05	6.29752e-06	TRUE	0.000186276	TRUE	0.0062686	TRUE	0.00358847	FALSE		FALSE		0.206605	FALSE	0.538787	FALSE		FALSE
187	A6H8Z2	FAM221B	family with sequence similarity 221 member B	['NM_001012446']	9	35818469	35826158			chr9:35807542C>T (rs13294264)	9.04697e-12	TRUE	chr9:35826058T>C (rs13294256)	8.83179e-07	FALSE	0.849089	0.194869	-0.00630874	6.51885e-06	0.998505	0.0374114	-0.00390367	0.0349366	6.30131e-06	TRUE	0.000186276	TRUE	0.000235964	FALSE	0.328751	FALSE		TRUE	0.00164407	0.78036	FALSE	0.912748	FALSE		FALSE	0.918689
2213	O95476	CTDNEP1	CTD nuclear envelope phosphatase 1	['NM_015343']	17	7147507	7154615			chr17:7363088T>C (rs9217)	6.09168e-49	TRUE	chr17:7154582T>C (rs3744399)	1.19012e-06	FALSE	0.915085	0.141184	-0.0082655	2.02482e-06	0.995749	0.0296536	-0.0040579	0.0234412	6.3382e-06	TRUE	0.000187056	TRUE	8.2013e-05	FALSE	0.265454	FALSE		TRUE	0.00164407	4.29294e-06	TRUE	0.000213368	FALSE		TRUE	0.00115582
1004	O15040	TECPR2	tectonin beta-propeller repeat containing 2	['NM_014844']	14	102843059	102964591			chr14:102986388C>G (rs8011721)	1.15285e-17	TRUE	chr14:102894593G>A (rs1309353)	8.15293e-07	FALSE	0.840621	0.0564695	-0.00145372	0.643443	0.959069	0.0252434	-0.0039231	0.000799357	6.35452e-06	TRUE	0.000187227	FALSE	0.879046	TRUE	0.0252017	FALSE		TRUE	0.00164407	7.52637e-07	TRUE	4.61488e-05	FALSE		TRUE	0.00049871
4974	P50225	SULT1A1	sulfotransferase family 1A member 1	['NM_001055']	16	28617145	28620176			chr16:28649787G>A (rs35184893)	3.44965e-08	TRUE	chr16:28617514C>T (rs1042028)	0.00188579	FALSE	0.464489	0.449699	-0.0029225	0.0146023	0.892448	0.282302	-0.00635241	1.50374e-06	6.41457e-06	TRUE	0.000188684	FALSE	0.12563	TRUE	0.000110231	FALSE		TRUE	0.00164407	0.0311749	FALSE	0.206074	FALSE		FALSE	0.245192
15687	Q9NNW5	WDR6	WD repeat domain 6	['NM_001320546']	3	49044865	49052718			chr3:49162583C>T (rs35713889)	4.23865e-26	TRUE	chr3:49044932G>T (rs62262472)	1.51831e-07	TRUE	0.981659	0.0937702	0.00594492	1.61563e-06	0.999995	0.0038927	0.000927018	0.260755	6.57569e-06	TRUE	0.000193104	TRUE	6.70692e-05	FALSE	0.742104	FALSE		FALSE		2.13178e-07	TRUE	1.55692e-05	FALSE		FALSE
14510	Q9BX82	ZNF471	zinc finger protein 471	['NM_020813']	19	57022941	57037314			chr19:57037103C>G (rs16987303)	5.55066e-08	TRUE	chr19:57037103C>G (rs16987303)	1.16921e-07	TRUE	0.496772	0.340629	-0.00692988	1.49529e-06	0.950588	0.155563	-0.00277992	0.0963743	6.68634e-06	TRUE	0.00019603	TRUE	6.31032e-05	FALSE	0.52989	FALSE		FALSE		0.260424	FALSE	0.596552	FALSE		FALSE
1870	O75807	PPP1R15A	protein phosphatase 1 regulatory subunit 15A	['NM_014330']	19	49376491	49379227			chr19:49232226G>A (rs2287922)	2.59038e-09	TRUE	chr19:49378994A>G (rs500079)	4.46247e-08	TRUE	0.605667	0.304397	0.00599209	2.02626e-06	1.03176	0.0648893	-0.000638855	0.267995	6.79019e-06	TRUE	0.000198747	TRUE	8.2013e-05	FALSE	0.750242	FALSE		FALSE		0.633614	FALSE	0.840116	FALSE		FALSE
2253	O95672	ECEL1	endothelin converting enzyme like 1	['NM_004826']	2	233344866	233351363			chr2:233048622T>G (rs3116189)	2.81374e-54	TRUE	chr2:233349588G>A (rs1529874)	1.17866e-05	FALSE	0.747382	0.0824032	-0.00526479	0.0070959	0.87217	0.0391727	-0.000862575	0.25964	6.90101e-06	TRUE	0.000201659	FALSE	0.0758528	FALSE	0.741276	FALSE		TRUE	0.00174235	1.42349e-05	TRUE	0.000600458	FALSE		TRUE	0.00239062
8149	Q5R3K3	FAM26F	family with sequence similarity 26 member F	['NM_001010919']	6	116783093	116784865			chr6:116720487C>T (rs10485183)	6.27995e-22	TRUE	chr6:116783330G>A (rs1057192)	8.41983e-11	TRUE	0.218363	0.238655	0.00462834	6.96995e-06	0.780842	0.3095	0.00246453	0.0249614	7.35348e-06	TRUE	0.000214529	TRUE	0.000249253	FALSE	0.274467	FALSE		FALSE		0.166903	FALSE	0.49173	FALSE		FALSE
3312	P13498	CYBA	cytochrome b-245 alpha chain	['NM_000101']	16	88709764	88717421			chr16:88780634AGGTGTG>A (16:88780634_AGGTGTG_A)	5.80695e-30	TRUE	chr16:88713236A>G (rs4673)	2.74135e-06	FALSE	0.294312	0.190475	0.0035129	0.00869934	0.694552	0.32157	0.00205042	5.12026e-06	7.39843e-06	TRUE	0.000215487	FALSE	0.0880765	TRUE	0.000334092	FALSE		TRUE	0.00183448	0.649951	FALSE	0.849602	FALSE		FALSE	0.859206
12132	Q8TER0	SNED1	sushi, nidogen and EGF like domains 1	['XM_059482']	2	241938255	242027813		0	chr2:242497274G>T (rs56211918)	2.96664e-20	TRUE	chr2:242021742G>T (rs2108485)	4.09578e-05	FALSE	0.818324	0.213382	-0.00679665	1.29419e-06	0.992335	0.0512426	-0.0042898	0.166494	7.54675e-06	TRUE	0.000219448	TRUE	5.53403e-05	FALSE	0.64	FALSE		TRUE	0.00183448	0.000905588	TRUE	0.0177565	FALSE		TRUE	0.032068
18026	Q9Y6S9	RPS6KL1	ribosomal protein S6 kinase like 1	['NM_031464']	14	75373720	75388244			chr14:74981882C>T (rs862049)	2.06288e-34	TRUE	chr14:75386576G>A (rs2286913)	1.75355e-05	FALSE	0.737569	0.212069	0.00664247	7.63055e-05	0.963923	0.0933762	0.00675518	9.95738e-05	7.61456e-06	TRUE	0.000221058	TRUE	0.00199548	TRUE	0.00458323	FALSE		TRUE	0.00183448	0.117047	FALSE	0.414108	FALSE		FALSE	0.451793
6913	Q14626	IL11RA	interleukin 11 receptor subunit alpha	['NM_001142784']	9	34655215	34661492		0	chr9:34426658G>C (rs4879787)	1.27079e-06	FALSE	chr9:34660864C>T (rs11575580)	2.51558e-06	FALSE	0.965708	0.14805	0.00681908	1.07885e-05	0.999739	0.0128062	0.00361478	0.0144155	7.69971e-06	TRUE	0.000223166	TRUE	0.000359126	FALSE	0.19783	TRUE	0.00648572	TRUE	0.00183448	2.76214e-06	TRUE	0.00014453	TRUE	0.00349917	TRUE	0.000883989
1245	O43314	PPIP5K2	diphosphoinositol pentakisphosphate kinase 2	['NM_015216']	5	102465294	102537332			chr5:102338739C>G (rs78408340)	2.75217e-10	TRUE	chr5:102537285A>G (rs36046591)	1.26419e-08	TRUE	0.965493	0.0693101	0.00559651	1.07153e-05	0.999809	0.00596321	0.00224538	0.0346565	7.75958e-06	TRUE	0.000224536	TRUE	0.000357356	FALSE	0.327499	FALSE		FALSE		2.44881e-05	TRUE	0.00096455	FALSE		FALSE
13057	Q96ED9	HOOK2	hook microtubule tethering protein 2	['NM_013312']	19	12874099	12886263			chr19:12502457A>G (rs4804669)	1.16869e-15	TRUE	chr19:12876964G>C (rs897804)	3.42913e-06	FALSE	0.850418	0.112005	0.00592163	3.15716e-05	0.982241	0.0441634	0.00430248	0.0010166	7.88976e-06	TRUE	0.000227932	TRUE	0.000920226	TRUE	0.0303329	FALSE		TRUE	0.00185365	0.309054	FALSE	0.632575	FALSE		FALSE	0.656625
4507	P40222	TXLNA	taxilin alpha	['NM_175852']	1	32645947	32660793			chr1:32372881C>T (rs639233)	1.53754e-22	TRUE	chr1:32647133C>G (rs56283088)	4.4894e-07	TRUE	0.99692	0.0328128	0.00641507	1.56034e-06	0.999999	0.000648044	0.00109458	0.448895	8.04117e-06	TRUE	0.00023193	TRUE	6.50775e-05	FALSE	0.851213	FALSE		FALSE		4.33853e-07	TRUE	2.85654e-05	FALSE		FALSE
4072	P28562	DUSP1	dual specificity phosphatase 1	['NM_004417']	5	172195768	172197955		0	chr5:172197790C>T (rs34013988)	7.34682e-09	TRUE	chr5:172197790C>T (rs34013988)	7.34682e-09	TRUE	0.92094	0.242869	-0.00401566	1.86191e-06	0.999211	0.0280586	-0.00148727	0.206562	8.14978e-06	TRUE	0.000234682	TRUE	7.60521e-05	FALSE	0.689688	FALSE		FALSE		4.36164e-08	TRUE	3.70594e-06	FALSE		FALSE
5436	P57737	CORO7	coronin 7	['NM_024535']	16	4405162	4466519			chr16:4016676A>G (rs2230742)	1.43433e-14	TRUE	chr16:4445327C>T (rs3747579)	1.97975e-08	TRUE	0.741525	0.121109	-0.00191467	0.165917	0.91847	0.0814685	-0.007964	3.28303e-06	8.19111e-06	TRUE	0.000235239	FALSE	0.515834	TRUE	0.000224064	FALSE		FALSE		0.0653501	FALSE	0.312528	FALSE		FALSE
2771	P07093	SERPINE2	serpin family E member 2	['NM_006216']	2	224840587	224866617		0	chr2:225047744T>C (rs2629046)	1.59384e-27	TRUE	chr2:224866427A>G (rs34078713)	1.64901e-06	FALSE	0.974755	0.135268	0.00475078	1.48946e-06	0.999928	0.00724095	-0.00140165	0.845319	8.19557e-06	TRUE	0.000235239	TRUE	6.30068e-05	FALSE	0.971281	FALSE		TRUE	0.00189517	7.93843e-07	TRUE	4.81787e-05	FALSE		TRUE	0.00049871
2072	O95070	YIF1A	Yip1 interacting factor homolog A, membrane trafficking protein	['NM_020470']	11	66052111	66056456			chr11:66501624T>C (rs34419890)	4.55562e-82	TRUE	chr11:66055685G>A (rs11544832)	2.40466e-06	FALSE	0.968804	0.0937561	-0.0055993	1.39666e-06	0.999559	0.00925089	-0.00191888	0.760442	8.29348e-06	TRUE	0.000237666	TRUE	5.93633e-05	FALSE	0.95468	FALSE		TRUE	0.00189517	2.50765e-06	TRUE	0.000132771	FALSE		TRUE	0.000868056
11811	Q8NHS4	CLHC1	clathrin heavy chain linker domain containing 1	['NM_152385']	2	55402929	55449547			chr2:55749492C>G (rs17278051)	2.02466e-14	TRUE	chr2:55407644A>T (rs114931154)	4.59776e-10	TRUE	0.590285	0.128499	0.00361734	0.000208542	0.942872	0.127814	0.00388104	0.000131206	8.37536e-06	TRUE	0.000239627	TRUE	0.00467317	TRUE	0.00581578	FALSE		FALSE		2.21703e-09	TRUE	2.17354e-07	FALSE		FALSE
7365	Q16643	DBN1	drebrin 1	['NM_080881']	5	176884437	176900522			chr5:176516631G>A (rs1966265)	3.03798e-79	TRUE	chr5:176893942C>T (rs146597348)	3.19258e-05	FALSE	0.827855	0.0426419	-0.00672353	2.39968e-06	0.9641	0.0135028	0.0059802	3.67359e-05	8.40257e-06	TRUE	0.000240019	TRUE	9.62521e-05	TRUE	0.00190226	FALSE		TRUE	0.00189517	3.99838e-05	TRUE	0.00144419	FALSE		TRUE	0.00440394
3679	P20248	CCNA2	cyclin A2	['NM_001237']	4	122738796	122744783			chr4:123159436C>T (rs199913101)	8.49719e-49	TRUE	chr4:122742217T>C (rs769242)	1.17445e-06	FALSE	0.719002	0.0277569	-0.00173749	0.454531	0.838402	0.0529423	-0.0061911	2.72107e-06	8.58096e-06	TRUE	0.000244723	FALSE	0.7821	TRUE	0.000189337	FALSE		TRUE	0.00190994	1.20327e-06	TRUE	6.97074e-05	FALSE		TRUE	0.000600288
15434	Q9H993	ARMT1	acidic residue methyltransferase 1	['NM_024573']	6	151773681	151790242			chr6:152157881C>T (rs6902771)	3.47631e-50	TRUE	chr6:151789868G>A (rs35972078)	9.19707e-08	TRUE	0.840568	0.258391	-0.00359281	9.21806e-06	0.993276	0.0569558	-0.000839502	0.00583736	8.76496e-06	TRUE	0.00024957	TRUE	0.000319386	FALSE	0.113023	FALSE		FALSE		0.0682832	FALSE	0.319147	FALSE		FALSE
17983	Q9Y6H3	ATP23	ATP23 metallopeptidase and ATP synthase assembly factor homolog	['NM_033276']	12	58335485	58350670		0	chr12:58246356C>A (rs10783855)	3.38917e-19	TRUE	chr12:58335626A>T (rs3751325)	1.92167e-06	FALSE	0.627003	0.328286	0.00412149	4.79056e-05	0.940358	0.171411	0.00564845	0.000208683	8.91644e-06	TRUE	0.000253478	TRUE	0.0013289	TRUE	0.0084797	FALSE		TRUE	0.00194319	0.831106	FALSE	0.933527	FALSE		FALSE	0.938219
14221	Q9BRR9	ARHGAP9	Rho GTPase activating protein 9	['NM_032496']	12	57866303	57873189			chr12:58246356C>A (rs10783855)	3.38917e-19	TRUE	chr12:57872447C>T (rs147190713)	0.0002093	FALSE	0.362882	0.20004	-0.00652625	6.16698e-06	0.797444	0.255007	-0.00414483	0.031871	9.06954e-06	TRUE	0.000257162	TRUE	0.000226917	FALSE	0.313483	FALSE		TRUE	0.00194319	0.0139856	FALSE	0.127972	FALSE		FALSE	0.165659
9014	Q6PCT2	FBXL19	F-box and leucine rich repeat protein 19	['NM_019085']	16	30936054	30958548			chr16:30803299C>T (rs11645175)	1.73618e-08	TRUE	chr16:30958481G>A (rs61738491)	0.0003913	FALSE	0.941711	0.0662342	-0.00489565	1.56407e-06	0.995927	0.0170376	-0.00043135	0.11799	9.07496e-06	TRUE	0.000257162	TRUE	6.50807e-05	FALSE	0.571537	FALSE		TRUE	0.00194319	0.000402607	TRUE	0.00977376	FALSE		TRUE	0.0205437
4041	P28065	PSMB9	proteasome subunit beta 9	['NM_002800']	6	32822007	32827306			chr6:32681631C>T (rs9275596)	1.22261e-60	TRUE	chr6:32825090G>A (rs17587)	7.88236e-06	FALSE	0.641772	0.335294	-0.00504984	4.23025e-06	0.958665	0.147832	-0.00325197	0.0122902	9.33661e-06	TRUE	0.000264113	TRUE	0.000161666	FALSE	0.178278	FALSE		TRUE	0.00194444	0.409809	FALSE	0.707986	FALSE		FALSE	0.726782
14186	Q9BR77	CCDC77	coiled-coil domain containing 77	['NM_032358']	12	518550	551083			chr12:578349C>A (rs4980826)	1.68467e-25	TRUE	chr12:547683T>C (rs735295)	6.57543e-06	FALSE	0.791894	0.211567	-0.00653561	3.43785e-06	0.994018	0.0590853	-0.00138283	0.157492	9.34992e-06	TRUE	0.000264113	TRUE	0.000133387	FALSE	0.625659	FALSE		TRUE	0.00194444	0.654025	FALSE	0.852097	FALSE		FALSE	0.861607
4855	P49019	HCAR3	hydroxycarboxylic acid receptor 3	['NM_006018']	12	123200124	123201284			chr12:123699520A>G (rs1727322)	4.04868e-34	TRUE	chr12:123200334T>C (rs116821988)	6.96892e-06	FALSE	0.133276	0.246652	0.00702564	6.31036e-06	0.715923	0.407573	0.00315476	0.0162933	9.42563e-06	TRUE	0.00026583	TRUE	0.000231237	FALSE	0.212953	FALSE		TRUE	0.00194444	0.00134303	TRUE	0.0238958	FALSE		TRUE	0.0405094
12673	Q92974	ARHGEF2	Rho/Rac guanine nucleotide exchange factor 2	['NM_004723']	1	155917736	155948218			chr1:156106185T>C (rs505058)	6.856e-12	TRUE	chr1:155932779G>C (rs146373060)	0.000244235	FALSE	0.99664	0.0306533	0.00486079	1.72388e-06	1	0.000292141	-0.00161842	0.612732	9.75839e-06	TRUE	0.000274779	TRUE	7.09019e-05	FALSE	0.913	FALSE		TRUE	0.00198883	0.00175007	TRUE	0.0292931	FALSE		TRUE	0.0479558
8533	Q5VZ46	KIAA1614	KIAA1614	['XM_046531']	1	180882380	180914721		0	chr1:180905448G>T (rs3795504)	1.96706e-07	TRUE	chr1:180905448G>T (rs3795504)	1.96706e-07	TRUE	0.641968	0.0595057	-0.00419381	0.000467253	0.86943	0.0323769	0.00559053	1.66988e-06	1.01302e-05	TRUE	0.000284799	TRUE	0.00909433	TRUE	0.000121908	FALSE		FALSE		4.35898e-06	TRUE	0.000216048	FALSE		FALSE
1817	O75600	GCAT	glycine C-acetyltransferase	['NM_014291.2']	22	38203975	38212722			chr22:38122122T>C (rs5756795)	1.20027e-09	TRUE	chr22:38204089C>T (rs710187)	1.74489e-06	FALSE	0.445652	0.267258	-0.00103469	0.000726567	0.838652	0.25023	-0.00311548	3.38159e-05	1.06039e-05	TRUE	0.000297644	TRUE	0.0131232	TRUE	0.00177166	FALSE		TRUE	0.00213541	0.330037	FALSE	0.650989	FALSE		FALSE	0.673653
14307	Q9BTC0	DIDO1	death inducer-obliterator 1	['NM_080796']	20	61510588	61542964			chr20:61451332C>T (rs61734651)	3.84812e-26	TRUE	chr20:61512185G>C (rs41282984)	2.5397e-09	TRUE	0.722212	0.102138	-0.00623602	1.78916e-05	0.929	0.0462782	0.00605456	3.391e-06	1.08923e-05	TRUE	0.000305259	TRUE	0.000559984	TRUE	0.000230549	FALSE		FALSE		0.00875647	FALSE	0.0933876	FALSE		FALSE
9421	Q6ZR08	DNAH12	dynein axonemal heavy chain 12	['NM_178504']	3	57327812	57528597			chr3:58002885C>T (rs839239)	7.21726e-13	TRUE	chr3:57475351T>G (rs6806444)	3.19821e-07	TRUE	0.373929	0.103903	0.00455548	0.00308321	1.01359	0.0840406	0.000859299	0.0209168	1.1211e-05	TRUE	0.000313696	TRUE	0.0416292	FALSE	0.248063	FALSE		FALSE		0.00563665	FALSE	0.0694097	FALSE		FALSE
4385	P35573	AGL	amylo-alpha-1, 6-glucosidase, 4-alpha-glucanotransferase	['NM_000028']	1	100316599	100387204			chr1:100468560A>G (rs511309)	2.98873e-05	FALSE	chr1:100361925G>A (rs2230307)	0.00142678	FALSE	0.880117	0.196573	-0.0032288	1.91016e-06	0.99773	0.0275225	-0.00104855	0.366798	1.13523e-05	TRUE	0.000317152	TRUE	7.78445e-05	FALSE	0.81463	TRUE	0.00771832	TRUE	0.00222586	0.00125011	TRUE	0.0225996	FALSE	0.0736598	TRUE	0.038836
16878	Q9UHL3	FAM153A	family with sequence similarity 153 member A	['NM_173663']	5	177151117	177175644		0	chr5:176722005G>A (rs78247455)	2.98525e-31	TRUE	chr5:177151329T>G (rs141664226)	0.00121834	FALSE	0.670447	0.241941	0.00487005	9.4483e-06	0.979523	0.0762472	0.00231898	0.00869869	1.13756e-05	TRUE	0.000317305	TRUE	0.00032421	FALSE	0.14563	FALSE		TRUE	0.00222586	0.132356	FALSE	0.438703	FALSE		FALSE	0.475307
428	A8MPS7	YDJC	YdjC homolog (bacterial)	['NM_001017964']	22	21982710	21984303			chr22:22055394A>G (rs1860)	7.12737e-06	FALSE	chr22:21982892C>T (rs2298428)	0.00163229	FALSE	0.886118	0.160126	0.00527766	0.00017804	0.992579	0.0401155	0.00383944	0.000140974	1.14477e-05	TRUE	0.000318816	TRUE	0.00407548	TRUE	0.00615481	TRUE	0.00771832	TRUE	0.00222586	0.593604	FALSE	0.819218	FALSE	0.870918	FALSE	0.83082
1739	O75369	FLNB	filamin B	['NM_001457']	3	57994292	58156486		0	chr3:58002885C>T (rs839239)	7.21726e-13	TRUE	chr3:58118555G>A (rs12632456)	2.22285e-07	TRUE	0.889745	0.110702	-0.00503762	1.23552e-05	1.00218	0.0195392	-0.000248121	0.209764	1.16019e-05	TRUE	0.000322606	TRUE	0.000405219	FALSE	0.693126	FALSE		FALSE		4.42221e-05	TRUE	0.00157182	FALSE		FALSE
11337	Q8NC56	LEMD2	LEM domain containing 2	['XM_166338']	6	33740408	33756893		0	chr6:34199092C>T (rs2780226)	2.76644e-111	TRUE	chr6:33756532G>A (rs13213889)	9.05385e-06	FALSE	0.894086	0.159647	0.00680251	2.04576e-06	0.993788	0.0360658	0.000472769	0.439199	1.19288e-05	TRUE	0.000331176	TRUE	8.26143e-05	FALSE	0.849087	FALSE		TRUE	0.00223594	0.760371	FALSE	0.902297	FALSE		FALSE	0.908685
4217	P31358	CD52	CD52 molecule	['NM_001803']	1	26644509	26646790			chr1:26756856T>C (rs17261915)	4.57058e-28	TRUE	chr1:26646726A>G (rs1071849)	1.51107e-05	FALSE	0.240409	0.179188	-0.00306895	0.308748	0.752532	0.272385	-0.00639737	1.93091e-06	1.19909e-05	TRUE	0.000332125	FALSE	0.674663	TRUE	0.000139818	FALSE		TRUE	0.00223594	0.0685212	FALSE	0.31983	FALSE		FALSE	0.36039
11185	Q8N957	ANKFN1	ankyrin repeat and fibronectin type III domain containing 1	['NM_153228']	17	54230871	54559905		0	chr17:54850329A>G (rs4794665)	3.63536e-33	TRUE	chr17:54534634G>A (rs10852985)	8.2238e-05	FALSE	0.816407	0.0699084	-0.00397019	0.000111139	0.94265	0.0568977	-0.00292137	0.00147267	1.20003e-05	TRUE	0.000332125	TRUE	0.0027721	TRUE	0.0401727	FALSE		TRUE	0.00223594	0.332099	FALSE	0.65249	FALSE		FALSE	0.675021
9747	Q7Z353	HDX	highly divergent homeobox	['NM_144657']	X	83576900	83730405			chrX:83352970T>C (rs10521366)	5.49795e-10	TRUE	chrX:83723541A>G (rs35161124)	4.64143e-06	FALSE	0.83796	0.2679	0.132503	2.09356e-06	0.949536	0.14814	-0.168447	0.00092942	1.20283e-05	TRUE	0.000332385	TRUE	8.43532e-05	TRUE	0.0283005	FALSE		TRUE	0.00223594	0.0467607	FALSE	0.260817	FALSE		FALSE	0.301581
7892	Q53RT3	ASPRV1	aspartic peptidase, retroviral-like 1	['NM_152792']	2	70187792	70188820			chr2:70368099A>G (rs7585413)	9.2516e-12	TRUE	chr2:70188676T>C (rs3796097)	3.4994e-06	FALSE	0.794239	0.112651	0.00799993	2.73476e-05	0.955901	0.0726718	0.00503819	0.000881983	1.22581e-05	TRUE	0.000337801	TRUE	0.000813076	TRUE	0.0271813	FALSE		TRUE	0.00224145	0.378635	FALSE	0.686653	FALSE		FALSE	0.707001
1357	O43736	ITM2A	integral membrane protein 2A	['NM_004867']	X	78616589	78622712		0	chrX:78649193C>T (rs1474563)	3.20386e-101	TRUE	chrX:78622679C>G (rs769544669)	9.90541e-08	TRUE	0.990151	0.0740542	0.0347247	0.00143385	0.997582	0.0331751	-0.0492372	2.54742e-06	1.22623e-05	TRUE	0.000337801	TRUE	0.0229429	TRUE	0.000178651	FALSE		FALSE		1.76704e-05	TRUE	0.000721495	FALSE		FALSE
610	E9PQX1	TMEM262	transmembrane protein 262	['NM_001282448']	11	64855930	64856503			chr11:64990041G>C (rs514076)	1.70953e-12	TRUE	chr11:64855986A>G (rs2282498)	2.75615e-06	FALSE	0.139582	0.0636065	-0.00480287	1.13352e-05	0.402395	0.0863185	0.00339497	0.0146767	1.23229e-05	TRUE	0.000338947	TRUE	0.000375219	FALSE	0.199327	FALSE		TRUE	0.00224145	0.0068233	FALSE	0.0787925	FALSE		FALSE	0.109668
17804	Q9Y5E3	PCDHB6	protocadherin beta 6	['NM_018939']	5	140529839	140532220			chr5:140554481G>T (rs1811237)	2.19433e-09	TRUE	chr5:140530529G>A (rs3776096)	1.46046e-07	TRUE	0.345986	0.232913	-0.00342144	0.000256741	0.873601	0.192146	-0.00528144	0.00108816	1.2392e-05	TRUE	0.000340322	TRUE	0.00553512	TRUE	0.0319858	FALSE		FALSE		9.30981e-05	TRUE	0.00300933	FALSE		FALSE
10923	Q8N4B1	FAM109A	family with sequence similarity 109 member A	['NM_144671']	12	111800485	111801231			chr12:111884608T>C (rs3184504)	1.01822e-11	TRUE	chr12:111800826TGCCACCCCC>T (rs779454863)	1.66244e-06	FALSE	0.64326	0.473784	-0.00194455	3.97284e-05	0.961194	0.19103	-0.000848308	0.000621799	1.24653e-05	TRUE	0.000341807	TRUE	0.00113385	TRUE	0.0205113	FALSE		TRUE	0.0022424	0.0133553	FALSE	0.124308	FALSE		FALSE	0.161809
5938	Q00056	HOXA4	homeobox A4	['NM_002141']	7	27168847	27170352			chr7:27252670A>G (rs17437670)	7.42142e-06	FALSE	chr7:27170145T>G (rs6944345)	0.00123598	FALSE	0.223171	0.0297495	0.00401446	0.00836267	0.463716	0.131518	0.00376738	2.6557e-05	1.26954e-05	TRUE	0.00034758	FALSE	0.0854941	TRUE	0.00144226	TRUE	0.00771832	TRUE	0.0022424	1.14224e-05	TRUE	0.000493488	TRUE	0.0078929	TRUE	0.0020182
17801	Q9Y5B9	SUPT16H	SPT16 homolog, facilitates chromatin remodeling subunit	['NM_007192']	14	21820835	21852086			chr14:21540062C>T (rs943991)	1.24594e-16	TRUE	chr14:21831652G>C (rs61739513)	3.07531e-05	FALSE	0.976857	0.0905781	-0.00827318	1.29759e-05	0.999993	0.00191547	-0.00243205	0.0551499	1.27259e-05	TRUE	0.000347879	TRUE	0.000422459	FALSE	0.417504	FALSE		TRUE	0.0022424	9.35534e-06	TRUE	0.000422601	FALSE		TRUE	0.00189676
12262	Q8WV41	SNX33	sorting nexin 33	['NM_153271']	15	75941444	75949553			chr15:75637396C>G (rs7402844)	5.1349e-25	TRUE	chr15:75941783G>A (rs373531151)	0.126273	FALSE	0.99116	0.0827574	0.000452874	0.158118	0.999972	0.00479887	0.00465238	4.06499e-06	1.2951e-05	TRUE	0.000353492	FALSE	0.503202	TRUE	0.000272217	FALSE		TRUE	0.00225855	0.0904477	FALSE	0.368882	FALSE		FALSE	0.408568
14509	Q9BX79	STRA6	stimulated by retinoic acid 6	['NM_001142617']	15	74472424	74494608			chr15:74286929C>T (rs5742914)	1.47552e-50	TRUE	chr15:74473739C>T (rs736118)	2.79416e-08	TRUE	0.91058	0.170277	0.00679384	1.81745e-05	0.997881	0.0257348	0.00151431	0.00753225	1.3004e-05	TRUE	0.000354395	TRUE	0.000566847	FALSE	0.132581	FALSE		FALSE		0.000237135	TRUE	0.00640121	FALSE		FALSE
2746	P06401	PGR	progesterone receptor	['NM_000926']	11	100909850	100999801		0	chr11:100933412C>A (rs1042838)	1.08782e-06	FALSE	chr11:100933412C>A (rs1042838)	1.08782e-06	FALSE	0.891956	0.157785	0.00774953	2.42757e-06	0.997343	0.0262114	0.00192525	0.276407	1.33047e-05	TRUE	0.000362033	TRUE	9.71518e-05	FALSE	0.755317	TRUE	0.00771832	TRUE	0.00227458	0.0124849	FALSE	0.119127	FALSE	0.251718	FALSE	0.156172
8363	Q5TCH4	CYP4A22	cytochrome P450 family 4 subfamily A member 22	['XM_208213']	1	47603158	47614466			chr1:47974381C>T (rs12143164)	7.97411e-14	TRUE	chr1:47607851A>T (rs2056899)	1.86521e-06	FALSE	0.347546	0.460841	0.00502812	5.29039e-05	1.04311	0.333499	0.00381245	0.0396583	1.33584e-05	TRUE	0.000362942	TRUE	0.00143842	FALSE	0.350992	FALSE		TRUE	0.00227458	0.0382597	FALSE	0.232157	FALSE		FALSE	0.272514
6327	Q0P5P2	C17orf67	chromosome 17 open reading frame 67	['NM_001085430']	17	54872428	54893243			chr17:54850329A>G (rs4794665)	3.63536e-33	TRUE	chr17:54872439T>C (rs72837329)	2.55489e-06	FALSE	0.925255	0.120541	-0.00610612	5.71926e-06	0.996462	0.0242248	-0.00323487	0.0174267	1.34463e-05	TRUE	0.000364772	TRUE	0.00021264	FALSE	0.22199	FALSE		TRUE	0.00227458	0.0809636	FALSE	0.347602	FALSE		FALSE	0.38783
13329	Q96JD6	AKR1E2	aldo-keto reductase family 1 member E2	['NM_031436']	10	4868517	4889719			chr10:4965543G>A (rs4397735)	1.20686e-25	TRUE	chr10:4889403C>T (rs12240276)	7.47031e-08	TRUE	0.496871	0.427373	0.00409017	0.000261588	0.916967	0.233625	0.00554347	2.65423e-05	1.39509e-05	TRUE	0.000377886	TRUE	0.00562635	TRUE	0.00144226	FALSE		FALSE		0.403475	FALSE	0.704079	FALSE		FALSE
11450	Q8NEC5	CATSPER1	cation channel sperm associated 1	['NM_053054']	11	65784364	65793850			chr11:65715204G>A (rs71455793)	1.31908e-34	TRUE	chr11:65793454C>T (rs1203998)	1.64737e-07	TRUE	0.703532	0.0615239	0.00571997	1.82751e-05	0.873884	0.0240576	-0.00486303	0.000827403	1.41314e-05	TRUE	0.000382191	TRUE	0.000567994	TRUE	0.0258118	FALSE		FALSE		0.544548	FALSE	0.795251	FALSE		FALSE
736	O00408	PDE2A	phosphodiesterase 2A	['NM_002599']	11	72288431	72385251			chr11:71846923G>C (rs75780959)	5.29925e-06	FALSE	chr11:72301503G>A (rs341047)	3.05938e-05	FALSE	0.912304	0.157836	-0.00685245	0.000129116	0.996329	0.0300999	-0.00473563	0.000431608	1.42536e-05	TRUE	0.000384912	TRUE	0.00314128	TRUE	0.0151364	TRUE	0.00771832	TRUE	0.00238417	0.186591	FALSE	0.514104	FALSE	0.651608	FALSE	0.546719
6118	Q03692	COL10A1	collagen type X alpha 1 chain	['NM_000493']	6	116441239	116446655			chr6:116720487C>T (rs10485183)	6.27995e-22	TRUE	chr6:116446576A>G (rs1064583)	6.20813e-10	TRUE	0.785492	0.174855	-0.0025506	0.000107841	0.989193	0.0506717	-0.000184391	0.00585936	1.43432e-05	TRUE	0.000386746	TRUE	0.00270682	FALSE	0.113203	FALSE		FALSE		0.836017	FALSE	0.936283	FALSE		FALSE
14524	Q9BXC1	GPR174	G protein-coupled receptor 174	['NM_032553']	X	78426505	78427503			chrX:78649193C>T (rs1474563)	3.20386e-101	TRUE	chrX:78426988T>C (rs3827440)	3.60458e-06	FALSE	0.519666	0.29235	0.187216	8.30213e-06	0.743362	0.271729	-0.178713	2.95863e-05	1.4376e-05	TRUE	0.000387044	TRUE	0.000291048	TRUE	0.00158741	FALSE		TRUE	0.00238417	0.411966	FALSE	0.709049	FALSE		FALSE	0.727665
16283	Q9NXP7	GIN1	gypsy retrotransposon integrase 1	['NM_017676']	5	102423605	102444411			chr5:102338739C>G (rs78408340)	2.75217e-10	TRUE	chr5:102433409G>A (rs34813)	1.86911e-06	FALSE	0.856518	0.134786	0.00615675	8.80155e-05	0.98362	0.0493732	0.00376962	0.000269454	1.45816e-05	TRUE	0.000391985	TRUE	0.0022586	TRUE	0.0103221	FALSE		TRUE	0.00239478	0.338356	FALSE	0.658037	FALSE		FALSE	0.680264
3275	P12524	MYCL	v-myc avian myelocytomatosis viral oncogene lung carcinoma derived homolog	['NM_001033082']	1	40363047	40367106			chr1:40781613T>C (rs12132506)	1.84963e-19	TRUE	chr1:40363054G>C (rs3134614)	1.05399e-05	FALSE	0.734456	0.036879	-0.00190557	0.000491258	0.86958	0.0725672	-0.00248577	0.000158971	1.47827e-05	TRUE	0.000396793	TRUE	0.00941745	TRUE	0.00680709	FALSE		TRUE	0.00240447	0.000332246	TRUE	0.00839698	FALSE		TRUE	0.0182381
14445	Q9BVX2	TMEM106C	transmembrane protein 106C	['NM_024056']	12	48358020	48362009			chr12:48372810C>T (rs75447849)	2.51486e-11	TRUE	chr12:48359676G>T (rs35000511)	1.29787e-09	TRUE	0.695413	0.394137	0.00337883	1.06895e-05	0.989927	0.101528	0.00291275	0.0274198	1.5263e-05	TRUE	0.000409067	TRUE	0.000357165	FALSE	0.286695	FALSE		FALSE		0.00659057	FALSE	0.0772606	FALSE		FALSE
17543	Q9Y2K1	ZBTB1	zinc finger and BTB domain containing 1	['NM_001123329']	14	64988223	64990361			chr14:65450780T>C (rs7161378)	9.89783e-16	TRUE	chr14:64988830C>A (rs45512391)	1.35888e-10	TRUE	0.957314	0.103432	-0.00481946	2.64773e-06	0.999144	0.0100713	-0.000276831	0.8461	1.52985e-05	TRUE	0.000409402	TRUE	0.000105253	FALSE	0.971483	FALSE		FALSE		0.0120759	FALSE	0.116659	FALSE		FALSE
14454	Q9BW66	CINP	cyclin dependent kinase 2 interacting protein	['NM_032630']	14	102814897	102829188			chr14:102986388C>G (rs8011721)	1.15285e-17	TRUE	chr14:102815042C>T (rs7011)	5.70144e-06	FALSE	0.574167	0.382687	-0.00219977	7.64705e-05	0.943523	0.19322	-0.00175783	0.000526011	1.53568e-05	TRUE	0.000410028	TRUE	0.00199687	TRUE	0.0178134	FALSE		TRUE	0.0024525	0.786894	FALSE	0.91529	FALSE		FALSE	0.921202
14092	Q99996	AKAP9	A-kinase anchoring protein 9	['NM_005751']	7	91570414	91739470			chr7:92228400T>C (rs2888877)	6.90271e-55	TRUE	chr7:91712698A>G (rs6960867)	2.72197e-06	FALSE	0.698462	0.205801	-0.00483712	0.000189502	0.949013	0.111662	-0.00649586	0.000138226	1.5368e-05	TRUE	0.000410028	TRUE	0.00432671	TRUE	0.0060646	FALSE		TRUE	0.0024525	0.14649	FALSE	0.459371	FALSE		FALSE	0.494776
5159	P52747	ZNF143	zinc finger protein 143	['NM_003442']	11	9492856	9549157			chr11:9491474A>G (rs10840245)	3.164e-08	TRUE	chr11:9537904G>C (rs10743108)	4.23712e-06	FALSE	0.789877	0.0218793	0.00203672	0.681726	0.881727	0.0271763	-0.00435367	7.03865e-06	1.57583e-05	TRUE	0.000419814	FALSE	0.893037	TRUE	0.000443037	FALSE		TRUE	0.00249129	6.34934e-06	TRUE	0.000300521	FALSE		TRUE	0.00151687
13098	Q96EY1	DNAJA3	DnaJ heat shock protein family (Hsp40) member A3	['NM_001135110']	16	4475883	4504912			chr16:4016676A>G (rs2230742)	1.43433e-14	TRUE	chr16:4484396A>T (rs1139653)	1.668e-06	FALSE	0.365013	0.183575	-0.00354644	0.00248615	0.699656	0.289663	-0.00692726	1.48689e-05	1.61015e-05	TRUE	0.000428315	TRUE	0.0352234	TRUE	0.000877018	FALSE		TRUE	0.0025008	0.243967	FALSE	0.578869	FALSE		FALSE	0.60757
13085	Q96ER3	SAAL1	serum amyloid A like 1	['NM_138421']	11	18101949	18127588			chr11:17949838A>C (rs2237920)	3.86686e-12	TRUE	chr11:18127558C>CCGG (rs148650821)	8.35158e-06	FALSE	0.71146	0.266714	0.00746246	7.81675e-06	0.978115	0.0826036	0.00223029	0.0328099	1.62632e-05	TRUE	0.000431899	TRUE	0.000275661	FALSE	0.317632	FALSE		TRUE	0.0025008	0.00498176	FALSE	0.0643196	FALSE		FALSE	0.0936206
8717	Q6EMB2	TTLL5	tubulin tyrosine ligase like 5	['NM_015072']	14	76129493	76420786		0	chr14:76383219A>G (rs6574257)	1.69046e-13	TRUE	chr14:76156609C>T (rs2303345)	2.78027e-08	TRUE	0.722628	0.125057	0.00370019	0.0159936	0.952632	0.0765721	0.00356232	5.5588e-05	1.63156e-05	TRUE	0.000431899	FALSE	0.133849	TRUE	0.0027203	FALSE		FALSE		0.636352	FALSE	0.842163	FALSE		FALSE
4869	P49279	SLC11A1	solute carrier family 11 member 1	['NM_000578']	2	219247092	219259755			chr2:219509618C>A (rs2230115)	5.36534e-32	TRUE	chr2:219254672T>C (rs145536242)	3.45022e-07	TRUE	0.954169	0.147159	0.00544843	6.56796e-06	0.999935	0.00741556	0.00224382	0.135223	1.63242e-05	TRUE	0.000431899	TRUE	0.000237259	FALSE	0.595523	FALSE		FALSE		0.00153786	TRUE	0.0263847	FALSE		FALSE
13862	Q96SI9	STRBP	spermatid perinuclear RNA binding protein	['NM_001171137']	9	125887879	125946413			chr9:126233079T>C (rs72755190)	9.89407e-12	TRUE	chr9:125895238C>T (rs79286922)	8.99472e-06	FALSE	0.991137	0.0417552	-0.00273961	1.28994e-05	0.99996	0.0022429	-0.00194587	0.0371028	1.63333e-05	TRUE	0.000431899	TRUE	0.000420743	FALSE	0.339154	FALSE		TRUE	0.0025008	9.04966e-06	TRUE	0.000411921	FALSE		TRUE	0.00189676
11152	Q8N8L2	ZNF491	zinc finger protein 491	['NM_152356']	19	11916769	11918079			chr19:12173577T>C (rs67100770)	1.03911e-19	TRUE	chr19:11916890C>T (rs61736266)	0.00258976	FALSE	0.961972	0.155063	0.00734639	4.27019e-06	0.999876	0.0110383	-0.000299862	0.528471	1.64098e-05	TRUE	0.000433278	TRUE	0.000162495	FALSE	0.883497	FALSE		TRUE	0.0025008	0.000211107	TRUE	0.00586989	FALSE		TRUE	0.0134898
6980	Q14896	MYBPC3	myosin binding protein C, cardiac	['NM_000256']	11	47353425	47374198			chr11:47663049A>G (rs10838738)	4.7515e-38	TRUE	chr11:47370041T>C (rs3729989)	1.00264e-09	TRUE	0.829822	0.17945	-0.00473296	3.80309e-05	0.996291	0.037036	-0.00162256	0.0143101	1.66855e-05	TRUE	0.000439904	TRUE	0.00109241	FALSE	0.19699	FALSE		FALSE		0.000189112	TRUE	0.00534759	FALSE		FALSE
3917	P24588	AKAP5	A-kinase anchoring protein 5	['NM_004857']	14	64935113	64936393			chr14:65435875G>A (rs11846925)	2.33036e-15	TRUE	chr14:64935411C>T (rs2230491)	5.25204e-07	FALSE	0.688295	0.0932753	0.00386501	2.49051e-05	0.884424	0.0692501	-0.00263817	0.0024014	1.72348e-05	TRUE	0.000453715	TRUE	0.000747951	FALSE	0.0590832	FALSE		TRUE	0.00256114	0.26971	FALSE	0.604218	FALSE		FALSE	0.631292
580	C9JVW0	INAFM1	InaF motif containing 1	['NM_178511']	19	47778177	47778602			chr19:47724564C>T (rs45474992)	8.21928e-10	TRUE	chr19:47778412G>T (rs1055218)	6.7388e-06	FALSE	0.824911	0.163847	-0.00338896	7.14439e-06	0.979043	0.0635099	-0.00339088	0.00720855	1.72631e-05	TRUE	0.000453787	TRUE	0.000253455	FALSE	0.129703	FALSE		TRUE	0.00256114	0.409813	FALSE	0.707986	FALSE		FALSE	0.726782
17675	Q9Y3M8	STARD13	StAR related lipid transfer domain containing 13	['NM_001243466']	13	33679733	33859775			chr13:33240013G>A (rs2874282)	1.96255e-10	TRUE	chr13:33704065T>C (rs3742321)	0.000203806	FALSE	0.956998	0.0645653	0.00404707	3.34754e-05	0.998617	0.00773804	0.00460084	0.0193559	1.73336e-05	TRUE	0.000454969	TRUE	0.00096937	FALSE	0.236788	FALSE		TRUE	0.00256114	0.237655	FALSE	0.572496	FALSE		FALSE	0.601567
12167	Q8TF65	GIPC2	GIPC PDZ domain containing family member 2	['NM_017655']	1	78511779	78601424			chr1:78623626C>T (rs17391694)	1.58661e-21	TRUE	chr1:78585086T>C (rs540742)	3.57346e-06	FALSE	0.673533	0.410702	0.00420491	9.52507e-06	0.964303	0.162803	0.00306905	0.00732343	1.74114e-05	TRUE	0.000456337	TRUE	0.000325589	FALSE	0.130495	FALSE		TRUE	0.00256114	0.586866	FALSE	0.816509	FALSE		FALSE	0.82844
7886	Q53QW1	TEX44	testis expressed 44	['NM_152614']	2	232457663	232458847			chr2:232871232C>T (rs3100601)	1.16406e-53	TRUE	chr2:232458443T>C (rs10933378)	1.30629e-06	FALSE	0.655993	0.0565381	-0.00173189	0.0511455	0.816373	0.0832165	-0.00226044	4.84756e-05	1.76616e-05	TRUE	0.000462216	FALSE	0.278292	TRUE	0.00241876	FALSE		TRUE	0.00257555	0.0292732	FALSE	0.199817	FALSE		FALSE	0.239524
12502	Q92540	SMG7	SMG7, nonsense mediated mRNA decay factor	['NM_014837']	1	183441756	183521063		0	chr1:184020945G>A (rs2274432)	3.65186e-76	TRUE	chr1:183515428G>A (rs2298083)	1.38402e-09	TRUE	0.963862	0.0784942	0.00632782	0.00141573	0.999239	0.00688854	0.00503221	0.0002482	1.78197e-05	TRUE	0.000465666	TRUE	0.0227347	TRUE	0.0097598	FALSE		FALSE		9.06358e-10	TRUE	9.29434e-08	FALSE		FALSE
416	A7MCY6	TBKBP1	TBK1 binding protein 1	['NM_014726']	17	45773479	45787989			chr17:46123004G>A (rs72823592)	5.04643e-17	TRUE	chr17:45786621G>A (rs80267077)	3.98709e-09	TRUE	0.937327	0.098259	0.00693524	1.44373e-05	0.998279	0.0148306	0.00404932	0.00930748	1.78928e-05	TRUE	0.000466221	TRUE	0.000461604	FALSE	0.151549	FALSE		FALSE		0.0126527	FALSE	0.120343	FALSE		FALSE
17503	Q9Y2C9	TLR6	toll like receptor 6	['NM_006068']	4	38828707	38831094		0	chr4:38644825T>C (rs79131883)	3.59896e-11	TRUE	chr4:38830350A>G (rs5743810)	4.59723e-05	FALSE	0.589413	0.217322	-0.00986664	3.66843e-06	0.892767	0.173333	-0.00828822	0.0390124	1.78933e-05	TRUE	0.000466221	TRUE	0.000141104	FALSE	0.347822	FALSE		TRUE	0.00258703	0.344643	FALSE	0.662372	FALSE		FALSE	0.684363
593	E5RG02	PRSS46	protease, serine 46	['XM_002342331']	3	46761492	46777878			chr3:47095733T>C (rs62246404)	9.8185e-20	TRUE	chr3:46775383A>G (rs12489663)	7.13383e-05	FALSE	0.758236	0.412153	-0.00852544	3.39086e-06	0.984318	0.120136	-0.00370887	0.12255	1.81306e-05	TRUE	0.000471713	TRUE	0.00013214	FALSE	0.57763	FALSE		TRUE	0.00259744	7.56481e-06	TRUE	0.000352341	FALSE		TRUE	0.00173398
2111	O95201	ZNF205	zinc finger protein 205	['NM_003456']	16	3163432	3170323			chr16:2814950C>T (rs140421601)	1.2851e-07	TRUE	chr16:3165425A>G (rs909410)	0.00175866	FALSE	0.921734	0.0943623	-0.00399392	4.52974e-06	0.990955	0.0201335	-0.00269536	0.198802	1.82723e-05	TRUE	0.000474708	TRUE	0.000171639	FALSE	0.680488	FALSE		TRUE	0.00259744	0.00439744	FALSE	0.0587301	FALSE		FALSE	0.086333
12218	Q8WUD6	CHPT1	choline phosphotransferase 1	['NM_020244']	12	102091640	102122720			chr12:102367168A>G (rs7131821)	8.76257e-32	TRUE	chr12:102108345T>C (rs3205421)	1.5882e-05	FALSE	0.512506	0.481362	-0.0062144	0.000329516	0.919122	0.264719	-0.00525151	8.60035e-05	1.86436e-05	TRUE	0.000483648	TRUE	0.00682365	TRUE	0.00404216	FALSE		TRUE	0.00262813	0.0177017	FALSE	0.148706	FALSE		FALSE	0.18766
185	A6H8M9	CDHR4	cadherin related family member 4	['NM_001007540']	3	49828268	49837245			chr3:49585243C>G (rs56049603)	1.62006e-15	TRUE	chr3:49832788G>A (rs73079003)	2.183e-07	TRUE	0.92183	0.139825	-0.00607597	6.84339e-06	0.996837	0.0251384	-0.00218145	0.028006	1.92221e-05	TRUE	0.000497928	TRUE	0.000245713	FALSE	0.290378	FALSE		FALSE		0.120112	FALSE	0.419048	FALSE		FALSE
3356	P14061	HSD17B1	hydroxysteroid 17-beta dehydrogenase 1	['NM_000413']	17	40704952	40706953			chr17:40861424G>A (rs2242461)	2.54004e-11	TRUE	chr17:40706906G>A (rs605059)	1.27188e-06	FALSE	0.770304	0.129786	-0.00195399	0.00551352	0.947536	0.0768416	-0.00425144	3.20865e-05	1.94344e-05	TRUE	0.000502378	FALSE	0.063636	TRUE	0.00169602	FALSE		TRUE	0.00271697	0.539662	FALSE	0.792201	FALSE		FALSE	0.805931
2628	P04278	SHBG	sex hormone binding globulin	['NM_001040']	17	7533491	7536667			chr17:7363088T>C (rs9217)	6.09168e-49	TRUE	chr17:7536527G>A (rs6259)	5.72902e-28	TRUE	0.911299	0.164628	-0.00133069	0.00033869	0.997122	0.0243201	-0.00241394	0.000512222	1.94503e-05	TRUE	0.000502378	TRUE	0.00691181	TRUE	0.0174793	FALSE		FALSE		1.90222e-10	TRUE	2.17573e-08	FALSE		FALSE
810	O00744	WNT10B	Wnt family member 10B	['NM_003394']	12	49359881	49364312			chr12:49168798C>A (rs3730071)	1.26583e-08	TRUE	chr12:49360147G>A (rs35034312)	2.01134e-06	FALSE	0.96633	0.123468	0.00669651	6.47825e-06	0.999749	0.0101174	0.00346674	0.122865	1.99806e-05	TRUE	0.000515325	TRUE	0.000234972	FALSE	0.578228	FALSE		TRUE	0.00276888	1.73181e-06	TRUE	9.5965e-05	FALSE		TRUE	0.000713045
10958	Q8N4U5	TCP11L2	t-complex 11 like 2	['NM_152772']	12	106704854	106740305			chr12:107174646A>C (rs10861661)	1.60655e-12	TRUE	chr12:106704974G>A (rs4964460)	1.11762e-05	FALSE	0.85808	0.0527347	-0.000596985	0.882347	0.954758	0.0392552	0.00504961	3.56365e-06	2.01331e-05	TRUE	0.000518508	FALSE	0.968302	TRUE	0.000241366	FALSE		TRUE	0.00276888	0.232838	FALSE	0.56663	FALSE		FALSE	0.595956
12487	Q92508	PIEZO1	piezo type mechanosensitive ion channel component 1	['NM_014745']	16	88782016	88851372		0	chr16:88780634AGGTGTG>A (16:88780634_AGGTGTG_A)	5.80695e-30	TRUE	chr16:88804734A>G (rs7184427)	4.69012e-22	TRUE	0.0702638	0.081367	-0.00670204	0.000643511	0.859503	0.273429	-0.00496637	0.00278571	2.02893e-05	TRUE	0.000521774	TRUE	0.0118883	FALSE	0.0656375	FALSE		FALSE		5.18169e-16	TRUE	1.42242e-13	FALSE		FALSE
16176	Q9NW68	BSDC1	BSD domain containing 1	['NM_018045']	1	32832226	32860015			chr1:32372881C>T (rs639233)	1.53754e-22	TRUE	chr1:32842319T>C (rs34885668)	4.98654e-07	TRUE	0.988603	0.0470986	-0.00813344	3.65059e-06	0.999932	0.00214276	0.000325595	0.494715	2.05154e-05	TRUE	0.000526828	TRUE	0.000140721	FALSE	0.870517	FALSE		FALSE		5.06323e-07	TRUE	3.24975e-05	FALSE		FALSE
17530	Q9Y2H6	FNDC3A	fibronectin type III domain containing 3A	['NM_014923']	13	49580327	49781528			chr13:50256828C>T (rs9596170)	3.40409e-17	TRUE	chr13:49775997A>G (rs45604939)	0.00478387	FALSE	0.960787	0.0970661	0.00498243	5.74835e-06	0.999278	0.0106605	0.000127491	0.104812	2.08369e-05	TRUE	0.000534312	TRUE	0.000213276	FALSE	0.547031	FALSE		TRUE	0.00284255	7.88051e-06	TRUE	0.000364682	FALSE		TRUE	0.00176075
10764	Q8N146	OR8H3	olfactory receptor family 8 subfamily H member 3	['NM_001005201']	11	55889849	55890784			chr11:55798259G>T (rs12224086)	2.96505e-09	TRUE	chr11:55889895C>T (rs61751933)	3.89349e-08	TRUE	0.114984	0.0635944	-0.00503194	8.16625e-05	0.382256	0.290319	0.00295177	0.112864	2.13649e-05	TRUE	0.000547064	TRUE	0.00211391	FALSE	0.560401	FALSE		FALSE		0.255408	FALSE	0.591963	FALSE		FALSE
16563	Q9P253	VPS18	VPS18, CORVET/HOPS core subunit	['NM_020857']	15	41186967	41195536			chr15:41427864C>T (rs561821)	1.11383e-16	TRUE	chr15:41193187A>G (rs201076093)	8.64431e-05	FALSE	0.972832	0.0984796	-0.00488473	5.09373e-06	0.999983	0.00340461	0.00178779	0.349378	2.16235e-05	TRUE	0.000552595	TRUE	0.000190576	FALSE	0.802265	FALSE		TRUE	0.00290566	0.000176753	TRUE	0.00508678	FALSE		TRUE	0.012089
15825	Q9NQI0	DDX4	DEAD-box helicase 4	['NM_024415']	5	55034792	55112365			chr5:54960673C>G (rs4865615)	1.8283e-40	TRUE	chr5:55081694A>G (rs2305123)	1.48135e-06	FALSE	0.941468	0.11246	-0.0070585	3.60286e-06	0.998926	0.0123909	0.000413034	0.801905	2.1643e-05	TRUE	0.000552595	TRUE	0.000139183	FALSE	0.962756	FALSE		TRUE	0.00290566	0.00408492	FALSE	0.0560671	FALSE		FALSE	0.08348
14165	Q9BQP9	BPIFA3	BPI fold containing family A member 3	['NM_178466']	20	31805343	31815420			chr20:32001292A>G (rs657040)	5.10527e-46	TRUE	chr20:31812923G>A (rs3818222)	5.89142e-07	FALSE	0.74622	0.189139	0.00141368	0.109311	0.95223	0.0796842	0.00831214	8.12845e-06	2.2224e-05	TRUE	0.000566616	FALSE	0.417212	TRUE	0.000501011	FALSE		TRUE	0.00296017	0.325707	FALSE	0.647415	FALSE		FALSE	0.670316
10970	Q8N556	AFAP1	actin filament associated protein 1	['NM_021638']	4	7765495	7873805		0	chr4:7853160G>A (rs4619890)	5.45744e-15	TRUE	chr4:7802227G>C (rs28406288)	7.0065e-06	FALSE	0.853775	0.167153	-0.00711805	2.54594e-05	0.990894	0.0407853	-0.00431306	0.00892752	2.27941e-05	TRUE	0.00058032	TRUE	0.000762028	FALSE	0.147656	FALSE		TRUE	0.00301238	0.237203	FALSE	0.571715	FALSE		FALSE	0.600781
8131	Q5NUL3	FFAR4	free fatty acid receptor 4	['NM_181745']	10	95326478	95347363			chr10:94999562A>G (rs117064523)	1.05887e-06	FALSE	chr10:95347041G>A (rs116454156)	1.21378e-06	FALSE	0.914501	0.229498	-0.00685264	4.94827e-06	0.998885	0.0273289	-0.00163035	0.217102	2.30647e-05	TRUE	0.000586369	TRUE	0.000185915	FALSE	0.699594	TRUE	0.010934	TRUE	0.00302451	1.09827e-07	TRUE	8.70954e-06	TRUE	0.000417398	TRUE	0.000206988
11357	Q8NCK3	ZNF485	zinc finger protein 485	['NM_145312']	10	44102499	44112814			chr10:44104101C>T (rs45545532)	8.30285e-08	TRUE	chr10:44104101C>T (rs45545532)	1.41892e-07	TRUE	0.611625	0.335537	-0.00785525	6.6765e-06	0.965813	0.128469	-0.00244806	0.0673678	2.31793e-05	TRUE	0.000588444	TRUE	0.000240206	FALSE	0.456718	FALSE		FALSE		0.243363	FALSE	0.57841	FALSE		FALSE
15386	Q9H875	PRKRIP1	PRKR interacting protein 1 (IL11 inducible)	['NM_024653']	7	102036859	102065555			chr7:101815825C>T (rs392286)	1.148e-06	FALSE	chr7:102036877T>G (rs6951185)	0.00479515	FALSE	0.953678	0.10915	-0.00148009	0.000321095	0.998839	0.0150739	-0.00313679	0.000493509	2.36852e-05	TRUE	0.000600429	TRUE	0.00668035	TRUE	0.0169708	TRUE	0.010934	TRUE	0.00308199	4.67314e-05	TRUE	0.00165442	TRUE	0.0150802	TRUE	0.0048742
7984	Q5GJ75	TNFAIP8L3	TNF alpha induced protein 8 like 3	['NM_207381']	15	51350081	51397373			chr15:51530495G>A (rs16964211)	7.18522e-22	TRUE	chr15:51350287T>G (rs78897873)	3.67573e-08	TRUE	0.915588	0.209759	0.00281675	4.33384e-05	0.998628	0.0278128	0.00123565	0.00764324	2.38074e-05	TRUE	0.000602669	TRUE	0.00121499	FALSE	0.133837	FALSE		FALSE		4.04735e-06	TRUE	0.000204002	FALSE		FALSE
15200	Q9H4A9	DPEP2	dipeptidase 2	['NM_022355']	16	68021412	68027115			chr16:67538193T>C (rs4380048)	5.73252e-15	TRUE	chr16:68021468G>C (rs1133090)	1.07305e-11	TRUE	0.0913828	0.0123484	0.00539225	1.40063e-05	0.138765	0.0220747	-0.000356997	0.0710909	2.40652e-05	TRUE	0.00060833	TRUE	0.00045025	FALSE	0.466596	FALSE		FALSE		1.95511e-12	TRUE	3.20045e-10	FALSE		FALSE
6568	Q13316	DMP1	dentin matrix acidic phosphoprotein 1	['NM_001079911']	4	88577645	88584469		0	chr4:88645344C>T (rs4395467)	1.88198e-19	TRUE	chr4:88583135A>T (rs10019009)	3.17411e-08	TRUE	0.945698	0.0612904	0.00707524	0.00556156	0.995943	0.0146986	0.00952927	3.41097e-05	2.45059e-05	TRUE	0.000618044	FALSE	0.0639005	TRUE	0.00178181	FALSE		FALSE		0.0661865	FALSE	0.314752	FALSE		FALSE
17989	Q9Y6I7	WSB1	WD repeat and SOCS box containing 1	['NM_015626']	17	25621422	25639392			chr17:25628820T>C (rs6561)	3.47552e-06	FALSE	chr17:25628820T>C (rs6561)	4.41617e-06	FALSE	0.472392	0.378581	-0.0040323	0.000152713	0.877377	0.270551	-0.00476544	0.000202119	2.45189e-05	TRUE	0.000618044	TRUE	0.00361902	TRUE	0.00829571	TRUE	0.010934	TRUE	0.00315034	0.0168767	FALSE	0.144358	FALSE	0.281195	FALSE	0.183267
4524	P40692	MLH1	mutL homolog 1	['NM_000249']	3	37035039	37092141			chr3:37091325G>A (rs1860968)	4.23686e-09	TRUE	chr3:37053568A>G (rs1799977)	3.17807e-06	FALSE	0.885808	0.119056	0.00155509	0.00344084	0.989838	0.0344455	0.00462821	0.000145011	2.45829e-05	TRUE	0.000618774	TRUE	0.0454247	TRUE	0.00630021	FALSE		TRUE	0.00315034	0.568473	FALSE	0.808257	FALSE		FALSE	0.820942
7957	Q5EBL2	ZNF628	zinc finger protein 628	['XM_058964']	19	55991278	55995737			chr19:55993436G>T (rs147110934)	7.12845e-38	TRUE	chr19:55993436G>T (rs147110934)	7.12845e-38	TRUE	0.765058	0.0739751	0.00784739	1.10136e-05	0.984332	0.0331183	-0.00551159	0.0104682	2.46174e-05	TRUE	0.000618774	TRUE	0.000365255	FALSE	0.162034	FALSE		FALSE		8.87433e-39	TRUE	1.97931e-35	FALSE		FALSE
7410	Q16820	MEP1B	meprin A subunit beta	['NM_005925']	18	29770034	29800205			chr18:29772976A>C (rs2289543)	2.5269e-08	TRUE	chr18:29795101T>C (rs233223)	9.63075e-06	FALSE	0.196353	0.136742	0.00565176	0.000391747	0.613868	0.354972	0.00328525	0.00173839	2.49387e-05	TRUE	0.000625964	TRUE	0.00779471	TRUE	0.0461488	FALSE		TRUE	0.00317189	0.12224	FALSE	0.421802	FALSE		FALSE	0.458828
6011	Q01664	TFAP4	transcription factor AP-4	['NM_003223']	16	4308059	4322747			chr16:4016676A>G (rs2230742)	1.43433e-14	TRUE	chr16:4310468C>G (rs251732)	2.08158e-06	FALSE	0.812548	0.10584	-0.00389653	0.000131496	0.963387	0.0645787	-0.0026922	0.000333469	2.51261e-05	TRUE	0.00062978	TRUE	0.0031775	TRUE	0.0122983	FALSE		TRUE	0.00317189	0.536455	FALSE	0.790027	FALSE		FALSE	0.8039
12005	Q8TCU6	PREX1	phosphatidylinositol-3,4,5-trisphosphate dependent Rac exchange factor 1	['NM_020820']	20	47242426	47444397		0	chr20:47841660G>T (rs11553387)	7.01354e-43	TRUE	chr20:47253150T>C (rs2664521)	1.57326e-08	TRUE	0.655475	0.140069	0.000542663	0.611177	0.918361	0.0757165	-0.00318573	0.00319314	2.57192e-05	TRUE	0.000643739	FALSE	0.863833	FALSE	0.0721819	FALSE		FALSE		1.2604e-07	TRUE	9.86374e-06	FALSE		FALSE
11321	Q8NBU5	ATAD1	ATPase family, AAA domain containing 1	['NM_032810']	10	89514447	89574356			chr10:89623323G>A (rs1044322)	1.11832e-11	TRUE	chr10:89514563G>C (rs200421485)	0.00135545	FALSE	0.993482	0.0591967	0.00259871	4.42353e-06	0.999994	0.00126802	0.0018857	0.989488	2.6003e-05	TRUE	0.00064993	TRUE	0.000167972	FALSE	0.997884	FALSE		TRUE	0.00325702	0.000250904	TRUE	0.00670191	FALSE		TRUE	0.0149853
1973	O77932	DXO	decapping exoribonuclease	['NM_005510']	6	31937657	31939452			chr6:31603591A>G (rs2261033)	4.3277e-73	TRUE	chr6:31938412G>T (rs17207867)	7.93383e-07	FALSE	0.887887	0.251448	0.00628231	0.000154093	0.996606	0.0433845	0.00588282	0.00130619	2.61855e-05	TRUE	0.000653573	TRUE	0.00363958	TRUE	0.0366991	FALSE		TRUE	0.00325702	0.000974414	TRUE	0.0187759	FALSE		TRUE	0.0334816
16018	Q9NSI6	BRWD1	bromodomain and WD repeat domain containing 1	['NM_033656']	21	40558955	40685417			chr21:40518749C>T (rs117160808)	8.58816e-08	TRUE	chr21:40571246A>G (rs1041439)	5.61944e-05	FALSE	0.667117	0.0600344	0.00287013	0.00527846	0.895202	0.0460746	0.00821981	0.000196296	2.67078e-05	TRUE	0.000665676	FALSE	0.0615612	TRUE	0.00809402	FALSE		TRUE	0.00329773	0.000102741	TRUE	0.00325641	FALSE		TRUE	0.0085585
10382	Q8IVF4	DNAH10	dynein axonemal heavy chain 10	['NM_207437']	12	124247067	124420025			chr12:123822711G>A (rs7980687)	3.9074e-38	TRUE	chr12:124345651G>A (rs202015039)	8.08316e-09	TRUE	0.692891	0.128154	-0.00765259	1.29995e-05	0.97784	0.0524033	0.00137406	0.123567	2.72194e-05	TRUE	0.000677477	TRUE	0.000422459	FALSE	0.578625	FALSE		FALSE		1.21681e-06	TRUE	7.02641e-05	FALSE		FALSE
14555	Q9BXQ6	CECR6	cat eye syndrome chromosome region, candidate 6	['NM_031890']	22	17600284	17602017			chr22:17625915G>A (rs35665085)	1.14587e-09	TRUE	chr22:17601344A>G (rs377534248)	0.00698633	FALSE	0.992594	0.051394	-0.00497817	0.000112654	0.999998	0.00175902	-0.00394003	0.00986705	2.76386e-05	TRUE	0.00068695	TRUE	0.00280202	FALSE	0.157775	FALSE		TRUE	0.00338793	0.036745	FALSE	0.227406	FALSE		FALSE	0.268038
12876	Q96BD5	PHF21A	PHD finger protein 21A	['NM_016621']	11	45955522	46105770		0	chr11:46052575C>T (rs16938437)	3.42897e-15	TRUE	chr11:45957292TA>T (rs372225934)	1.44789e-05	FALSE	0.174944	0.310094	-0.00375324	0.00874793	0.661457	0.393826	-0.00719801	5.88813e-06	2.86224e-05	TRUE	0.000710411	FALSE	0.0883675	TRUE	0.000378647	FALSE		TRUE	0.00344353	0.815605	FALSE	0.926736	FALSE		FALSE	0.931768
3420	P15173	MYOG	myogenin	['NM_002479']	1	203053041	203055089		0	chr1:203053787C>T (rs138360992)	0.00041587	FALSE	chr1:203053787C>T (rs138360992)	0.00041587	FALSE	0.946	0.162808	0.00542233	1.4646e-05	0.999764	0.0106429	0.00438207	0.0810299	2.87475e-05	TRUE	0.000712522	TRUE	0.000466767	FALSE	0.491281	TRUE	0.0121075	TRUE	0.00344353	1.30963e-06	TRUE	7.48967e-05	TRUE	0.00232945	TRUE	0.000617055
14603	Q9BY60	GABARAPL3	GABA type A receptor associated protein like 3 pseudogene	['NR_028287']	15	90892079	90892429			chr15:91009484G>A (rs2074585)	4.49654e-12	TRUE	chr15:90892293C>T (rs2589973)	7.76959e-05	FALSE	0.667553	0.315124	-0.00340865	0.00990874	0.954089	0.14613	-0.00460582	1.31468e-05	2.88093e-05	TRUE	0.000713061	FALSE	0.0965871	TRUE	0.000785853	FALSE		TRUE	0.00344353	0.605126	FALSE	0.825682	FALSE		FALSE	0.83681
8223	Q5T124	UBXN11	UBX domain protein 11	['NM_145345']	1	26608793	26629374		0	chr1:26756856T>C (rs17261915)	4.57058e-28	TRUE	chr1:26608828G>A (rs1134584)	3.85224e-09	TRUE	0.0683849	0.0564559	-0.00119275	0.339572	0.224854	0.296726	-0.00558176	5.2035e-06	2.88826e-05	TRUE	0.000713479	FALSE	0.701957	TRUE	0.000338284	FALSE		FALSE		0.000280173	TRUE	0.00728735	FALSE		FALSE
16363	Q9NYU1	UGGT2	UDP-glucose glycoprotein glucosyltransferase 2	['NM_020121']	13	96454047	96705566			chr13:96739784G>A (rs540213)	2.22666e-07	TRUE	chr13:96506596T>C (rs45454901)	2.20049e-06	FALSE	0.568138	0.186551	-0.00485906	6.44569e-06	0.958527	0.0889481	0.000555637	0.217045	2.89064e-05	TRUE	0.000713479	TRUE	0.000234972	FALSE	0.699594	FALSE		TRUE	0.00344353	3.28084e-11	TRUE	4.21151e-09	FALSE		TRUE	2.78248e-07
11823	Q8NHX9	TPCN2	two pore segment channel 2	['NM_139075']	11	68816466	68855418			chr11:68410157C>T (rs2513299)	1.96681e-23	TRUE	chr11:68855363G>A (rs3829241)	1.58387e-11	TRUE	0.0110778	0.0073577	0.00385618	0.00022905	0.0910526	0.0925304	0.00163882	0.110881	2.91941e-05	TRUE	0.000719582	TRUE	0.00504222	FALSE	0.557445	FALSE		FALSE		0.0918653	FALSE	0.37169	FALSE		FALSE
4712	P46100	ATRX	ATRX, chromatin remodeler	['NM_000489']	X	76763832	77041487			chrX:76278963A>G (rs1375399)	5.25113e-24	TRUE	chrX:76777848T>C (rs781787757)	5.29258e-23	TRUE	0.938121	0.0899998	0.124222	5.34626e-06	0.985383	0.0428546	-0.195927	0.0029847	2.93088e-05	TRUE	0.00072141	TRUE	0.000199605	FALSE	0.0690474	FALSE		FALSE		0.0773064	FALSE	0.339532	FALSE		FALSE
11292	Q8NBF1	GLIS1	GLIS family zinc finger 1	['NM_147193']	1	53972295	54060575		0	chr1:54119913C>T (rs1465035)	6.64986e-14	TRUE	chr1:54060016G>C (rs35227000)	0.00284525	FALSE	0.79258	0.176119	-0.00103362	5.24994e-05	0.981383	0.0584821	-0.00363755	0.00196526	2.95024e-05	TRUE	0.000725171	TRUE	0.00143044	FALSE	0.0505153	FALSE		TRUE	0.00348994	0.416471	FALSE	0.713407	FALSE		FALSE	0.731977
14383	Q9BUV0	RSRP1	arginine and serine rich protein 1	['NM_020317']	1	25569083	25573454			chr1:25371793G>A (rs4649056)	2.56358e-12	TRUE	chr1:25570081T>C (rs1043879)	0.00983396	FALSE	0.751752	0.24299	0.00333945	6.47655e-06	0.981725	0.0735969	0.0011641	0.152142	3.00817e-05	TRUE	0.000738392	TRUE	0.000234972	FALSE	0.618664	FALSE		TRUE	0.00353377	0.0400689	FALSE	0.23769	FALSE		FALSE	0.277622
4654	P43307	SSR1	signal sequence receptor subunit 1	['NM_001292008']	6	7290100	7313353			chr6:7720059G>A (rs12198986)	1.72372e-87	TRUE	chr6:7310259A>G (rs10004)	9.75652e-06	FALSE	0.645935	0.327898	-0.0053356	5.50763e-06	0.95807	0.147834	-0.00222779	0.133396	3.1463e-05	TRUE	0.000771233	TRUE	0.0002052	FALSE	0.592566	FALSE		TRUE	0.00367054	0.328413	FALSE	0.649956	FALSE		FALSE	0.672779
14902	Q9H063	MAF1	MAF1 homolog, negative regulator of RNA polymerase III	['NM_032272']	8	145160587	145162009			chr8:145007187G>A (rs11136336)	8.23083e-32	TRUE	chr8:145161823G>A (rs11546144)	6.62883e-06	FALSE	0.754183	0.0214166	-0.00268574	0.0197132	0.871031	0.0571919	-0.00654996	1.8352e-05	3.17458e-05	TRUE	0.000777094	FALSE	0.154046	TRUE	0.00106138	FALSE		TRUE	0.00367816	6.71104e-06	TRUE	0.000316786	FALSE		TRUE	0.00158101
16431	Q9NZK5	ADA2	adenosine deaminase 2	['NM_001282225']	22	17662376	17690567			chr22:17625915G>A (rs35665085)	1.14587e-09	TRUE	chr22:17669306T>C (rs2231495)	2.59983e-06	FALSE	0.493972	0.455476	-0.0066674	3.98097e-05	0.908392	0.26943	-0.0052414	0.00181331	3.25974e-05	TRUE	0.000796846	TRUE	0.00113435	TRUE	0.0478511	FALSE		TRUE	0.00375114	0.895914	FALSE	0.960338	FALSE		FALSE	0.963144
16783	Q9UFC0	LRWD1	leucine rich repeats and WD repeat domain containing 1	['NM_152892']	7	102105528	102113493			chr7:101815825C>T (rs392286)	1.148e-06	FALSE	chr7:102113226C>T (rs148981077)	0.00211309	FALSE	0.929685	0.1415	-0.00472387	1.06109e-05	0.998943	0.0165691	-0.00264104	0.0946866	3.28286e-05	TRUE	0.000801396	TRUE	0.000355206	FALSE	0.52682	TRUE	0.0124508	TRUE	0.00375222	0.000353449	TRUE	0.0088204	TRUE	0.0443969	TRUE	0.0190324
1834	O75648	TRMU	tRNA 5-methylaminomethyl-2-thiouridylate methyltransferase	['NM_018006']	22	46731662	46752900			chr22:46236425G>A (rs136029)	3.51196e-13	TRUE	chr22:46731689G>T (rs11090865)	3.39513e-05	FALSE	0.974445	0.0539883	-0.0029574	0.000152691	0.999422	0.00618002	-0.00293884	0.00272691	3.33617e-05	TRUE	0.000813293	TRUE	0.00361902	FALSE	0.064507	FALSE		TRUE	0.00378756	0.000131759	TRUE	0.00399148	FALSE		TRUE	0.00988895
9864	Q7Z5Y7	KCTD20	potassium channel tetramerization domain containing 20	['NM_173562']	6	36437875	36454949			chr6:36215693A>G (rs4395718)	2.21132e-20	TRUE	chr6:36446975G>C (rs2239808)	1.38886e-05	FALSE	0.692216	0.430226	0.00629808	6.41149e-06	0.970013	0.158826	0.00411549	0.0984871	3.38063e-05	TRUE	0.000823005	TRUE	0.00023446	FALSE	0.534211	FALSE		TRUE	0.00381245	0.188011	FALSE	0.515939	FALSE		FALSE	0.548389
7472	Q24JQ0	TMEM241	transmembrane protein 241	['NM_032933']	18	20877974	21017816			chr18:20727611C>T (rs4800452)	2.67543e-134	TRUE	chr18:20953720G>A (rs8099409)	1.18483e-05	FALSE	0.495693	0.282803	0.00557827	2.15333e-05	0.856039	0.241689	0.00613009	0.00358514	3.42548e-05	TRUE	0.000832785	TRUE	0.000661185	FALSE	0.0790373	FALSE		TRUE	0.00381327	0.196998	FALSE	0.527982	FALSE		FALSE	0.560318
6271	Q08379	GOLGA2	golgin A2	['NM_004486']	9	131019349	131038255			chr9:131020795GCCT>G (rs753687292)	3.62821e-06	FALSE	chr9:131020795GCCT>G (rs753687292)	3.62821e-06	FALSE	0.838605	0.33271	0.0054481	9.34053e-06	0.993549	0.0706556	0.00366848	0.0669297	3.43078e-05	TRUE	0.000832935	TRUE	0.000322375	FALSE	0.455868	TRUE	0.0124508	TRUE	0.00381327	3.56821e-06	TRUE	0.000182429	TRUE	0.00350215	TRUE	0.00106182
496	B0I1T2	MYO1G	myosin IG	['NM_033054']	7	45002341	45018560		0	chr7:45155888A>G (rs10258996)	1.63918e-06	FALSE	chr7:45009341A>G (rs3735485)	3.72063e-05	FALSE	0.392788	0.100212	-0.000184238	0.635971	0.743224	0.169842	0.00520013	6.97214e-06	3.44898e-05	TRUE	0.000836214	FALSE	0.875323	TRUE	0.000440407	TRUE	0.0124508	TRUE	0.00381327	0.655181	FALSE	0.852512	FALSE	0.897602	FALSE	0.861934
11492	Q8NEV9	IL27	interleukin 27	['NM_145659']	16	28510975	28518132			chr16:28649787G>A (rs35184893)	3.44965e-08	TRUE	chr16:28513403A>G (rs181206)	3.81295e-05	FALSE	0.42835	0.463891	-0.0040531	0.000887594	0.891761	0.302413	-0.00551754	7.5746e-05	3.52442e-05	TRUE	0.000853129	TRUE	0.0154729	TRUE	0.00358847	FALSE		TRUE	0.00383238	0.179849	FALSE	0.50706	FALSE		FALSE	0.54043
9334	Q6ZMB5	TMEM184A	transmembrane protein 184A	['NM_152689']	7	1586591	1595120			chr7:1583288A>G (rs892523)	3.39742e-07	TRUE	chr7:1586662T>C (rs3779607)	9.44643e-07	FALSE	0.544814	0.223279	0.0034881	0.00175735	0.925447	0.134163	0.00394994	9.02337e-05	3.52834e-05	TRUE	0.000853129	TRUE	0.0268872	TRUE	0.00419669	FALSE		TRUE	0.00383238	0.787867	FALSE	0.915944	FALSE		FALSE	0.921832
15950	Q9NRS6	SNX15	sorting nexin 15	['NM_013306']	11	64795010	64807261			chr11:64990041G>C (rs514076)	1.70953e-12	TRUE	chr11:64807235C>T (rs495820)	8.01267e-06	FALSE	0.844284	0.33857	0.0060075	6.25001e-06	0.996383	0.0581464	0.000512665	0.372125	3.54316e-05	TRUE	0.000855551	TRUE	0.000229498	FALSE	0.816338	FALSE		TRUE	0.00383238	1.11576e-05	TRUE	0.00048439	FALSE		TRUE	0.00199215
4789	P48065	SLC6A12	solute carrier family 6 member 12	['NM_003044']	12	300237	319152			chr12:578349C>A (rs4980826)	1.68467e-25	TRUE	chr12:319125A>G (rs557881)	2.64865e-05	FALSE	0.512766	0.266005	0.00461852	8.88852e-05	0.863518	0.226407	0.00411275	0.000624486	3.55689e-05	TRUE	0.000857703	TRUE	0.00227763	TRUE	0.0205619	FALSE		TRUE	0.00383238	0.175379	FALSE	0.502269	FALSE		FALSE	0.536046
1937	O76000	OR2B3	olfactory receptor family 2 subfamily B member 3	['NM_001005226']	6	29054087	29055025			chr6:28918936T>C (rs6456876)	1.73514e-36	TRUE	chr6:29054914T>A (rs77885578)	0.000351143	FALSE	0.95508	0.176081	-0.00438756	6.67246e-06	0.999777	0.0123059	-0.000685494	0.469082	3.63426e-05	TRUE	0.000875172	TRUE	0.000240206	FALSE	0.860586	FALSE		TRUE	0.00386841	1.73109e-05	TRUE	0.000710066	FALSE		TRUE	0.0026453
9258	Q6UXP7	FAM151B	family with sequence similarity 151 member B	['NM_205548']	5	79783943	79837648			chr5:79919170C>T (rs443611)	2.27495e-06	FALSE	chr5:79815658T>C (rs369998)	6.77118e-06	FALSE	0.136815	0.190649	-0.00341848	0.00497254	0.469428	0.419298	-0.00512343	2.8413e-05	3.6494e-05	TRUE	0.000877631	FALSE	0.0592348	TRUE	0.00152907	TRUE	0.0125755	TRUE	0.00386841	0.584061	FALSE	0.815255	FALSE	0.868607	FALSE	0.827294
6479	Q13057	COASY	Coenzyme A synthase	['NM_025233']	17	40714641	40717983			chr17:40861424G>A (rs2242461)	2.54004e-11	TRUE	chr17:40714804C>A (rs615942)	3.44089e-06	FALSE	0.770663	0.118708	-0.00402565	0.000468064	0.946924	0.0792288	-0.00306037	0.000310493	3.66263e-05	TRUE	0.000879623	TRUE	0.00910016	TRUE	0.0116193	FALSE		TRUE	0.00386841	0.636176	FALSE	0.842021	FALSE		FALSE	0.851952
60	A0PK00	TMEM120B	transmembrane protein 120B	['NM_001080825']	12	122150802	122213625			chr12:122689244C>T (rs12828049)	3.75186e-16	TRUE	chr12:122209422C>T (rs560432972)	0.000113194	FALSE	0.588823	0.205128	0.000293041	0.45947	0.885005	0.175697	0.00469464	8.00986e-06	3.68181e-05	TRUE	0.000883038	FALSE	0.785537	TRUE	0.000497141	FALSE		TRUE	0.00386841	0.0124534	FALSE	0.119127	FALSE		FALSE	0.156172
4773	P47974	ZFP36L2	ZFP36 ring finger protein like 2	['NM_006887']	2	43451461	43453454		0	chr2:43850590T>C (rs11886047)	1.29319e-10	TRUE	chr2:43451957G>A (rs149290349)	4.36463e-05	FALSE	0.909909	0.153612	-0.00645956	8.88881e-06	0.998237	0.0216828	-0.00208044	0.190807	3.75001e-05	TRUE	0.000898185	TRUE	0.000309181	FALSE	0.671231	FALSE		TRUE	0.00389662	0.000380685	TRUE	0.00936905	FALSE		TRUE	0.0200534
15089	Q9H2K0	MTIF3	mitochondrial translational initiation factor 3	['NM_152912']	13	28009815	28014585			chr13:28395297C>T (rs76750172)	1.67138e-08	TRUE	chr13:28009920G>C (rs1218825)	3.23749e-05	FALSE	0.380236	0.0495474	-0.003786	0.0485247	0.559687	0.154839	-0.00241836	0.00163889	3.77305e-05	TRUE	0.000902403	FALSE	0.270905	TRUE	0.0439662	FALSE		TRUE	0.00389662	0.000593389	TRUE	0.0128806	FALSE		TRUE	0.0250375
14967	Q9H0U9	TSPYL1	TSPY like 1	['NM_003309']	6	116599683	116600993			chr6:116720487C>T (rs10485183)	6.27995e-22	TRUE	chr6:116599927A>G (rs144676525)	0.00143623	FALSE	0.543037	0.193898	0.000331226	0.040496	0.890433	0.147504	0.0034645	8.04335e-06	3.77776e-05	TRUE	0.000902403	FALSE	0.243922	TRUE	0.000497487	FALSE		TRUE	0.00389662	0.0785167	FALSE	0.342202	FALSE		FALSE	0.382701
7159	Q15468	STIL	SCL/TAL1 interrupting locus	['NM_003035']	1	47716811	47775991			chr1:47974381C>T (rs12143164)	7.97411e-14	TRUE	chr1:47728707C>T (rs201948917)	0.00103776	FALSE	0.894829	0.0629486	-0.00169104	0.00141164	0.991897	0.023053	-0.00487566	0.000175063	3.85516e-05	TRUE	0.000919658	TRUE	0.0226895	TRUE	0.00732017	FALSE		TRUE	0.00395236	0.462187	FALSE	0.744179	FALSE		FALSE	0.760951
15454	Q9H9P5	UNKL	unkempt family like zinc finger	['NM_001037125']	16	1416244	1464692			chr16:1027099A>G (rs3803700)	1.72668e-18	TRUE	chr16:1420341C>T (rs138288642)	9.36109e-07	FALSE	0.975653	0.0464983	0.00645278	1.15392e-05	0.999908	0.00435536	0.00128826	0.389353	3.91843e-05	TRUE	0.0009335	TRUE	0.000379855	FALSE	0.827167	FALSE		TRUE	0.00399303	4.87857e-07	TRUE	3.15393e-05	FALSE		TRUE	0.000437326
4546	P41182	BCL6	B-cell CLL/lymphoma 6	['NM_001706']	3	187440249	187451481		0	chr3:187448254C>T (Affx-36728326)	9.20339e-25	TRUE	chr3:187446313G>A (rs137878288)	2.85313e-05	FALSE	0.929985	0.115901	-0.00424547	9.51651e-06	1.00008	0.0165247	-0.0013525	0.831994	3.98979e-05	TRUE	0.000949228	TRUE	0.000325589	FALSE	0.968112	FALSE		TRUE	0.00404139	0.00500079	FALSE	0.0643789	FALSE		FALSE	0.0936241
2063	O95025	SEMA3D	semaphorin 3D	['NM_152754']	7	84628759	84751207		0	chr7:84628989T>G (rs7800072)	1.94583e-05	FALSE	chr7:84628989T>G (rs7800072)	2.22868e-05	FALSE	0.827621	0.151992	0.00279864	0.000248723	0.982779	0.0512717	0.00238464	0.00125189	4.02108e-05	TRUE	0.000955397	TRUE	0.00538216	TRUE	0.0355272	TRUE	0.0126839	TRUE	0.00404885	0.402937	FALSE	0.703771	FALSE	0.785683	FALSE	0.723022
10909	Q8N441	FGFRL1	fibroblast growth factor receptor-like 1	['NM_021923']	4	1006274	1019132		0	chr4:1341553A>G (rs111391498)	6.12205e-23	TRUE	chr4:1018891G>T (rs4647931)	2.40818e-12	TRUE	0.891851	0.125526	0.000979195	0.000657331	0.998586	0.0215207	0.00210217	0.00819258	4.0417e-05	TRUE	0.000959016	TRUE	0.012131	FALSE	0.139579	FALSE		FALSE		2.9801e-14	TRUE	6.2324e-12	FALSE		FALSE
4960	P49918	CDKN1C	cyclin dependent kinase inhibitor 1C	['NM_000076']	11	2905237	2906719			chr11:2810731C>T (rs2237886)	7.64561e-38	TRUE	chr11:2906196ACCGCGACCGGAG>A (11:2906196_ACCGCGACCGGAG_A)	9.36364e-06	FALSE	0.582946	0.474388	-0.00534627	1.05985e-05	0.944271	0.217014	-0.00225003	0.0248995	4.06225e-05	TRUE	0.000962606	TRUE	0.000355206	FALSE	0.273957	FALSE		TRUE	0.00405523	0.502147	FALSE	0.768991	FALSE		FALSE	0.784237
5326	P55287	CDH11	cadherin 11	['NM_033664']	16	64981509	65038772			chr16:65025718G>A (rs35195)	2.30894e-05	FALSE	chr16:65025718G>A (rs35195)	2.30894e-05	FALSE	0.605522	0.158694	-0.0058099	1.36152e-05	0.944014	0.107126	-0.00101478	0.148111	4.07537e-05	TRUE	0.000964431	TRUE	0.000439264	FALSE	0.613275	TRUE	0.0126839	TRUE	0.00405523	0.237932	FALSE	0.572615	FALSE	0.698957	FALSE	0.601624
6784	Q14118	DAG1	dystroglycan 1	['NM_001165928']	3	49547968	49570629			chr3:49162583C>T (rs35713889)	4.23865e-26	TRUE	chr3:49569250A>G (rs149838438)	5.45293e-15	TRUE	0.723791	0.0150669	0.00573617	7.07757e-06	0.827601	0.00472088	-0.0019521	0.0102933	4.0977e-05	TRUE	0.00096843	TRUE	0.000251586	FALSE	0.161351	FALSE		FALSE		0.000431736	TRUE	0.0102168	FALSE		FALSE
4305	P34059	GALNS	galactosamine (N-acetyl)-6-sulfatase	['NM_000512']	16	88880850	88923285			chr16:88780634AGGTGTG>A (16:88780634_AGGTGTG_A)	5.80695e-30	TRUE	chr16:88902199G>C (rs34745339)	2.89992e-07	TRUE	0.866768	0.269747	0.00239182	1.59149e-05	0.997967	0.0374325	0.00147938	0.100873	4.14532e-05	TRUE	0.000978384	TRUE	0.000504322	FALSE	0.538464	FALSE		FALSE		1.06823e-05	TRUE	0.000466024	FALSE		FALSE
6049	Q02224	CENPE	centromere protein E	['NM_001286734']	4	104027382	104119476		0	chr4:104374596T>C (rs10026360)	6.10314e-10	TRUE	chr4:104059542G>A (rs2243682)	0.000614889	FALSE	0.820544	0.149569	-0.00658373	7.05514e-06	0.992886	0.0388987	-0.00160596	0.799181	4.15189e-05	TRUE	0.000978637	TRUE	0.00025129	FALSE	0.962511	FALSE		TRUE	0.00409751	0.974895	FALSE	0.992632	FALSE		FALSE	0.993127
7418	Q16832	DDR2	discoidin domain receptor tyrosine kinase 2	['NM_006182']	1	162688854	162750033		0	chr1:162972403G>A (rs61812260)	3.04257e-05	FALSE	chr1:162740121G>A (rs34722354)	4.40457e-05	FALSE	0.978583	0.0860741	0.00560874	7.26791e-06	0.999887	0.00548241	-0.00327562	0.562975	4.18279e-05	TRUE	0.000984616	TRUE	0.000257325	FALSE	0.896022	TRUE	0.0126839	TRUE	0.00409751	3.72679e-05	TRUE	0.00136825	TRUE	0.0144893	TRUE	0.0042712
11689	Q8NGQ1	OR9G4	olfactory receptor family 9 subfamily G member 4	['NM_001005284']	11	56510307	56511287			chr11:56021284G>A (rs10501349)	3.27658e-08	TRUE	chr11:56511160A>G (rs11228763)	5.67398e-07	FALSE	0.171156	0.0939899	-0.00405904	0.00817461	0.525664	0.234772	0.00441377	2.27828e-05	4.19052e-05	TRUE	0.000985132	FALSE	0.0841512	TRUE	0.00126427	FALSE		TRUE	0.00409751	0.00139213	TRUE	0.0245938	FALSE		TRUE	0.0414996
3835	P22792	CPN2	carboxypeptidase N subunit 2	['NM_001080513']	3	194061797	194063431		0	chr3:194061907G>A (rs4974539)	1.74868e-07	TRUE	chr3:194061907G>A (rs4974539)	1.74868e-07	TRUE	0.191509	0.270294	0.00534086	0.000225637	0.55807	0.349168	0.00685594	7.92798e-06	4.24039e-05	TRUE	0.00099554	TRUE	0.00498557	TRUE	0.000495513	FALSE		FALSE		0.340881	FALSE	0.660047	FALSE		FALSE
6954	Q14761	PTPRCAP	protein tyrosine phosphatase, receptor type C associated protein	['NM_005608']	11	67203207	67205090			chr11:66899619A>G (rs56088284)	9.0083e-141	TRUE	chr11:67203442C>T (rs60969594)	1.8945e-05	FALSE	0.965988	0.115141	-0.00544304	8.35998e-06	0.999946	0.00591369	-0.00186081	0.547105	4.31304e-05	TRUE	0.00101126	TRUE	0.000291927	FALSE	0.890376	FALSE		TRUE	0.00419307	3.59615e-05	TRUE	0.00132575	FALSE		TRUE	0.00414952
4642	P43146	DCC	DCC netrin 1 receptor	['NM_005215']	18	49867158	51057020			chr18:51027404T>C (rs12955791)	2.83303e-07	TRUE	chr18:50432602C>G (rs2229080)	3.30683e-05	FALSE	0.314115	0.127055	0.00182634	0.00130965	0.767386	0.201707	0.00227515	0.862541	4.34616e-05	TRUE	0.00101769	TRUE	0.0213978	FALSE	0.975013	FALSE		TRUE	0.00420113	0.676247	FALSE	0.861351	FALSE		FALSE	0.870522
13106	Q96F05	C11orf24	chromosome 11 open reading frame 24	['NM_022338']	11	68029116	68031235			chr11:68201295C>T (rs3736228)	6.39414e-24	TRUE	chr11:68030015C>T (rs901827)	2.28059e-10	TRUE	0.604272	0.12933	0.00174668	0.0238392	0.946206	0.131378	0.00298381	0.00200795	4.36424e-05	TRUE	0.00102058	FALSE	0.175435	FALSE	0.0514133	FALSE		FALSE		0.0183487	FALSE	0.152206	FALSE		FALSE
16962	Q9UJ04	TSPYL4	TSPY like 4	['NM_021648']	6	116573930	116575171			chr6:116720487C>T (rs10485183)	6.27995e-22	TRUE	chr6:116574449C>A (rs186602166)	0.00955666	FALSE	0.686844	0.160864	0.00243671	0.00191004	0.953917	0.0903019	0.00165711	0.00252783	4.38353e-05	TRUE	0.00102374	TRUE	0.0287054	FALSE	0.0612628	FALSE		TRUE	0.00420253	0.276622	FALSE	0.610113	FALSE		FALSE	0.636736
9390	Q6ZNC4	ZNF704	zinc finger protein 704	['NM_001033723']	8	81553604	81733829			chr8:81733727C>A (rs3907424)	1.34684e-05	FALSE	chr8:81733727C>A (rs3907424)	1.34684e-05	FALSE	0.952459	0.0792931	-0.00442134	8.21674e-06	0.997884	0.0148574	-0.000889623	0.142647	4.3973e-05	TRUE	0.00102561	TRUE	0.000288623	FALSE	0.607971	TRUE	0.0128215	TRUE	0.00420253	0.116578	FALSE	0.413457	FALSE	0.568415	FALSE	0.451255
17746	Q9Y4I5	TESMIN	testis expressed metallothionein like protein	['NM_004923']	11	68475779	68518128			chr11:68201295C>T (rs3736228)	6.39414e-24	TRUE	chr11:68512543A>G (rs12365708)	0.00134285	FALSE	0.80578	0.36514	-0.00410756	2.68916e-05	0.991068	0.0881193	-0.0021832	0.0182949	4.43302e-05	TRUE	0.00103259	TRUE	0.000800856	FALSE	0.22965	FALSE		TRUE	0.00421286	0.078922	FALSE	0.343384	FALSE		FALSE	0.383908
2886	P08651	NFIC	nuclear factor I C	['NM_005597']	19	3366635	3462764		0	chr19:3423339T>G (rs11669705)	4.93946e-22	TRUE	chr19:3382176C>T (rs138699938)	1.41742e-06	FALSE	0.991275	0.0676607	-0.00300046	1.02073e-05	1	0.000302981	0.000299163	0.469935	4.55405e-05	TRUE	0.0010594	TRUE	0.000344938	FALSE	0.860902	FALSE		TRUE	0.0043037	2.71356e-05	TRUE	0.00104125	FALSE		TRUE	0.00351354
5457	P58215	LOXL3	lysyl oxidase like 3	['NM_032603']	2	74760736	74779761		0	chr2:74762798TGAG>T (2:74762798_TGAG_T)	2.93578e-07	TRUE	chr2:74762798TGAG>T (2:74762798_TGAG_T)	2.93578e-07	TRUE	0.941563	0.146529	-0.00329602	2.94299e-05	0.999475	0.0140664	-0.00225446	0.0492785	4.59538e-05	TRUE	0.00106762	TRUE	0.000867744	FALSE	0.395585	FALSE		FALSE		0.000241242	TRUE	0.00647291	FALSE		FALSE
4091	P29120	PCSK1	proprotein convertase subtilisin/kexin type 1	['NM_000439']	5	95728708	95768746		0	chr5:95728974G>C (rs6234)	4.29803e-12	TRUE	chr5:95728974G>C (rs6234)	4.29803e-12	TRUE	0.859718	0.175258	-0.00560299	8.0003e-06	1.00722	0.0268985	0.000111338	0.700934	4.64299e-05	TRUE	0.00107727	TRUE	0.000281576	FALSE	0.938612	FALSE		FALSE		0.449963	FALSE	0.735498	FALSE		FALSE
12266	Q8WV74	NUDT8	nudix hydrolase 8	['NM_181843']	11	67395420	67397382			chr11:66899619A>G (rs56088284)	9.0083e-141	TRUE	chr11:67395634C>T (rs35181012)	8.64224e-05	FALSE	0.930887	0.195877	-0.00396568	2.54489e-05	0.999119	0.0219552	-0.0011575	0.0510776	4.78664e-05	TRUE	0.00110915	TRUE	0.000762028	FALSE	0.403114	FALSE		TRUE	0.00449837	0.000116937	TRUE	0.00361613	FALSE		TRUE	0.00918279
9911	Q7Z7A4	PXK	PX domain containing serine/threonine kinase like	['NM_017771']	3	58318716	58410684			chr3:58002885C>T (rs839239)	7.21726e-13	TRUE	chr3:58395863A>G (rs56384862)	4.70767e-05	FALSE	0.852469	0.120951	0.00612912	1.43137e-05	0.987789	0.0375616	0.000375865	0.0462886	4.8397e-05	TRUE	0.00111999	TRUE	0.000459302	FALSE	0.381908	FALSE		TRUE	0.00452311	0.30396	FALSE	0.628941	FALSE		FALSE	0.653425
12398	Q8WXG9	ADGRV1	adhesion G protein-coupled receptor V1	['NM_032119']	5	89854713	90459714		0	chr5:90410424T>C (rs7707023)	8.78766e-12	TRUE	chr5:90151589G>A (rs2247870)	2.4993e-09	TRUE	0.805613	0.0476181	0.00185107	0.311977	1.00767	0.0128147	-0.00517493	0.000162819	4.84863e-05	TRUE	0.0011206	FALSE	0.678305	TRUE	0.00692194	FALSE		FALSE		0.029648	FALSE	0.201083	FALSE		FALSE
15885	Q9NR63	CYP26B1	cytochrome P450 family 26 subfamily B member 1	['NM_019885']	2	72359359	72374963		0	chr2:71958480C>T (rs2900976)	5.8453e-09	TRUE	chr2:72361960A>G (rs2241057)	1.87412e-05	FALSE	0.697566	0.433337	-0.00240285	1.26342e-05	0.974198	0.151344	-0.00104972	0.0502551	4.87939e-05	TRUE	0.00112625	TRUE	0.000413609	FALSE	0.400355	FALSE		TRUE	0.00453515	0.285527	FALSE	0.617231	FALSE		FALSE	0.642863
8082	Q5JUK9	PAGE3	PAGE family member 3	['XM_060054']	X	55284942	55290336			chrX:55778139T>C (rs1007153)	1.48478e-16	TRUE	chrX:55289774T>C (rs4826381)	9.85689e-06	FALSE	0.712268	0.0306055	0.0742411	0.000268467	0.819367	0.0342755	-0.0497352	4.30805e-05	5.05379e-05	TRUE	0.00116499	TRUE	0.00573965	TRUE	0.00218009	FALSE		TRUE	0.00467158	1.01412e-05	TRUE	0.000450124	FALSE		TRUE	0.00192606
16305	Q9NY33	DPP3	dipeptidyl peptidase 3	['NM_001256670']	11	66249672	66276719			chr11:66703817A>G (rs34469991)	1.0289e-88	TRUE	chr11:66272237G>A (rs2305535)	1.18608e-07	TRUE	0.603058	0.421777	-0.00608934	2.10208e-05	1.01471	0.148082	-0.00296502	0.410588	5.06826e-05	TRUE	0.00116681	TRUE	0.00064768	FALSE	0.836788	FALSE		FALSE		0.0736422	FALSE	0.331818	FALSE		FALSE
6459	Q12986	NFX1	nuclear transcription factor, X-box binding 1	['NM_001318758']	9	33290571	33369973			chr9:33662593G>A (rs16933245)	1.86033e-07	TRUE	chr9:33366682G>A (rs146508853)	1.69465e-06	FALSE	0.982233	0.068528	-0.00598716	6.97977e-05	0.999944	0.00414838	-0.0021342	0.0253768	5.11851e-05	TRUE	0.00117686	TRUE	0.00184425	FALSE	0.275993	FALSE		TRUE	0.00470123	2.09004e-06	TRUE	0.000112666	FALSE		TRUE	0.000770679
12114	Q8TEB1	DCAF11	DDB1 and CUL4 associated factor 11	['NM_001163484']	14	24584804	24592515			chr14:24835500T>C (rs36226649)	7.39895e-30	TRUE	chr14:24587639G>A (rs3825584)	5.44884e-05	FALSE	0.63272	0.37667	0.00281715	9.91487e-06	0.948601	0.1774	0.00310944	0.0764431	5.14145e-05	TRUE	0.00118061	TRUE	0.000336947	FALSE	0.480311	FALSE		TRUE	0.00470123	0.00243347	TRUE	0.0377897	FALSE		FALSE	0.059821
3953	P25440	BRD2	bromodomain containing 2	['NM_001113182']	6	32940676	32948492			chr6:32681631C>T (rs9275596)	1.22261e-60	TRUE	chr6:32945698TGAG>T (rs756973884)	6.12966e-05	FALSE	0.916507	0.213657	0.00577012	4.16491e-05	0.999608	0.026521	0.00272545	0.031335	5.20251e-05	TRUE	0.00119309	TRUE	0.00117922	FALSE	0.31044	FALSE		TRUE	0.00472382	2.55201e-05	TRUE	0.000994724	FALSE		TRUE	0.00343338
14708	Q9BZE0	GLIS2	GLIS family zinc finger 2	['NM_032575']	16	4382282	4387522			chr16:4016676A>G (rs2230742)	1.43433e-14	TRUE	chr16:4387424A>G (rs8057701)	0.00521629	FALSE	0.974677	0.0684892	0.00285279	5.65738e-05	0.999866	0.00455705	0.00286319	0.0396647	5.2432e-05	TRUE	0.00120087	TRUE	0.00151964	FALSE	0.350992	FALSE		TRUE	0.00472382	3.09584e-05	TRUE	0.00117032	FALSE		TRUE	0.00386115
13955	Q99551	MTERF1	mitochondrial transcription termination factor 1	['NM_006980']	7	91502911	91509397			chr7:91627234T>C (rs4729017)	7.57794e-09	TRUE	chr7:91503228C>T (rs10266424)	1.66521e-06	FALSE	0.529414	0.257256	0.0066051	0.000156705	0.871453	0.215284	0.00489456	0.000640149	5.24993e-05	TRUE	0.00120087	TRUE	0.00368175	TRUE	0.0209614	FALSE		TRUE	0.00472382	0.00455833	FALSE	0.0600696	FALSE		FALSE	0.0879589
9314	Q6XPR3	RPTN	repetin	['XM_371312']	1	152127223	152130365			chr1:152191473A>C (rs74127894)	8.74336e-05	FALSE	chr1:152128121G>A (rs72696940)	0.00542033	FALSE	0.740354	0.258021	-0.000525172	0.886265	1.02931	0.0697792	-0.00174454	0.000431667	5.34077e-05	TRUE	0.00122008	FALSE	0.969471	TRUE	0.0151364	TRUE	0.0149957	TRUE	0.00478013	0.611653	FALSE	0.828806	FALSE	0.878675	FALSE	0.839729
6629	Q13472	TOP3A	topoisomerase (DNA) III alpha	['NM_001320759']	17	18178119	18218092			chr17:18130144T>C (rs2605134)	1.86823e-16	TRUE	chr17:18205750TGGAGAGTGAA>T (17:18205750_TGGAGAGTGAA_T)	6.41252e-07	FALSE	0.445363	0.491379	0.00732832	0.000108066	0.889452	0.308733	0.0058894	0.000969026	5.38663e-05	TRUE	0.00122898	TRUE	0.00270682	TRUE	0.0292134	FALSE		TRUE	0.0047958	0.0229111	FALSE	0.173331	FALSE		FALSE	0.21278
16580	Q9P298	HIGD1B	HIG1 hypoxia inducible domain family member 1B	['NM_016438']	17	42925521	42927761			chr17:43216281C>T (rs4986172)	3.6956e-32	TRUE	chr17:42927721G>A (rs1071682)	4.84557e-07	TRUE	0.528122	0.359081	-0.00555396	0.000481798	0.906217	0.224179	-0.00642175	0.000210607	5.4462e-05	TRUE	0.00124012	TRUE	0.00929196	TRUE	0.00852622	FALSE		FALSE		0.000172002	TRUE	0.00499029	FALSE		FALSE
15517	Q9HB03	ELOVL3	ELOVL fatty acid elongase 3	['NM_152310']	10	103986306	103989006			chr10:104269217G>A (rs2281880)	2.37513e-38	TRUE	chr10:103988265G>A (rs36103207)	1.26438e-05	FALSE	0.922278	0.242344	-0.00506179	9.39891e-06	0.998568	0.0340555	-0.000565533	0.609395	5.44941e-05	TRUE	0.00124012	TRUE	0.000323137	FALSE	0.911613	FALSE		TRUE	0.00482339	1.20914e-05	TRUE	0.000518622	FALSE		TRUE	0.00211438
10597	Q8IYL2	TRMT44	tRNA methyltransferase 44 homolog (S. cerevisiae)	['NM_152544']	4	8442550	8477725			chr4:8612691G>A (rs13112040)	5.16109e-15	TRUE	chr4:8454639A>G (rs1880024)	2.75924e-05	FALSE	0.380109	0.230406	-0.00196844	0.0125026	0.778311	0.270631	-0.00539214	3.09893e-05	5.47464e-05	TRUE	0.00124427	FALSE	0.113428	TRUE	0.0016478	FALSE		TRUE	0.00482339	0.13471	FALSE	0.44274	FALSE		FALSE	0.479227
12421	Q8WXW3	PIBF1	progesterone immunomodulatory binding factor 1	['NM_006346']	13	73357608	73590054			chr13:73349359G>C (rs7332388)	6.80444e-12	TRUE	chr13:73409508T>TA (rs200683940)	3.38991e-06	FALSE	0.602386	0.463985	0.00295168	4.55977e-05	0.889118	0.226769	0.00369053	8.81021e-05	5.55932e-05	TRUE	0.00126191	TRUE	0.0012728	TRUE	0.00411906	FALSE		TRUE	0.00487262	0.320505	FALSE	0.644006	FALSE		FALSE	0.667371
12186	Q8WTT2	NOC3L	NOC3 like DNA replication regulator	['NM_022451']	10	96093937	96122595			chr10:96116419G>A (rs78677989)	1.54299e-06	FALSE	chr10:96098373C>T (rs17517578)	1.79383e-05	FALSE	0.776874	0.198581	0.00419467	0.000104883	1.00649	0.0453639	0.00115796	0.365503	5.69897e-05	TRUE	0.00129196	TRUE	0.00264569	FALSE	0.813559	TRUE	0.01543	TRUE	0.00496926	0.254176	FALSE	0.590549	FALSE	0.71265	FALSE	0.618665
15215	Q9H4I2	ZHX3	zinc fingers and homeoboxes 3	['NM_015035']	20	39813834	39833556			chr20:39659158C>T (rs79296143)	1.20585e-08	TRUE	chr20:39832628T>C (rs17265513)	8.71944e-07	FALSE	0.922762	0.10013	-0.00643646	0.000239834	0.995415	0.0229679	-0.0038384	0.00121255	5.79966e-05	TRUE	0.00131311	TRUE	0.00523432	TRUE	0.0347254	FALSE		TRUE	0.00503113	0.0263409	FALSE	0.18822	FALSE		FALSE	0.227874
3513	P17017	ZNF14	zinc finger protein 14	['NM_021030']	19	19822164	19843767			chr19:19445856C>T (rs11085259)	3.12309e-19	TRUE	chr19:19823270T>A (rs12973901)	6.80838e-06	FALSE	0.894149	0.114844	0.00620971	4.59664e-05	0.990257	0.0357475	0.00272969	0.00523254	5.98285e-05	TRUE	0.00135287	TRUE	0.00128109	FALSE	0.104142	FALSE		TRUE	0.00514855	0.583456	FALSE	0.815171	FALSE		FALSE	0.827242
11329	Q8NC06	ACBD4	acyl-CoA binding domain containing 4	['NM_024722']	17	43213512	43219974		0	chr17:43216281C>T (rs4986172)	3.6956e-32	TRUE	chr17:43216472A>G (rs16939879)	2.19801e-05	FALSE	0.899326	0.264224	0.0060936	7.71469e-05	0.996961	0.0466793	0.00530118	0.00924389	5.99588e-05	TRUE	0.0013541	TRUE	0.00200864	FALSE	0.150927	FALSE		TRUE	0.00514855	2.23239e-05	TRUE	0.000893106	FALSE		TRUE	0.0031294
16513	Q9P0U1	TOMM7	translocase of outer mitochondrial membrane 7	['NM_019059']	7	22852792	22862398			chr7:23353514T>C (rs17796841)	1.99006e-13	TRUE	chr7:22857633T>G (rs144665947)	6.27832e-05	FALSE	0.999514	0.0135509	-0.00384513	5.62063e-05	1	5.62307e-06	0.0031271	0.131346	6.04424e-05	TRUE	0.00136329	TRUE	0.00151274	FALSE	0.588864	FALSE		TRUE	0.00516386	6.27854e-05	TRUE	0.00215025	FALSE		TRUE	0.00615587
14710	Q9BZE2	PUS3	pseudouridylate synthase 3	['NM_031307']	11	125763683	125766179			chr11:126135139G>T (rs2242391)	1.1807e-09	TRUE	chr11:125763746C>G (rs3088241)	2.10229e-06	FALSE	0.325612	0.113221	-0.00480487	0.00525219	0.766992	0.163697	-0.00476569	0.000577869	6.08043e-05	TRUE	0.00136971	FALSE	0.0613399	TRUE	0.0192045	FALSE		TRUE	0.00516867	0.480781	FALSE	0.756924	FALSE		FALSE	0.773144
15384	Q9H869	YY1AP1	YY1 associated protein 1	['NM_139118']	1	155629451	155658767		0	chr1:156106185T>C (rs505058)	6.856e-12	TRUE	chr1:155640115C>T (rs41264945)	1.5613e-08	TRUE	0.965385	0.0653096	0.0043084	4.92644e-05	0.999779	0.00600002	0.00212302	0.0558728	6.08828e-05	TRUE	0.00136975	TRUE	0.00135813	FALSE	0.419942	FALSE		FALSE		2.02302e-06	TRUE	0.000109717	FALSE		FALSE
637	H3BRN8	C15orf65	chromosome 15 open reading frame 65	['NM_001198784']	15	55700967	55710765			chr15:56152729T>C (rs2303579)	7.49565e-06	FALSE	chr15:55700981C>A (rs16953240)	0.000185823	FALSE	0.923688	0.167839	0.00598825	0.00167123	0.997506	0.0282965	0.00499164	0.000278995	6.16116e-05	TRUE	0.00138439	TRUE	0.0259484	TRUE	0.0105964	TRUE	0.0161061	TRUE	0.00521111	0.000219069	TRUE	0.00602287	TRUE	0.0317169	TRUE	0.0137624
956	O14901	KLF11	Kruppel like factor 11	['NM_003597']	2	10183844	10192631		0	chr2:10190115A>G (rs6721191)	6.01724e-23	TRUE	chr2:10186419A>G (rs35927125)	5.53161e-06	FALSE	0.949573	0.0916309	-0.00618639	6.71785e-05	0.998172	0.0153186	-0.00197912	0.00833439	6.23488e-05	TRUE	0.00139919	TRUE	0.00178298	FALSE	0.141526	FALSE		TRUE	0.00524723	0.149956	FALSE	0.464928	FALSE		FALSE	0.500108
7496	Q2M2I3	FAM83E	family with sequence similarity 83 member E	['NM_017708']	19	49104369	49116629			chr19:49232226G>A (rs2287922)	2.59038e-09	TRUE	chr19:49116359T>C (rs447802)	1.25802e-07	TRUE	0.826025	0.213206	-0.00591933	1.56928e-05	0.994394	0.0448228	-0.00276482	0.127679	6.26003e-05	TRUE	0.00140307	TRUE	0.000498169	FALSE	0.584817	FALSE		FALSE		0.430274	FALSE	0.722373	FALSE		FALSE
15661	Q9HCU5	PREB	prolactin regulatory element binding	['NM_013388']	2	27354285	27357289			chr2:27730940T>C (rs1260326)	2.21382e-22	TRUE	chr2:27355487G>A (rs111330078)	1.12216e-06	FALSE	0.996445	0.0454133	0.00880214	2.41429e-05	1	2.83232e-05	0.000526008	0.240859	6.55032e-05	TRUE	0.00146628	TRUE	0.000732472	FALSE	0.725467	FALSE		TRUE	0.00548541	1.24481e-06	TRUE	7.14186e-05	FALSE		TRUE	0.000603271
146	A4D1F6	LRRD1	leucine rich repeats and death domain containing 1	['NM_001045475']	7	91774205	91794516			chr7:92246744C>G (rs42041)	1.7974e-113	TRUE	chr7:91779971T>G (rs6465353)	1.97893e-06	FALSE	0.847131	0.116892	-0.00480222	0.000719106	0.982582	0.0463727	-0.00559963	0.00097659	6.62326e-05	TRUE	0.00148075	TRUE	0.0130546	TRUE	0.0293356	FALSE		TRUE	0.0054991	0.220325	FALSE	0.552277	FALSE		FALSE	0.582533
17446	Q9Y240	CLEC11A	C-type lectin domain family 11 member A	['NM_002975']	19	51226783	51228721			chr19:51228371C>CG (rs562569155)	0.000190755	FALSE	chr19:51228371C>CG (rs562569155)	0.000190755	FALSE	0.981613	0.106827	0.00464159	1.91102e-05	0.99997	0.00441743	0.00166879	0.190006	6.63168e-05	TRUE	0.00148077	TRUE	0.000592914	FALSE	0.670532	TRUE	0.0167583	TRUE	0.0054991	0.000188707	TRUE	0.00534459	TRUE	0.0308646	TRUE	0.0124546
2728	P06028	GYPB	glycophorin B (MNS blood group)	['NM_002100']	4	144917455	145061788			chr4:145278755A>G (rs1505772)	9.51504e-58	TRUE	chr4:144920596G>A (rs7683365)	2.80141e-05	FALSE	0.54744	0.254497	0.00416504	2.37268e-05	0.944837	0.155761	0.000927355	0.096671	6.81803e-05	TRUE	0.00152047	TRUE	0.000721979	FALSE	0.530374	FALSE		TRUE	0.00562604	0.914517	FALSE	0.966293	FALSE		FALSE	0.968436
12025	Q8TD31	CCHCR1	coiled-coil alpha-helical rod protein 1	['NM_019052']	6	31110372	31124815			chr6:31603591A>G (rs2261033)	4.3277e-73	TRUE	chr6:31112484C>T (rs130072)	5.43863e-32	TRUE	0.429077	0.284522	0.00354977	6.9518e-05	1.02579	0.0978697	-0.000422157	0.0250809	6.86372e-05	TRUE	0.00152875	TRUE	0.00184214	FALSE	0.274791	FALSE		FALSE		1.6419e-28	TRUE	1.39507e-25	FALSE		FALSE
1726	O75351	VPS4B	vacuolar protein sorting 4 homolog B	['NM_004869']	18	61058211	61089492			chr18:60683891T>C (rs10515990)	5.51274e-07	FALSE	chr18:61077645G>C (rs17688948)	0.000161756	FALSE	0.981629	0.113241	-0.00373493	1.2704e-05	0.999973	0.00464174	-0.000398787	0.926189	6.99172e-05	TRUE	0.00155531	TRUE	0.00041513	FALSE	0.989101	TRUE	0.0170981	TRUE	0.00574136	0.000356296	TRUE	0.00886666	TRUE	0.0443969	TRUE	0.0190647
2587	P03971	AMH	anti-Mullerian hormone	['NM_000479']	19	2249332	2251953			chr19:2173136G>A (rs12976923)	4.1353e-53	TRUE	chr19:2249477G>T (rs10407022)	2.86701e-08	TRUE	0.529901	0.0412762	-0.0035972	0.0498503	0.861751	0.0683508	-0.00252187	0.000224933	7.00198e-05	TRUE	0.00155565	FALSE	0.274433	TRUE	0.00904456	FALSE		FALSE		0.0717366	FALSE	0.326316	FALSE		FALSE
2019	O94887	FARP2	FERM, ARH/RhoGEF and pleckstrin domain protein 2	['NM_001282983']	2	242312523	242433537			chr2:242497274G>T (rs56211918)	2.96664e-20	TRUE	chr2:242371101C>T (rs757978)	7.41235e-07	FALSE	0.816057	0.294306	-0.00565853	5.3081e-05	0.993143	0.0644054	-0.00369799	0.0151676	7.10878e-05	TRUE	0.0015774	TRUE	0.00144104	FALSE	0.204064	FALSE		TRUE	0.00580692	0.0170958	FALSE	0.145724	FALSE		FALSE	0.184763
8578	Q5XXA6	ANO1	anoctamin 1	['NM_018043']	11	69924713	70034107			chr11:69924352C>G (rs11233117)	9.61936e-15	TRUE	chr11:70034096G>A (rs3740722)	0.000115209	FALSE	0.757614	0.310801	-0.0047615	1.74561e-05	0.99247	0.0669522	-0.00176209	0.151104	7.14022e-05	TRUE	0.00158241	TRUE	0.000548281	FALSE	0.617627	FALSE		TRUE	0.00580692	0.00014549	TRUE	0.00435566	FALSE		TRUE	0.0106371
5878	P82987	ADAMTSL3	ADAMTS like 3	['NM_207517']	15	84324514	84706555		0	chr15:84580582A>C (rs11259936)	3.79109e-104	TRUE	chr15:84582124G>T (rs4842838)	1.63065e-103	TRUE	0.528389	0.196774	0.00499052	1.35826e-05	0.974957	0.100428	0.00212303	0.442935	7.15338e-05	TRUE	0.00158335	TRUE	0.000439005	FALSE	0.849391	FALSE		FALSE		2.7713e-12	TRUE	4.4548e-10	FALSE		FALSE
17405	Q9UQB8	BAIAP2	BAI1 associated protein 2	['NM_001144888']	17	79009055	79090102			chr17:79420224C>G (rs12150031)	5.37216e-16	TRUE	chr17:79089590A>G (rs4969391)	0.00262724	FALSE	0.928151	0.110398	-0.00528912	8.18386e-05	0.996168	0.0233806	-0.000703154	0.00549709	7.28199e-05	TRUE	0.00160982	TRUE	0.00211533	FALSE	0.108188	FALSE		TRUE	0.0058732	0.57426	FALSE	0.81122	FALSE		FALSE	0.823799
3216	P11230	CHRNB1	cholinergic receptor nicotinic beta 1 subunit	['NM_000747']	17	7348447	7360039			chr17:7363088T>C (rs9217)	6.09168e-49	TRUE	chr17:7348625A>G (rs17856697)	3.34991e-05	FALSE	0.787516	0.170048	0.00337595	0.000814697	0.96753	0.0808944	0.00439532	0.00019913	7.29116e-05	TRUE	0.00160985	TRUE	0.0144081	TRUE	0.00819192	FALSE		TRUE	0.0058732	0.28511	FALSE	0.616757	FALSE		FALSE	0.642451
8607	Q66K64	DCAF15	DDB1 and CUL4 associated factor 15	['NM_138353']	19	14063325	14071804			chr19:14070706A>AGGTGGGCCCAGGGCGGGCAG (rs141180609)	1.29816e-05	FALSE	chr19:14070706A>AGGTGGGCCCAGGGCGGGCAG (rs141180609)	1.29816e-05	FALSE	0.476472	0.463789	0.00366605	0.00022694	0.904148	0.268031	0.00293406	0.000463766	7.52748e-05	TRUE	0.00165996	TRUE	0.00500195	TRUE	0.0160721	TRUE	0.0178331	TRUE	0.00603483	0.86607	FALSE	0.948229	FALSE	0.963547	FALSE	0.951792
9897	Q7Z6M4	MTERF4	mitochondrial transcription termination factor 4	['NM_182501']	2	242035416	242041688			chr2:242497274G>T (rs56211918)	2.96664e-20	TRUE	chr2:242036797A>G (rs2286323)	0.000112133	FALSE	0.806293	0.320629	-0.00601148	2.43337e-05	0.995064	0.0675899	-0.00442548	0.0904294	7.84829e-05	TRUE	0.00172857	TRUE	0.000734926	FALSE	0.517782	FALSE		TRUE	0.00626234	0.0235647	FALSE	0.175927	FALSE		FALSE	0.215358
7323	Q16540	MRPL23	mitochondrial ribosomal protein L23	['NM_021134']	11	1968593	1977647			chr11:2172830A>C (rs7948458)	1.30971e-23	TRUE	chr11:1977552G>A (rs12812)	1.50839e-10	TRUE	0.873185	0.210682	-0.003567	6.10791e-05	0.996513	0.0303036	-0.00317083	0.0521851	7.90498e-05	TRUE	0.0017389	TRUE	0.00163082	FALSE	0.407886	FALSE		FALSE		0.000372208	TRUE	0.00921124	FALSE		FALSE
12864	Q96B33	CLDN23	claudin 23	['NM_194284']	8	8559909	8560784			chr8:8702827A>G (rs907180)	2.53805e-09	TRUE	chr8:8560602C>T (rs2280560)	3.37032e-06	FALSE	0.839237	0.183851	0.00273231	0.00389617	1.00673	0.0411871	0.00313671	0.0187959	7.93707e-05	TRUE	0.0017438	FALSE	0.0500988	FALSE	0.232735	FALSE		TRUE	0.00630345	0.343892	FALSE	0.661928	FALSE		FALSE	0.683994
4427	P36404	ARL2	ADP ribosylation factor like GTPase 2	['NM_001667']	11	64781680	64789324			chr11:64990041G>C (rs514076)	1.70953e-12	TRUE	chr11:64789194T>C (rs664226)	3.93662e-05	FALSE	0.309593	0.286175	-0.00382026	0.0353368	0.721542	0.355068	-0.00352976	1.89693e-05	8.0173e-05	TRUE	0.00175712	FALSE	0.225076	TRUE	0.00108649	FALSE		TRUE	0.00630802	0.0691238	FALSE	0.321025	FALSE		FALSE	0.361638
4389	P35590	TIE1	tyrosine kinase with immunoglobulin like and EGF like domains 1	['NM_005424']	1	43766743	43788390			chr1:44019731C>T (rs2842185)	1.05261e-09	TRUE	chr1:43771016TA>T (1:43771016_TA_T)	7.57223e-06	FALSE	0.149824	0.355257	0.00354757	0.00188909	0.621044	0.480882	0.00655539	9.86115e-05	8.01741e-05	TRUE	0.00175712	TRUE	0.0284626	TRUE	0.00455069	FALSE		TRUE	0.00630802	0.126938	FALSE	0.429705	FALSE		FALSE	0.466451
16000	Q9NSA1	FGF21	fibroblast growth factor 21	['NM_019113']	19	49259494	49261474			chr19:49232226G>A (rs2287922)	2.59038e-09	TRUE	chr19:49261368T>C (rs739320)	2.36866e-05	FALSE	0.517157	0.201392	-0.0100939	0.000199514	0.835651	0.210393	-0.00876287	0.000734593	8.12544e-05	TRUE	0.0017786	TRUE	0.00453208	TRUE	0.0235771	FALSE		TRUE	0.00636343	0.303984	FALSE	0.628941	FALSE		FALSE	0.653425
9863	Q7Z5Y6	BMP8A	bone morphogenetic protein 8a	['NM_181809']	1	39957664	39991467			chr1:39945297C>T (rs2275767)	8.46946e-07	FALSE	chr1:39957913A>G (rs4660269)	5.51044e-05	FALSE	0.670798	0.0844285	-0.00126444	0.19428	0.847008	0.086466	0.00505257	2.9745e-05	8.23736e-05	TRUE	0.00180089	FALSE	0.552794	TRUE	0.00159113	TRUE	0.0185695	TRUE	0.00642134	0.0165795	FALSE	0.142912	FALSE	0.281195	FALSE	0.181902
6695	Q13619	CUL4A	cullin 4A	['NM_003589']	13	113863942	113917893			chr13:113822530C>T (rs2146750)	4.3024e-06	FALSE	chr13:113909339A>G (rs2302757)	2.39989e-05	FALSE	0.73303	0.314779	-0.00422459	4.88909e-05	0.973329	0.116018	-0.00326971	0.010282	8.32822e-05	TRUE	0.00181851	TRUE	0.00135202	FALSE	0.161351	TRUE	0.0185695	TRUE	0.00644182	0.803407	FALSE	0.921457	FALSE	0.943623	FALSE	0.926881
3924	P24844	MYL9	myosin light chain 9	['NM_006097']	20	35173288	35177649			chr20:34769811A>G (rs6060845)	1.58856e-47	TRUE	chr20:35176491A>T (rs200104309)	7.99085e-06	FALSE	0.9956	0.0433895	0.00437569	0.000121699	0.999995	0.00104368	-0.00358765	0.0894209	8.37439e-05	TRUE	0.00182488	TRUE	0.0029977	FALSE	0.514777	FALSE		TRUE	0.00644182	8.51105e-06	TRUE	0.000388396	FALSE		TRUE	0.0018274
8118	Q5M9Q1	NKAPL	NFKB activating protein like	['NM_001007531']	6	28227150	28228355			chr6:28676193G>A (rs9368570)	1.10832e-26	TRUE	chr6:28227217C>T (rs61737338)	4.29174e-06	FALSE	0.395667	0.188653	0.00288035	0.0303	0.830515	0.196696	0.0020311	0.00547025	8.37787e-05	TRUE	0.00182488	FALSE	0.204865	FALSE	0.107909	FALSE		TRUE	0.00644182	4.71027e-07	TRUE	3.06735e-05	FALSE		TRUE	0.000437326
6713	Q13702	RAPSN	receptor associated protein of the synapse	['NM_005055']	11	47459529	47470516		0	chr11:47663049A>G (rs10838738)	4.7515e-38	TRUE	chr11:47470345G>A (rs34312154)	1.31101e-08	TRUE	0.880415	0.203766	-0.0048846	3.81151e-05	0.996402	0.0370169	-0.00305293	0.0545131	8.45732e-05	TRUE	0.00183993	TRUE	0.00109306	FALSE	0.415556	FALSE		FALSE		0.00458056	FALSE	0.0602062	FALSE		FALSE
13445	Q96LB0	MRGPRX3	MAS related GPR family member X3	['NM_054031']	11	18158750	18159715			chr11:18632984T>C (rs10128711)	1.11351e-15	TRUE	chr11:18159455T>C (rs72863191)	0.000794509	FALSE	0.125226	0.215655	-0.00230365	0.0781676	0.579328	0.477568	-0.00715506	2.48708e-05	8.50596e-05	TRUE	0.00184811	FALSE	0.349597	TRUE	0.00135897	FALSE		TRUE	0.0064967	0.297945	FALSE	0.623529	FALSE		FALSE	0.648155
1414	O43933	PEX1	peroxisomal biogenesis factor 1	['NM_000466']	7	92116774	92157749			chr7:92246744C>G (rs42041)	1.7974e-113	TRUE	chr7:92132493T>C (rs35996821)	2.05629e-13	TRUE	0.983391	0.0709009	-0.00621337	0.000139103	0.999923	0.00296507	-0.00335415	0.0164258	8.52114e-05	TRUE	0.00184811	TRUE	0.00333865	FALSE	0.213884	FALSE		FALSE		4.99374e-15	TRUE	1.15718e-12	FALSE		FALSE
9604	Q76I76	SSH2	slingshot protein phosphatase 2	['NM_033389']	17	27957862	28257018			chr17:27889986T>C (rs542939)	3.21206e-36	TRUE	chr17:27959903G>A (rs2289629)	1.9062e-06	FALSE	0.957659	0.035171	0.00401431	0.000710669	0.996808	0.0100255	0.00464172	0.0029422	8.52606e-05	TRUE	0.00184811	TRUE	0.0129675	FALSE	0.0686633	FALSE		TRUE	0.0064967	0.0067475	FALSE	0.0782807	FALSE		FALSE	0.109209
6357	Q0ZGT2	NEXN	nexilin F-actin binding protein	['NM_144573']	1	78381792	78408511			chr1:78623626C>T (rs17391694)	1.58661e-21	TRUE	chr1:78392446G>A (rs1166698)	2.88195e-06	FALSE	0.895101	0.130243	0.00258832	0.0103887	0.99307	0.0328219	0.0036851	6.54441e-05	8.58801e-05	TRUE	0.00185927	FALSE	0.0994152	TRUE	0.0031525	FALSE		TRUE	0.00651456	0.000202449	TRUE	0.00567211	FALSE		TRUE	0.0131097
9804	Q7Z4F1	LRP10	LDL receptor related protein 10	['NM_014045']	14	23341513	23346733			chr14:23789955A>G (rs34074573)	5.90534e-23	TRUE	chr14:23346279G>A (rs142153001)	2.56889e-08	TRUE	0.986096	0.0773503	-0.00296308	1.99719e-05	1.00001	0.00292238	-0.00169967	0.5254	8.76595e-05	TRUE	0.00189549	TRUE	0.000617501	FALSE	0.882083	FALSE		FALSE		1.75534e-08	TRUE	1.58185e-06	FALSE		FALSE
4519	P40425	PBX2	PBX homeobox 2	['NM_002586']	6	32154162	32157692			chr6:31883957A>G (rs644045)	1.8429e-64	TRUE	chr6:32154651C>T (rs372961290)	0.00110651	FALSE	0.992518	0.0608399	0.00449208	3.00783e-05	0.999982	0.00238914	0.00274209	0.145439	8.82359e-05	TRUE	0.00190564	TRUE	0.000881028	FALSE	0.610584	FALSE		TRUE	0.00666338	1.64829e-05	TRUE	0.000680797	FALSE		TRUE	0.00256498
10473	Q8IWW6	ARHGAP12	Rho GTPase activating protein 12	['NM_001270695']	10	32096589	32197783			chr10:32160519A>C (rs7077016)	1.487e-07	TRUE	chr10:32128611A>G (rs2808096)	5.00203e-05	FALSE	0.916318	0.106503	-0.00613725	1.60598e-05	0.994289	0.0269619	-0.00344421	0.352072	8.94842e-05	TRUE	0.00193026	TRUE	0.00050801	FALSE	0.80424	FALSE		TRUE	0.00672762	0.849034	FALSE	0.941126	FALSE		FALSE	0.945216
15588	Q9HC35	EML4	echinoderm microtubule associated protein like 4	['NM_019063']	2	42396752	42557344			chr2:42638057T>C (rs222471)	1.50995e-14	TRUE	chr2:42522542G>C (rs201233838)	0.00407628	FALSE	0.537309	0.0464728	-0.00771626	0.000504249	0.759995	0.052003	0.00551228	0.00755789	9.11059e-05	TRUE	0.00196286	TRUE	0.00961475	FALSE	0.132901	FALSE		TRUE	0.00681924	0.0166533	FALSE	0.143203	FALSE		FALSE	0.182124
17947	Q9Y678	COPG1	coatomer protein complex subunit gamma 1	['NM_016128']	3	128968553	128996264		0	chr3:129050756T>C (rs6439167)	1.08502e-38	TRUE	chr3:128976451C>G (rs62266876)	4.88288e-15	TRUE	0.972165	0.0689699	-0.00453219	0.000502009	0.999786	0.00495026	-0.00429376	0.00905415	9.14561e-05	TRUE	0.00196802	TRUE	0.00959111	FALSE	0.149059	FALSE		FALSE		9.83602e-09	TRUE	9.14084e-07	FALSE		FALSE
6810	Q14166	TTLL12	tubulin tyrosine ligase like 12	['NM_015140']	22	43564017	43583075			chr22:43283255A>C (rs2267463)	4.12492e-12	TRUE	chr22:43568512C>T (rs34074034)	2.02321e-07	TRUE	0.643722	0.236057	0.00280503	0.000780063	0.990282	0.0820488	0.00290739	0.00548001	9.1958e-05	TRUE	0.00197643	TRUE	0.0138783	FALSE	0.107982	FALSE		FALSE		0.0454581	FALSE	0.257005	FALSE		FALSE
9078	Q6PJQ5	FOXR2	forkhead box R2	['NM_198451']	X	55650145	55651077			chrX:55852696G>T (rs5914476)	2.58203e-17	TRUE	chrX:55651001T>C (rs2375465)	6.1116e-06	FALSE	0.419153	0.0575907	0.0702385	0.000265453	0.550381	0.0809596	-0.0483464	0.000116175	9.37918e-05	TRUE	0.00201332	TRUE	0.00569573	TRUE	0.00528103	FALSE		TRUE	0.00696677	1.80056e-06	TRUE	9.93356e-05	FALSE		TRUE	0.000713045
16100	Q9NUZ1	ACOXL	acyl-CoA oxidase like	['NM_018308']	2	111525967	111851072		0	chr2:111932616G>A (rs7596789)	1.84496e-08	TRUE	chr2:111666368G>A (rs116012262)	0.0011499	FALSE	0.573325	0.424759	-0.000843292	7.50502e-05	0.969846	0.158884	-0.00174926	0.0133464	9.39007e-05	TRUE	0.00201332	TRUE	0.00196554	FALSE	0.187936	FALSE		TRUE	0.00696677	0.0280102	FALSE	0.194452	FALSE		FALSE	0.233999
16106	Q9NV39	PRR34	proline rich 34	['NM_018280']	22	46447710	46449973			chr22:46236425G>A (rs136029)	3.51196e-13	TRUE	chr22:46447714T>C (rs59929908)	4.50089e-07	TRUE	0.741653	0.168082	-0.00512723	0.000896038	0.976118	0.0800823	0.00298216	0.015524	9.51065e-05	TRUE	0.00203672	TRUE	0.0155683	FALSE	0.207761	FALSE		FALSE		3.65612e-06	TRUE	0.000186389	FALSE		FALSE
8159	Q5SQ64	LY6G6F	lymphocyte antigen 6 family member G6F	['NM_001003693']	6	31674684	31678365			chr6:31603591A>G (rs2261033)	4.3277e-73	TRUE	chr6:31675765G>A (rs2242653)	1.28148e-07	TRUE	0.778923	0.262235	0.00450244	0.00441206	0.991819	0.0571356	0.00285952	0.000374221	9.54533e-05	TRUE	0.00204169	FALSE	0.0545656	TRUE	0.0134666	FALSE		FALSE		0.869908	FALSE	0.949428	FALSE		FALSE
13670	Q96PE3	INPP4A	inositol polyphosphate-4-phosphatase type I A	['NM_001566']	2	99136512	99204068			chr2:99172244A>G (rs2278206)	4.49123e-07	TRUE	chr2:99172244A>G (rs2278206)	4.49123e-07	TRUE	0.952464	0.072066	-0.00136096	0.128657	0.996837	0.0127252	0.00239881	2.39835e-05	9.58575e-05	TRUE	0.00204788	FALSE	0.454596	TRUE	0.00132033	FALSE		FALSE		0.353174	FALSE	0.668806	FALSE		FALSE
7492	Q2M2D7	TBC1D28	TBC1 domain family member 28	['NM_001039397']	17	18539778	18544665			chr17:18130144T>C (rs2605134)	1.86823e-16	TRUE	chr17:18544392T>C (rs200600755)	2.30221e-05	FALSE	0.88126	0.208098	-0.00490784	8.3438e-05	0.994413	0.0443181	-0.00370874	0.0101316	9.62951e-05	TRUE	0.00205476	TRUE	0.00215355	FALSE	0.160402	FALSE		TRUE	0.00708864	0.0691864	FALSE	0.321148	FALSE		FALSE	0.361752
9351	Q6ZMS7	ZNF783	zinc finger family member 783	['NM_001195220']	7	148959425	148984696			chr7:148645304G>T (rs77422089)	2.19288e-44	TRUE	chr7:148963652C>T (rs61729506)	6.58621e-06	FALSE	0.926666	0.179595	-0.00469594	0.000166205	0.998158	0.0271367	-0.00428152	0.00710643	9.64394e-05	TRUE	0.00205537	TRUE	0.00383887	FALSE	0.12859	FALSE		TRUE	0.00708864	9.07515e-05	TRUE	0.00294414	FALSE		TRUE	0.00785371
5293	P55056	APOC4	apolipoprotein C4	['NM_001646']	19	45445535	45448559			chr19:45454766G>A (rs7247551)	1.12581e-07	TRUE	chr19:45448036T>C (rs1132899)	3.91901e-06	FALSE	0.338712	0.402958	0.00286307	1.82398e-05	0.874144	0.309725	0.00124151	0.129278	9.68558e-05	TRUE	0.00206178	TRUE	0.00056789	FALSE	0.587006	FALSE		TRUE	0.00708864	0.0542851	FALSE	0.282147	FALSE		FALSE	0.322629
12009	Q8TCX1	DYNC2LI1	dynein cytoplasmic 2 light intermediate chain 1	['NM_016008']	2	44001278	44036903			chr2:44407985G>A (rs6544746)	1.26733e-28	TRUE	chr2:44004010T>C (rs2288709)	0.000239976	FALSE	0.453654	0.443341	-0.00488549	0.0393277	0.887404	0.285851	-0.00570009	2.32567e-05	9.74981e-05	TRUE	0.00207297	FALSE	0.239776	TRUE	0.00128656	FALSE		TRUE	0.00708864	0.315113	FALSE	0.638638	FALSE		FALSE	0.662324
968	O14931	NCR3	natural cytotoxicity triggering receptor 3	['NM_001145466']	6	31556847	31560498			chr6:31603591A>G (rs2261033)	4.3277e-73	TRUE	chr6:31557640C>T (rs11575840)	0.0001298	FALSE	0.905901	0.237245	0.00634943	1.81329e-05	1.00002	0.0106768	0.00361909	0.817915	9.76385e-05	TRUE	0.00207348	TRUE	0.000566542	FALSE	0.96678	FALSE		TRUE	0.00708864	4.15502e-05	TRUE	0.00149167	FALSE		TRUE	0.00445087
2450	P01189	POMC	proopiomelanocortin	['NM_001035256']	2	25383953	25387641		0	chr2:25463483G>A (rs2289195)	7.98183e-66	TRUE	chr2:25384482T>C (rs201517327)	9.97785e-11	TRUE	0.917232	0.221564	-0.00237505	2.65404e-05	0.99971	0.021077	-6.29435e-06	0.209002	9.90335e-05	TRUE	0.0021006	TRUE	0.00079305	FALSE	0.692515	FALSE		FALSE		4.53483e-12	TRUE	7.16062e-10	FALSE		FALSE
1017	O15067	PFAS	phosphoribosylformylglycinamidine synthase	['NM_012393']	17	8157256	8172579			chr17:8056606T>G (rs2518023)	2.79253e-13	TRUE	chr17:8157310C>T (rs9891699)	1.37655e-10	TRUE	0.364143	0.150989	-0.00271728	0.0922686	0.800238	0.199459	-0.00445876	3.88728e-05	9.94155e-05	TRUE	0.00210619	FALSE	0.380902	TRUE	0.00200128	FALSE		FALSE		0.11085	FALSE	0.403817	FALSE		FALSE
12761	Q969T3	SNX21	sorting nexin family member 21	['NM_033421']	20	44462559	44469949			chr20:44468931T>C (rs197669)	4.03793e-06	FALSE	chr20:44469290G>A (rs4638862)	0.00077198	FALSE	0.72009	0.159789	-0.00530195	2.36016e-05	0.93432	0.101474	-0.00241004	0.0997838	9.98189e-05	TRUE	0.00211222	TRUE	0.000719726	FALSE	0.536868	TRUE	0.0216208	TRUE	0.00721597	0.00378975	FALSE	0.0532327	FALSE	0.143279	FALSE	0.0800973
13020	Q96DS6	MS4A6E	membrane spanning 4-domains A6E	['NM_139249']	11	60102369	60107425			chr11:59612859T>C (rs35211634)	5.42854e-09	TRUE	chr11:60102384A>G (rs2304935)	6.12318e-05	FALSE	0.519248	0.423198	0.000470258	0.00689916	0.923466	0.216601	0.00289314	6.17708e-05	0.00010149	TRUE	0.00214503	FALSE	0.0745101	TRUE	0.00299001	FALSE		TRUE	0.00730554	0.690352	FALSE	0.868294	FALSE		FALSE	0.876976
12078	Q8TDW4	ST7L	suppression of tumorigenicity 7 like	['NM_001308264']	1	113068638	113161735		0	chr1:113190807A>C (rs17030613)	6.14007e-13	TRUE	chr1:113098534C>T (rs6658555)	3.84554e-06	FALSE	0.659205	0.353086	-0.00342064	0.000131269	0.963842	0.140621	-0.00457748	0.00468698	0.000102425	TRUE	0.00216222	TRUE	0.00317631	FALSE	0.0967541	FALSE		TRUE	0.00733407	0.687819	FALSE	0.867116	FALSE		FALSE	0.875895
5477	P58753	TIRAP	TIR domain containing adaptor protein	['NM_148910']	11	126160790	126163579			chr11:126135139G>T (rs2242391)	1.1807e-09	TRUE	chr11:126162843C>T (rs8177374)	5.63821e-06	FALSE	0.710682	0.403905	0.00433566	0.000220625	0.977215	0.136767	0.00331726	0.00254651	0.000102753	TRUE	0.00216658	TRUE	0.00489914	FALSE	0.0614607	FALSE		TRUE	0.00733407	0.0208696	FALSE	0.163528	FALSE		FALSE	0.202588
8950	Q6P2I7	EBLN2	endogenous Bornavirus-like nucleoprotein 2	['NM_018029']	3	73111233	73112048			chr3:72622464G>A (rs74957747)	1.75625e-07	TRUE	chr3:73111998C>T (rs1060584)	3.1873e-05	FALSE	0.295657	0.39301	-0.00345434	0.021978	0.777877	0.403268	-0.00697052	2.67937e-05	0.000107237	TRUE	0.00225846	FALSE	0.166131	TRUE	0.00145069	FALSE		TRUE	0.00762072	0.0525567	FALSE	0.27794	FALSE		FALSE	0.318495
6225	Q07065	CKAP4	cytoskeleton associated protein 4	['NM_006825']	12	106632805	106641629			chr12:107099883A>G (rs12298717)	3.5613e-12	TRUE	chr12:106641489GGGC>G (12:106641489_GGGC_G)	1.71614e-05	FALSE	0.275464	0.292871	-0.0032652	0.00171379	0.711365	0.37164	-0.0040344	0.000151533	0.00010767	TRUE	0.00226489	TRUE	0.0263956	TRUE	0.00653574	FALSE		TRUE	0.00762072	0.903518	FALSE	0.962649	FALSE		FALSE	0.965202
7920	Q587J7	TDRD12	tudor domain containing 12	['NM_001015890']	19	33210979	33312086			chr19:32835875T>C (rs58968052)	3.63489e-07	TRUE	chr19:33281924A>G (rs11881633)	6.71733e-06	FALSE	0.717764	0.175625	-0.00265267	0.00145912	0.992001	0.0524296	-0.00255431	0.0225693	0.000109969	TRUE	0.00230679	TRUE	0.0232845	FALSE	0.260044	FALSE		TRUE	0.00772192	0.119724	FALSE	0.418105	FALSE		FALSE	0.455387
12524	Q92574	TSC1	tuberous sclerosis 1	['NM_000368']	9	135771625	135804259			chr9:136081319C>T (rs11244035)	4.80071e-07	TRUE	chr9:135786904A>G (rs1073123)	3.64058e-05	FALSE	0.976098	0.0386335	-0.00451265	0.000153689	0.999192	0.0062875	-0.00422674	0.00687384	0.000110013	TRUE	0.00230679	TRUE	0.00363485	FALSE	0.126318	FALSE		TRUE	0.00772192	0.463348	FALSE	0.744473	FALSE		FALSE	0.761169
18015	Q9Y6Q1	CAPN6	calpain 6	['NM_014289']	X	110489808	110507164			chrX:110494841C>G (rs12013711)	1.1438e-07	TRUE	chrX:110494841C>G (rs12013711)	1.53882e-07	TRUE	0.985349	0.062801	0.0597725	2.46826e-05	0.997086	0.0232671	-0.088239	0.00392706	0.000110051	TRUE	0.00230679	TRUE	0.000742521	FALSE	0.0843285	FALSE		FALSE		1.76721e-07	TRUE	1.31934e-05	FALSE		FALSE
226	A6NE52	WDR97	WD repeat domain 97	['NM_001316309']	8	145162654	145171193			chr8:145007187G>A (rs11136336)	8.23083e-32	TRUE	chr8:145170353T>A (rs59976468)	5.66722e-07	FALSE	0.161051	0.0423575	0.00553159	3.61953e-05	0.751572	0.116423	-0.00450591	0.00146098	0.000110836	TRUE	0.00232051	TRUE	0.00104643	TRUE	0.0399149	FALSE		TRUE	0.00774751	1.62548e-05	TRUE	0.0006745	FALSE		TRUE	0.00256173
1363	O43759	SYNGR1	synaptogyrin 1	['NM_004711']	22	39746016	39777916			chr22:39300265T>C (rs5757355)	3.65449e-16	TRUE	chr22:39777822C>CCAA (rs149306472)	0.018265	FALSE	0.598738	0.134657	0.000476379	0.0212738	0.854211	0.157624	-0.00146609	4.37962e-05	0.000112165	TRUE	0.00234557	FALSE	0.162743	TRUE	0.00221003	FALSE		TRUE	0.00780814	0.225024	FALSE	0.557886	FALSE		FALSE	0.587933
11687	Q8NGP8	OR5M1	olfactory receptor family 5 subfamily M member 1	['NM_001004740']	11	56380034	56380978			chr11:56021284G>A (rs10501349)	3.27658e-08	TRUE	chr11:56380546CCAGA>C (rs72003051)	0.000343454	FALSE	0.313792	0.376215	0.00174546	0.000326814	0.792793	0.344848	0.0035669	0.000441823	0.000114629	TRUE	0.00239429	TRUE	0.0067914	TRUE	0.0154015	FALSE		TRUE	0.00794697	0.82277	FALSE	0.929923	FALSE		FALSE	0.934814
2336	O95935	TBX18	T-box 18	['NM_001080508']	6	85446406	85473899		0	chr6:85423176G>T (rs6939647)	6.18169e-13	TRUE	chr6:85473758C>T (rs172562)	3.56471e-05	FALSE	0.790705	0.124925	0.00421176	0.000359828	0.958065	0.0752727	0.00478811	0.0011682	0.000115222	TRUE	0.00240386	TRUE	0.00725728	TRUE	0.0337811	FALSE		TRUE	0.00795551	0.0197186	FALSE	0.157836	FALSE		FALSE	0.196629
7806	Q4VCS5	AMOT	angiomotin	['NM_133265']	X	112021798	112066354			chrX:111995049A>G (rs17223043)	9.25114e-06	FALSE	chrX:112022297CAGG>C (rs147791784)	4.46909e-05	FALSE	0.183209	0.1668	0.128124	4.01031e-05	0.30675	0.253978	-0.0841825	0.000876489	0.000117211	TRUE	0.00244249	TRUE	0.00114089	TRUE	0.0270588	TRUE	0.0246827	TRUE	0.00805993	0.00645271	FALSE	0.0762368	FALSE	0.18866	FALSE	0.10694
15929	Q9NRM0	SLC2A9	solute carrier family 2 member 9	['NM_001001290']	4	9828024	10023053		0	chr4:10022981C>T (rs2276961)	1.44806e-09	TRUE	chr4:10022981C>T (rs2276961)	1.44806e-09	TRUE	0.613003	0.14316	-0.00401814	0.000156019	0.955278	0.093232	-0.00164703	0.0212784	0.000119624	TRUE	0.00248987	TRUE	0.00367046	FALSE	0.250517	FALSE		FALSE		0.193427	FALSE	0.523086	FALSE		FALSE
12133	Q8TER5	ARHGEF40	Rho guanine nucleotide exchange factor 40	['NM_001278529']	14	21538556	21557027			chr14:21540062C>T (rs943991)	1.24594e-16	TRUE	chr14:21542766A>G (rs12889267)	1.46824e-13	TRUE	0.634768	0.0750091	0.0042887	4.33899e-05	0.877388	0.076464	-0.00402524	0.0230393	0.00011983	TRUE	0.00249123	TRUE	0.00121499	FALSE	0.262869	FALSE		FALSE		0.000301438	TRUE	0.00770567	FALSE		FALSE
222	A6NDY0	PABPN1L	poly(A) binding protein nuclear 1 like, cytoplasmic	['NM_001080487']	16	88930167	88933014			chr16:88780634AGGTGTG>A (16:88780634_AGGTGTG_A)	5.80695e-30	TRUE	chr16:88931274C>T (rs76267236)	1.63602e-08	TRUE	0.825209	0.349628	0.00278355	5.22146e-05	0.993751	0.0739605	0.00313369	0.0471708	0.000122167	TRUE	0.00253685	TRUE	0.0014284	FALSE	0.384903	FALSE		FALSE		0.000263269	TRUE	0.00693871	FALSE		FALSE
3033	P0C8F1	PATE4	prostate and testis expressed 4	['NM_001144874']	11	125703255	125708319			chr11:126135139G>T (rs2242391)	1.1807e-09	TRUE	chr11:125707761A>C (rs11220236)	8.36686e-06	FALSE	0.0972085	0.271893	-0.0051325	0.00182659	0.517739	0.471658	-0.00783549	0.000155022	0.000122881	TRUE	0.0025487	TRUE	0.0277558	TRUE	0.00667006	FALSE		TRUE	0.0084156	0.54799	FALSE	0.797178	FALSE		FALSE	0.810682
2761	P06746	POLB	DNA polymerase beta	['NM_002690']	8	42196143	42229172			chr8:41742526G>T (rs1861925)	6.80939e-06	FALSE	chr8:42226805C>G (rs3136797)	0.000733807	FALSE	0.958884	0.185775	-0.00499654	0.000613926	0.99959	0.0187498	-0.00140531	0.00469559	0.000126246	TRUE	0.00261545	TRUE	0.0114968	FALSE	0.0968086	TRUE	0.0256732	TRUE	0.00860004	0.000544482	TRUE	0.0120568	TRUE	0.0492865	TRUE	0.0238707
6909	Q14593	ZNF273	zinc finger protein 273	['NM_021148']	7	64363696	64389413			chr7:64773688G>T (rs73142865)	3.34515e-07	TRUE	chr7:64389089A>C (rs2017252)	8.80048e-06	FALSE	0.696702	0.224155	0.000997579	0.030468	0.961243	0.0807406	0.00381688	0.000342096	0.000126722	TRUE	0.00262227	FALSE	0.205532	TRUE	0.0125386	FALSE		TRUE	0.00860004	0.315322	FALSE	0.638915	FALSE		FALSE	0.662598
1650	O75083	WDR1	WD repeat domain 1	['NM_005112']	4	10077005	10118290			chr4:10022981C>T (rs2276961)	1.44806e-09	TRUE	chr4:10099340T>C (rs13441)	1.76506e-05	FALSE	0.725439	0.110922	0.00315491	0.0165272	0.918032	0.0907103	0.00369655	0.000236458	0.000127195	TRUE	0.002629	FALSE	0.136455	TRUE	0.00940184	FALSE		TRUE	0.00860004	0.942698	FALSE	0.978395	FALSE		FALSE	0.979782
6253	Q07954	LRP1	LDL receptor related protein 1	['NM_002332']	12	57522748	57606335			chr12:57985204C>T (rs11537654)	1.54305e-11	TRUE	chr12:57539082C>T (rs1800127)	1.19325e-05	FALSE	0.709515	0.0572351	-0.00350967	0.00983006	0.844134	0.0312968	0.00250133	0.349655	0.000127608	TRUE	0.00263446	FALSE	0.0959778	FALSE	0.802367	FALSE		TRUE	0.00860004	2.08692e-06	TRUE	0.000112666	FALSE		TRUE	0.000770679
14328	Q9BTV4	TMEM43	transmembrane protein 43	['NM_024334']	3	14166694	14183292			chr3:13804145C>T (rs6786420)	3.46798e-12	TRUE	chr3:14180731C>T (rs113449357)	6.45871e-10	TRUE	0.690174	0.294092	0.00522134	2.96567e-05	0.975684	0.0978405	0.00321235	0.115448	0.000128188	TRUE	0.00264338	TRUE	0.000872984	FALSE	0.565194	FALSE		FALSE		3.87127e-10	TRUE	4.26389e-08	FALSE		FALSE
2750	P06681	C2	complement C2	['NM_000063']	6	31895530	31913131			chr6:31603591A>G (rs2261033)	4.3277e-73	TRUE	chr6:31912523T>C (rs36221133)	1.44148e-11	TRUE	0.913142	0.23829	0.00171671	0.000101178	0.9882	0.094343	0.000947827	0.726967	0.000129941	TRUE	0.00267642	TRUE	0.00256313	FALSE	0.945055	FALSE		FALSE		7.04491e-12	TRUE	1.07438e-09	FALSE		FALSE
10437	Q8IWB6	TEX14	testis expressed 14, intercellular bridge forming factor	['NM_001201457']	17	56634375	56729362			chr17:56847945C>T (rs9303401)	5.10946e-07	FALSE	chr17:56659018C>T (rs6503870)	6.4789e-06	FALSE	0.727293	0.126479	-0.000433585	0.274749	0.938568	0.0808577	-0.00500401	3.36614e-05	0.000130151	TRUE	0.00267764	FALSE	0.641566	TRUE	0.00176876	TRUE	0.0256732	TRUE	0.00873662	0.393644	FALSE	0.697496	FALSE	0.781631	FALSE	0.717184
4567	P41252	IARS	isoleucyl-tRNA synthetase	['NM_002161']	9	94973092	95051701			chr9:95429120A>C (rs9969804)	1.45076e-21	TRUE	chr9:94985637T>C (rs556155)	2.24916e-06	FALSE	0.918347	0.122482	-0.00667191	0.000117006	0.996674	0.0228364	-0.00409777	0.0160211	0.000131695	TRUE	0.00270215	TRUE	0.00289411	FALSE	0.211396	FALSE		TRUE	0.00876145	0.00525976	FALSE	0.0663327	FALSE		FALSE	0.0955315
13157	Q96G23	CERS2	ceramide synthase 2	['NM_022075']	1	150938627	150941566			chr1:150532376G>A (rs56411234)	4.40662e-21	TRUE	chr1:150939281C>T (rs149992226)	6.9112e-09	TRUE	0.6977	0.36793	0.00536259	0.000139329	0.967913	0.142211	0.00787119	0.00485536	0.000131754	TRUE	0.00270215	TRUE	0.00333957	FALSE	0.0986672	FALSE		FALSE		5.98301e-09	TRUE	5.6484e-07	FALSE		FALSE
8128	Q5MNZ9	WIPI1	WD repeat domain, phosphoinositide interacting 1	['NM_017983']	17	66417917	66453562			chr17:66301563C>T (rs34497818)	4.30907e-18	TRUE	chr17:66449122G>A (rs883541)	0.000596833	FALSE	0.704049	0.0797595	-0.00660421	0.000130889	0.881722	0.099229	-0.000111147	0.0120621	0.000131797	TRUE	0.00270215	TRUE	0.00317143	FALSE	0.176551	FALSE		TRUE	0.00876145	0.627011	FALSE	0.836152	FALSE		FALSE	0.846353
6670	Q13568	IRF5	interferon regulatory factor 5	['NM_001098627']	7	128582136	128588869		0	chr7:128619661C>T (rs6946318)	2.77115e-05	FALSE	chr7:128587351CACTCTGCAGCCGCCCACTCTGCGGCCGCCT>C (rs781133285)	3.25047e-05	FALSE	0.242291	0.427311	0.00200387	0.00397248	0.741195	0.437133	0.00255968	0.00010445	0.000132074	TRUE	0.00270471	FALSE	0.0508232	TRUE	0.0047835	TRUE	0.0256732	TRUE	0.00876145	0.00212488	TRUE	0.0339734	FALSE	0.104323	FALSE	0.0545903
17909	Q9Y5Y5	PEX16	peroxisomal biogenesis factor 16	['NM_057174']	11	45931808	45939362			chr11:46052575C>T (rs16938437)	3.42897e-15	TRUE	chr11:45937306C>T (rs11553094)	0.00864763	FALSE	0.834459	0.0555923	0.00577137	3.16295e-05	0.925311	0.0283204	-0.00622579	2.47068e-05	0.000134235	TRUE	0.00274579	TRUE	0.000920408	TRUE	0.00135416	FALSE		TRUE	0.00886997	0.000296948	TRUE	0.00761271	FALSE		TRUE	0.0166783
1269	O43427	FIBP	FGF1 intracellular binding protein	['NM_198897']	11	65651448	65655889			chr11:65715204G>A (rs71455793)	1.31908e-34	TRUE	chr11:65651863C>G (rs200771731)	1.11956e-05	FALSE	0.982694	0.0981781	0.00799943	0.000191084	0.999981	0.00402804	0.00226413	0.023978	0.000135001	TRUE	0.0027583	TRUE	0.00435726	FALSE	0.269201	FALSE		TRUE	0.00888591	1.46009e-05	TRUE	0.000612997	FALSE		TRUE	0.00242804
15583	Q9HC16	APOBEC3G	apolipoprotein B mRNA editing enzyme catalytic subunit 3G	['NM_021822']	22	39473367	39483423			chr22:39300265T>C (rs5757355)	3.65449e-16	TRUE	chr22:39482371C>G (rs17496046)	0.00128103	FALSE	0.823261	0.343521	0.00694858	2.83755e-05	0.99541	0.0650679	-0.0004139	0.264842	0.000135817	TRUE	0.00277178	TRUE	0.000839435	FALSE	0.747488	FALSE		TRUE	0.00890494	0.00423282	FALSE	0.057306	FALSE		FALSE	0.0846698
7878	Q53HC0	CCDC92	coiled-coil domain containing 92	['NM_025140']	12	124421608	124428852			chr12:124823882T>C (rs73223568)	3.34872e-20	TRUE	chr12:124427306T>A (rs11057401)	3.42154e-05	FALSE	0.853726	0.138036	0.00105818	0.00395531	0.983292	0.0515988	0.00142583	0.000145671	0.000137817	TRUE	0.00280937	FALSE	0.0506777	TRUE	0.00631349	FALSE		TRUE	0.00900118	0.00251982	TRUE	0.0388266	FALSE		FALSE	0.0611462
15734	Q9NPB3	CABP2	calcium binding protein 2	['NM_001318496']	11	67286613	67290797			chr11:66899619A>G (rs56088284)	9.0083e-141	TRUE	chr11:67288594C>T (rs2276118)	3.00456e-05	FALSE	0.434164	0.273222	-0.00476927	0.000287752	0.817012	0.272896	-0.00359819	0.00139969	0.000140414	TRUE	0.00285904	TRUE	0.0060646	TRUE	0.0386553	FALSE		TRUE	0.00913553	0.895852	FALSE	0.960338	FALSE		FALSE	0.963144
16461	Q9NZS9	BFAR	bifunctional apoptosis regulator	['NM_016561']	16	14738204	14761681			chr16:14388305G>A (rs1659127)	3.28996e-21	TRUE	chr16:14742276A>G (rs138008477)	0.0298316	FALSE	0.520139	0.375241	0.00439056	2.68731e-05	0.903648	0.239789	-0.000801549	0.292932	0.000141812	TRUE	0.00288421	TRUE	0.000800856	FALSE	0.770685	FALSE		TRUE	0.0091571	0.966106	FALSE	0.988415	FALSE		FALSE	0.989119
17169	Q9ULD9	ZNF608	zinc finger protein 608	['XM_114432']	5	123973596	124080682		0	chr5:123990270T>C (rs9327336)	5.02879e-16	TRUE	chr5:123983915G>T (rs6862252)	1.01495e-05	FALSE	0.920379	0.0458989	-0.00845037	0.000207198	0.986985	0.0235584	-0.00852471	0.00638301	0.000142686	TRUE	0.00289868	TRUE	0.00466497	FALSE	0.120064	FALSE		TRUE	0.0091571	0.00116624	TRUE	0.0214971	FALSE		TRUE	0.0372537
7717	Q495B1	ANKDD1A	ankyrin repeat and death domain containing 1A	['NM_182703']	15	65204130	65249524			chr15:65714746G>T (rs2289045)	6.39336e-11	TRUE	chr15:65235776A>G (rs34988193)	0.00122756	FALSE	0.723318	0.234712	0.00388917	0.0391561	0.95797	0.112499	0.0053682	3.7604e-05	0.000143045	TRUE	0.00290266	FALSE	0.239043	TRUE	0.00194157	FALSE		TRUE	0.0091571	0.0195454	FALSE	0.156991	FALSE		FALSE	0.195756
259	A6NFX1	MFSD2B	major facilitator superfamily domain containing 2B	['NM_001080473']	2	24232967	24247142			chr2:23973799T>C (rs6751857)	1.34802e-37	TRUE	chr2:24244603G>A (rs115334231)	7.20729e-07	FALSE	0.950835	0.13016	0.00346311	3.25024e-05	0.999173	0.0134317	0.000674471	0.23559	0.000143481	TRUE	0.00290818	TRUE	0.000942728	FALSE	0.72055	FALSE		TRUE	0.0091571	1.6311e-05	TRUE	0.000675259	FALSE		TRUE	0.00256173
1781	O75474	FRAT2	FRAT2, WNT signaling pathway regulator	['NM_012083']	10	99093631	99094329			chr10:98657741C>T (rs12265242)	1.43989e-10	TRUE	chr10:99094083C>T (rs181573119)	0.00693677	FALSE	0.924216	0.0895028	0.00198609	5.59672e-05	0.994836	0.0228807	0.00244644	0.0265638	0.000143844	TRUE	0.00291194	TRUE	0.00151018	FALSE	0.281488	FALSE		TRUE	0.0091571	0.0329803	FALSE	0.213519	FALSE		FALSE	0.25356
6160	Q05209	PTPN12	protein tyrosine phosphatase, non-receptor type 12	['NM_001131008']	7	77166864	77268594			chr7:77300110C>T (rs17156320)	3.10135e-08	TRUE	chr7:77247821G>A (rs9640663)	6.36078e-05	FALSE	0.810656	0.0930066	-0.0039126	0.000134961	0.965078	0.0532571	-0.00264578	0.00345924	0.000143993	TRUE	0.00291194	TRUE	0.00324363	FALSE	0.0767365	FALSE		TRUE	0.0091571	0.00940431	FALSE	0.0981867	FALSE		FALSE	0.132598
17346	Q9UPN3	MACF1	microtubule-actin crosslinking factor 1	['NM_033044']	1	39549891	39951463			chr1:39945297C>T (rs2275767)	8.46946e-07	FALSE	chr1:39908506G>A (rs587404)	2.12451e-05	FALSE	0.911566	0.0512588	-0.00758019	2.97461e-05	1.0013	0.0103128	0.00192803	0.0627638	0.000145739	TRUE	0.0029439	TRUE	0.000874173	FALSE	0.444897	TRUE	0.0263351	TRUE	0.00923344	0.0484859	FALSE	0.265612	FALSE	0.420857	FALSE	0.306074
5059	P51606	RENBP	renin binding protein	['NM_002910']	X	153200742	153210062			chrX:153205370C>A (rs2156929)	6.49777e-06	FALSE	chrX:153207037G>T (rs78377269)	1.40267e-05	FALSE	0.929571	0.238754	0.0627715	0.000207819	0.978609	0.13334	-0.118721	0.000184218	0.000146776	TRUE	0.00296148	TRUE	0.00467285	TRUE	0.007667	TRUE	0.0263351	TRUE	0.00926441	3.80431e-05	TRUE	0.00139099	TRUE	0.0144893	TRUE	0.00430548
9755	Q7Z3C6	ATG9A	autophagy related 9A	['NM_024085']	2	220085172	220092746			chr2:219602499G>C (rs3731877)	3.0577e-25	TRUE	chr2:220087441T>C (rs2276635)	4.39452e-09	TRUE	0.946109	0.116955	-0.00293117	0.000134641	0.999095	0.0123658	-0.00152645	0.0336042	0.00014827	TRUE	0.00298824	TRUE	0.00324029	FALSE	0.321636	FALSE		FALSE		1.71349e-05	TRUE	0.000704464	FALSE		FALSE
12660	Q92935	EXTL1	exostosin like glycosyltransferase 1	['NM_004455']	1	26349138	26361835			chr1:26756856T>C (rs17261915)	4.57058e-28	TRUE	chr1:26357656C>A (rs2736831)	6.68018e-05	FALSE	0.537324	0.151271	0.00385629	0.000419374	0.817143	0.190791	0.0038483	0.00109002	0.000149272	TRUE	0.00300502	TRUE	0.00826176	TRUE	0.0319877	FALSE		TRUE	0.00938691	0.306901	FALSE	0.631056	FALSE		FALSE	0.655287
233	A6NEL2	SOWAHB	sosondowah ankyrin repeat domain family member B	['NM_001029870']	4	77816624	77819002		0	chr4:77818548T>C (rs2703129)	1.46169e-06	FALSE	chr4:77818548T>C (rs2703129)	1.46169e-06	FALSE	0.856034	0.171028	-0.00484933	2.78061e-05	0.996921	0.0337494	-0.000441343	0.36864	0.000150095	TRUE	0.00301818	TRUE	0.00082396	FALSE	0.815074	TRUE	0.0263351	TRUE	0.00940372	0.321508	FALSE	0.644279	FALSE	0.744374	FALSE	0.667493
5036	P51397	DAP	death associated protein	['NM_004394']	5	10681171	10761180		0	chr5:10761153C>A (rs201354802)	1.32988e-06	FALSE	chr5:10761153C>A (rs201354802)	1.32988e-06	FALSE	0.9932	0.0759673	-0.00370368	2.98492e-05	0.999982	0.00400651	-0.00101804	0.875643	0.000151874	TRUE	0.00305052	TRUE	0.000875757	FALSE	0.977038	TRUE	0.0263351	TRUE	0.00948011	1.53233e-06	TRUE	8.65235e-05	TRUE	0.00232945	TRUE	0.00067695
1019	O15069	NACAD	NAC alpha domain containing	['NM_001146334']	7	45120111	45128493			chr7:45155888A>G (rs10258996)	1.63918e-06	FALSE	chr7:45122324C>A (rs3735493)	1.69306e-05	FALSE	0.722325	0.150556	-0.00480534	4.17769e-05	1.02302	0.0304277	0.00347087	0.0846791	0.000155144	TRUE	0.00311267	TRUE	0.00118096	FALSE	0.503246	TRUE	0.0263351	TRUE	0.00964858	0.134871	FALSE	0.442839	FALSE	0.59067	FALSE	0.479253
16467	Q9NZV1	CRIM1	cysteine rich transmembrane BMP regulator 1	['NM_016441']	2	36583436	36775841		0	chr2:36782886G>A (rs848642)	2.265e-19	TRUE	chr2:36737128G>A (rs12997487)	1.11337e-09	TRUE	0.958035	0.115793	-0.00486664	0.0482663	0.999955	0.00564734	-0.00450883	0.000204785	0.000155346	TRUE	0.00311322	FALSE	0.270392	TRUE	0.00837895	FALSE		FALSE		4.49031e-10	TRUE	4.8558e-08	FALSE		FALSE
10405	Q8IVS2	MCAT	malonyl-CoA-acyl carrier protein transacylase	['NM_173467']	22	43529052	43539354			chr22:43283255A>C (rs2267463)	4.12492e-12	TRUE	chr22:43529314G>C (rs13815)	8.16207e-05	FALSE	0.147912	0.277612	-0.00281323	0.186015	0.576689	0.456601	-0.00378258	2.83274e-05	0.000156056	TRUE	0.00312392	FALSE	0.542621	TRUE	0.00152907	FALSE		TRUE	0.00965844	0.193144	FALSE	0.522558	FALSE		FALSE	0.554897
15526	Q9HB55	CYP3A43	cytochrome P450 family 3 subfamily A member 43	['NM_001278921']	7	99425739	99463621			chr7:99332948T>G (rs45446698)	2.7909e-19	TRUE	chr7:99463562C>A (rs113425961)	0.0199462	FALSE	0.872481	0.280814	0.00228057	0.000368117	0.970904	0.123294	0.000896389	0.281082	0.000156444	TRUE	0.00312818	TRUE	0.00739097	FALSE	0.75989	FALSE		TRUE	0.00965844	0.00508282	FALSE	0.0650665	FALSE		FALSE	0.094405
11474	Q8NEP4	C17orf47	chromosome 17 open reading frame 47	['NM_001038704']	17	56619179	56621547			chr17:56847945C>T (rs9303401)	5.10946e-07	FALSE	chr17:56620167C>T (rs17822735)	7.64302e-05	FALSE	0.82785	0.127738	-0.00545662	3.24619e-05	0.977867	0.0430518	-0.00268712	0.547357	0.000159291	TRUE	0.00318152	TRUE	0.000942728	FALSE	0.890376	TRUE	0.0263351	TRUE	0.0097984	0.0561739	FALSE	0.287525	FALSE	0.445232	FALSE	0.328107
6496	Q13112	CHAF1B	chromatin assembly factor 1 subunit B	['NM_005441']	21	37758435	37788661			chr21:38086271G>A (rs2243490)	9.29897e-08	TRUE	chr21:37759957C>T (rs62229404)	2.67455e-06	FALSE	0.904997	0.193466	-0.00157621	2.9335e-05	0.997089	0.0319619	0.000600773	0.548429	0.000159912	TRUE	0.00319035	TRUE	0.000866381	FALSE	0.890572	FALSE		TRUE	0.00980097	0.0487529	FALSE	0.266273	FALSE		FALSE	0.306736
8610	Q66K79	CPZ	carboxypeptidase Z	['NM_003652']	4	8594561	8621341		0	chr4:8612691G>A (rs13112040)	5.16109e-15	TRUE	chr4:8594574T>C (rs2302583)	2.22212e-10	TRUE	0.0815148	0.049363	-0.0048424	0.000167054	0.554424	0.313169	0.00304298	0.0312803	0.000160149	TRUE	0.0031915	TRUE	0.00384872	FALSE	0.31016	FALSE		FALSE		0.0853532	FALSE	0.357866	FALSE		FALSE
14545	Q9BXL8	CDCA4	cell division cycle associated 4	['NM_145701']	14	105477544	105478266			chr14:105954705C>T (rs55633823)	9.90012e-13	TRUE	chr14:105477990C>T (rs17852251)	1.03016e-05	FALSE	0.991803	0.0499043	-0.0063377	0.000133555	0.999985	0.00180187	0.001232	0.134215	0.000161687	TRUE	0.00321613	TRUE	0.0032185	FALSE	0.594423	FALSE		TRUE	0.00984207	1.00367e-05	TRUE	0.00044771	FALSE		TRUE	0.00192606
12066	Q8TDR2	STK35	serine/threonine kinase 35	['NM_080836']	20	2082528	2098021			chr20:2084892T>C (rs1418033)	0.000149999	FALSE	chr20:2082732C>G (rs6112857)	0.00247915	FALSE	0.823422	0.131005	-0.0048351	0.000362371	0.972836	0.062323	-0.000736286	0.336715	0.000161746	TRUE	0.00321613	TRUE	0.0073003	FALSE	0.793655	TRUE	0.0263351	TRUE	0.00984207	0.154457	FALSE	0.471511	FALSE	0.616524	FALSE	0.506359
6860	Q14410	GK2	glycerol kinase 2	['NM_033214']	4	80327696	80329354			chr4:80774632T>G (rs80235220)	0.000836166	FALSE	chr4:80329117T>C (rs543469346)	0.0403654	FALSE	0.991068	0.0725958	0.000986736	0.292517	0.999994	0.00197169	-0.00292545	6.17605e-05	0.000163452	TRUE	0.00324643	FALSE	0.660979	TRUE	0.00299001	TRUE	0.0263351	TRUE	0.00990303	0.581119	FALSE	0.814436	FALSE	0.867976	FALSE	0.826635
9169	Q6UWE0	LRSAM1	leucine rich repeat and sterile alpha motif containing 1	['NM_138361']	9	130216807	130265175			chr9:130060326C>T (rs17378510)	1.671e-08	TRUE	chr9:130242166A>G (rs1539567)	0.000762227	FALSE	0.909712	0.0318503	-0.00740277	0.000567701	0.970406	0.0242314	-0.00352424	0.0112992	0.000163919	TRUE	0.00325206	TRUE	0.0107555	FALSE	0.169994	FALSE		TRUE	0.00990303	0.208716	FALSE	0.541075	FALSE		FALSE	0.572481
14100	Q9BPX1	HSD17B14	hydroxysteroid 17-beta dehydrogenase 14	['NM_016246']	19	49316435	49339668			chr19:49232226G>A (rs2287922)	2.59038e-09	TRUE	chr19:49339098T>C (rs8110220)	0.00192951	FALSE	0.522623	0.452456	0.00428741	3.07936e-05	0.951882	0.200394	0.00130912	0.471745	0.000165669	TRUE	0.00328313	TRUE	0.000900498	FALSE	0.861124	FALSE		TRUE	0.00996692	0.0626518	FALSE	0.304521	FALSE		FALSE	0.344796
13655	Q96P69	GPR78	G protein-coupled receptor 78	['NM_080819']	4	8582710	8589087			chr4:8612691G>A (rs13112040)	5.16109e-15	TRUE	chr4:8589023G>A (rs9685931)	6.73463e-07	FALSE	0.497958	0.370293	0.00505251	0.000148128	0.90912	0.236718	0.00311817	0.00465286	0.000166516	TRUE	0.00329624	TRUE	0.00353621	FALSE	0.0966165	FALSE		TRUE	0.00996692	0.182137	FALSE	0.509785	FALSE		FALSE	0.54286
4090	P29084	GTF2E2	general transcription factor IIE subunit 2	['NM_002095']	8	30436441	30511115			chr8:30410008T>C (rs73245336)	1.46213e-05	FALSE	chr8:30469817T>C (rs2978277)	6.2111e-05	FALSE	0.982229	0.119082	-0.00693073	3.94128e-05	0.999948	0.00637999	-0.000887143	0.349606	0.000166744	TRUE	0.00329708	TRUE	0.00112846	FALSE	0.802367	TRUE	0.0263351	TRUE	0.00996692	7.09047e-05	TRUE	0.00239612	TRUE	0.0199289	TRUE	0.00671891
3283	P12755	SKI	SKI proto-oncogene	['NM_003036']	1	2160206	2238201		0	chr1:2113565T>G (rs262688)	4.21408e-16	TRUE	chr1:2160390C>G (rs28384811)	3.85002e-07	TRUE	0.980238	0.0550153	0.000699639	0.00135436	0.999757	0.00425341	0.00228348	0.00295977	0.000167382	TRUE	0.00330602	TRUE	0.0219471	FALSE	0.0688282	FALSE		FALSE		0.000183118	TRUE	0.00523618	FALSE		FALSE
2609	P04141	CSF2	colony stimulating factor 2	['NM_000758']	5	131409517	131411542			chr5:131576737T>C (rs11949055)	1.77127e-60	TRUE	chr5:131411460T>C (rs25882)	2.41721e-05	FALSE	0.676773	0.420452	0.005678	7.04883e-05	0.965416	0.16411	0.00218811	0.0212333	0.000167794	TRUE	0.00331049	TRUE	0.00185433	FALSE	0.250221	FALSE		TRUE	0.00999437	0.0523867	FALSE	0.27737	FALSE		FALSE	0.317805
16917	Q9UI38	PRSS50	protease, serine 50	['NM_013270']	3	46753739	46759314		0	chr3:47095733T>C (rs62246404)	9.8185e-20	TRUE	chr3:46759010T>G (rs34788938)	0.00074274	FALSE	0.864066	0.284211	-0.00608189	3.10824e-05	0.995799	0.0526391	0.000487102	0.420301	0.000170107	TRUE	0.00335241	TRUE	0.000907452	FALSE	0.840073	FALSE		TRUE	0.0100814	0.000764317	TRUE	0.0156043	FALSE		TRUE	0.0289383
17752	Q9Y4P1	ATG4B	autophagy related 4B cysteine peptidase	['NM_013325']	2	242577130	242611676			chr2:242497274G>T (rs56211918)	2.96664e-20	TRUE	chr2:242606104T>G (rs368301151)	0.00367356	FALSE	0.091986	0.216157	0.00371263	0.0048662	0.450658	0.45629	0.00504219	0.00016728	0.000170447	TRUE	0.00335539	FALSE	0.0585159	TRUE	0.00706102	FALSE		TRUE	0.0100814	0.359388	FALSE	0.672773	FALSE		FALSE	0.693937
8887	Q6NX45	ZNF774	zinc finger protein 774	['NM_001004309']	15	90897893	90904512			chr15:91009484G>A (rs2074585)	4.49654e-12	TRUE	chr15:90903311A>G (rs2589957)	3.12911e-09	TRUE	0.890489	0.09934	-0.00275367	0.000717781	0.992933	0.0317206	-0.00394741	0.00689417	0.000171449	TRUE	0.00337138	TRUE	0.0130438	FALSE	0.126318	FALSE		FALSE		0.167601	FALSE	0.493157	FALSE		FALSE
3798	P22303	ACHE	acetylcholinesterase (Cartwright blood group)	['NM_015831']	7	100487838	100491853		0	chr7:100388628C>A (rs77705466)	4.43466e-08	TRUE	chr7:100490797G>T (rs1799805)	0.00180304	FALSE	0.948444	0.156666	0.00183505	6.2394e-05	0.999509	0.0147595	0.00207908	0.120916	0.000173327	TRUE	0.00340455	TRUE	0.00166343	FALSE	0.575433	FALSE		TRUE	0.010216	3.49461e-05	TRUE	0.00129366	FALSE		TRUE	0.00408797
14862	Q9GZT8	NIF3L1	NGG1 interacting factor 3 like 1	['NM_021824']	2	201756667	201768398			chr2:202044159A>C (rs72931097)	5.31552e-10	TRUE	chr2:201768238C>T (rs7917)	3.79074e-05	FALSE	0.82533	0.217635	-0.0037399	0.000106114	0.986082	0.0650417	-0.00144982	0.0146307	0.000175997	TRUE	0.00345319	TRUE	0.0026692	FALSE	0.199327	FALSE		TRUE	0.0103374	0.350639	FALSE	0.666573	FALSE		FALSE	0.688134
17093	Q9UKP5	ADAMTS6	ADAM metallopeptidase with thrombospondin type 1 motif 6	['NM_197941']	5	64447666	64769500		0	chr5:64388979T>C (rs264766)	2.39201e-12	TRUE	chr5:64766798G>A (rs61736454)	7.73438e-11	TRUE	0.985357	0.0796818	0.0043917	6.64858e-05	0.999996	0.00238681	0.00333764	0.20274	0.000177183	TRUE	0.00347263	TRUE	0.00176987	FALSE	0.685408	FALSE		FALSE		4.26201e-09	TRUE	4.11065e-07	FALSE		FALSE
5227	P53999	SUB1	SUB1 homolog, transcriptional regulator	['NM_006713']	5	32588619	32601187			chr5:32830521T>C (rs1173727)	3.28338e-46	TRUE	chr5:32591733C>T (rs200414268)	0.000184117	FALSE	0.99994	0.00247812	-0.00553531	0.000127031	1	1.87707e-05	0.000527107	0.240692	0.00017742	TRUE	0.00347344	TRUE	0.00309903	FALSE	0.725332	FALSE		TRUE	0.0103849	0.000186937	TRUE	0.0053198	FALSE		TRUE	0.0124546
3280	P12645	BMP3	bone morphogenetic protein 3	['NM_001201']	4	81952439	81974687		0	chr4:82165790T>C (rs994014)	7.85852e-67	TRUE	chr4:81952637T>A (rs74764079)	5.42296e-07	FALSE	0.364287	0.101787	0.006035	4.25011e-05	0.60382	0.148258	-0.00575321	0.000141951	0.000179529	TRUE	0.00351087	TRUE	0.00119574	TRUE	0.00618235	FALSE		TRUE	0.0104395	7.81162e-07	TRUE	4.77338e-05	FALSE		TRUE	0.00049871
7120	Q15345	LRRC41	leucine rich repeat containing 41	['NM_006369']	1	46744540	46768994			chr1:46521559A>T (rs785467)	2.82143e-09	TRUE	chr1:46768864G>C (rs201408120)	5.51315e-06	FALSE	0.950041	0.0993493	-0.00471786	7.02691e-05	0.999472	0.00810075	-0.00138085	0.28484	0.000179845	TRUE	0.0035132	TRUE	0.00185396	FALSE	0.763239	FALSE		TRUE	0.0104395	2.62691e-06	TRUE	0.000138674	FALSE		TRUE	0.000883989
6616	Q13439	GOLGA4	golgin A4	['NM_002078']	3	37285042	37402760			chr3:37091325G>A (rs1860968)	4.23686e-09	TRUE	chr3:37366459C>A (rs11718848)	1.51435e-05	FALSE	0.769757	0.151842	0.00372233	0.000380726	0.980631	0.0598131	0.00229227	0.00624368	0.000180204	TRUE	0.00351636	TRUE	0.00758428	FALSE	0.118444	FALSE		TRUE	0.0104395	0.273647	FALSE	0.60798	FALSE		FALSE	0.634879
8366	Q5TCY1	TTBK1	tau tubulin kinase 1	['NM_032538']	6	43214399	43253111			chr6:43273604A>G (rs2242416)	3.00131e-11	TRUE	chr6:43250725GGAA>G (6:43250725_GGAA_G)	0.000569924	FALSE	0.604942	0.358505	0.00417522	0.00301124	0.968526	0.145028	0.00457473	0.00039117	0.000181918	TRUE	0.00354591	TRUE	0.0409075	TRUE	0.0138803	FALSE		TRUE	0.0104595	9.08031e-07	TRUE	5.4922e-05	FALSE		TRUE	0.000549776
836	O14525	ASTN1	astrotactin 1	['NM_004319']	1	176833423	177133812		0	chr1:176521655G>A (rs10913200)	8.82721e-38	TRUE	chr1:176863867T>C (rs2228956)	4.70803e-06	FALSE	0.679133	0.100726	-0.00254111	0.363876	0.974272	0.0535669	-0.00358051	0.000105541	0.000182595	TRUE	0.00355219	FALSE	0.721232	TRUE	0.00482051	FALSE		TRUE	0.0104595	0.0322715	FALSE	0.210415	FALSE		FALSE	0.250101
3517	P17023	ZNF19	zinc finger protein 19	['NM_006961']	16	71509076	71516017			chr16:71634811A>T (rs4788815)	1.19e-09	TRUE	chr16:71509779C>T (rs10500557)	5.95843e-06	FALSE	0.229954	0.245506	0.00608201	3.75766e-05	0.661224	0.386255	0.00350144	0.528324	0.000182639	TRUE	0.00355219	TRUE	0.00108285	FALSE	0.883361	FALSE		TRUE	0.0104595	9.50506e-06	TRUE	0.000427201	FALSE		TRUE	0.00189676
648	I3L3R5	CCER2	coiled-coil glutamate rich protein 2	['NM_001243212']	19	39399879	39402798			chr19:39481987C>T (rs483359)	3.22473e-07	TRUE	chr19:39402455C>G (rs76973734)	3.39733e-05	FALSE	0.841551	0.189193	-0.00539604	5.91327e-05	0.990236	0.0504684	-0.00429598	0.0579975	0.000183023	TRUE	0.00355431	TRUE	0.00158122	FALSE	0.428321	FALSE		TRUE	0.0104595	0.279325	FALSE	0.612138	FALSE		FALSE	0.638374
1959	O76074	PDE5A	phosphodiesterase 5A	['NM_001083']	4	120419759	120549826		0	chr4:120718900C>A (rs12510985)	1.59407e-13	TRUE	chr4:120422407T>G (rs149385790)	6.39337e-10	TRUE	0.7158	0.147502	-0.00216893	0.132128	0.901746	0.0747674	0.00681389	4.22066e-05	0.000183148	TRUE	0.00355431	FALSE	0.460644	TRUE	0.00215423	FALSE		FALSE		0.000153327	TRUE	0.00455275	FALSE		FALSE
11670	Q8NGL3	OR5D14	olfactory receptor family 5 subfamily D member 14	['NM_001004735']	11	55563032	55563973			chr11:55798259G>T (rs12224086)	2.96505e-09	TRUE	chr11:55563738G>A (rs67863827)	0.0188965	FALSE	0.0637359	0.0853679	-0.00474924	0.000486639	0.725422	0.34419	0.00182689	0.547852	0.000185042	TRUE	0.00358715	TRUE	0.00933896	FALSE	0.890459	FALSE		TRUE	0.0105393	0.017382	FALSE	0.14692	FALSE		FALSE	0.185781
7796	Q4U2R6	MRPL51	mitochondrial ribosomal protein L51	['NM_016497']	12	6601440	6602302			chr12:6775967A>G (rs6786)	4.90655e-07	TRUE	chr12:6601619G>A (rs141891222)	0.000298574	FALSE	0.985202	0.104203	0.0076446	6.66367e-05	0.99996	0.00520588	0.00211861	0.184887	0.000189969	TRUE	0.0036748	TRUE	0.00177124	FALSE	0.665432	FALSE		TRUE	0.0107479	0.000229807	TRUE	0.0062672	FALSE		TRUE	0.0142421
10627	Q8IYV9	IZUMO1	izumo sperm-egg fusion 1	['NM_182575']	19	49244168	49249116			chr19:49232226G>A (rs2287922)	2.59038e-09	TRUE	chr19:49244220G>A (rs2307019)	1.15629e-05	FALSE	0.833821	0.119918	-0.00866399	0.00248275	0.972323	0.0587041	-0.00811722	0.000278012	0.000189976	TRUE	0.0036748	TRUE	0.0352234	TRUE	0.0105907	FALSE		TRUE	0.0107479	0.621483	FALSE	0.83333	FALSE		FALSE	0.843732
7745	Q49AR2	C5orf22	chromosome 5 open reading frame 22	['NM_018356']	5	31532500	31553006			chr5:31515657G>A (rs55656741)	1.10683e-08	TRUE	chr5:31538692A>C (rs17410000)	6.41887e-05	FALSE	0.73452	0.220664	-0.00743949	4.78204e-05	0.964625	0.100312	-0.0019369	0.0643984	0.000190847	TRUE	0.00368765	TRUE	0.0013286	FALSE	0.448623	FALSE		TRUE	0.0107613	0.480989	FALSE	0.756924	FALSE		FALSE	0.773144
17311	Q9UNM6	PSMD13	proteasome 26S subunit, non-ATPase 13	['NM_002817']	11	237050	252597			chr11:197337G>A (rs3802984)	6.41518e-07	FALSE	chr11:237087A>G (rs1045288)	0.000149779	FALSE	0.787432	0.0952901	0.00472597	0.00525401	0.927558	0.0645638	0.00654177	0.00192759	0.000195301	TRUE	0.00376961	FALSE	0.0613399	FALSE	0.0502725	TRUE	0.0302159	TRUE	0.0109758	0.0217926	FALSE	0.167823	FALSE	0.306641	FALSE	0.207163
8096	Q5JWF8	ACTL10	actin like 10	['NM_001024675']	20	32255304	32256038			chr20:32333181G>T (rs7274811)	1.41444e-51	TRUE	chr20:32255487G>C (rs555819819)	1.01875e-06	FALSE	0.972723	0.10873	0.0067937	4.2785e-05	0.999885	0.00552946	0.00345644	0.256503	0.000196879	TRUE	0.00379594	TRUE	0.00120183	FALSE	0.738094	FALSE		TRUE	0.0110278	2.6768e-07	TRUE	1.88783e-05	FALSE		TRUE	0.000349261
12604	Q92805	GOLGA1	golgin A1	['NM_002077']	9	127642812	127700990			chr9:128199873C>T (rs1129)	3.35897e-10	TRUE	chr9:127661645G>A (rs634710)	3.35231e-05	FALSE	0.762454	0.0630876	-0.00533646	0.00033558	0.95382	0.0419564	0.0026892	0.606197	0.00019839	TRUE	0.00382094	TRUE	0.00689552	FALSE	0.911147	FALSE		TRUE	0.0110708	0.183209	FALSE	0.510858	FALSE		FALSE	0.543748
13998	Q99678	GPR20	G protein-coupled receptor 20	['NM_005293']	8	142366950	142368023			chr8:142359368T>C (rs7386745)	7.52787e-08	TRUE	chr8:142367335T>C (rs10875472)	0.0013196	FALSE	0.425142	0.170332	-0.0014488	0.547595	0.775136	0.202804	0.00527596	3.65197e-05	0.000198955	TRUE	0.00382768	FALSE	0.834637	TRUE	0.00189658	FALSE		TRUE	0.0110708	0.0531909	FALSE	0.279219	FALSE		FALSE	0.319685
8915	Q6P0Q8	MAST2	microtubule associated serine/threonine kinase 2	['NM_015112']	1	46269568	46501735		0	chr1:46041100T>G (rs1084086)	4.37239e-10	TRUE	chr1:46493460T>G (rs1707336)	4.21336e-07	TRUE	0.674268	0.129858	0.00321072	0.0152047	0.959698	0.0790494	0.00522771	0.000284971	0.000206967	TRUE	0.00397752	FALSE	0.129251	TRUE	0.0107546	FALSE		FALSE		0.116038	FALSE	0.412688	FALSE		FALSE
17809	Q9Y5E8	PCDHB15	protocadherin beta 15	['NM_018935']	5	140625147	140627507			chr5:140554481G>T (rs1811237)	2.19433e-09	TRUE	chr5:140626566A>C (rs618506)	1.73749e-07	TRUE	0.658926	0.192999	-0.0041145	9.5096e-05	0.986015	0.0587745	-0.00146065	0.24081	0.000208908	TRUE	0.00401049	TRUE	0.00242979	FALSE	0.725467	FALSE		FALSE		2.73732e-05	TRUE	0.00104811	FALSE		FALSE
770	O00505	KPNA3	karyopherin subunit alpha 3	['NM_002267']	13	50275939	50366642			chr13:50722895C>A (rs1326122)	6.79123e-80	TRUE	chr13:50306528T>C (rs34024081)	0.000316332	FALSE	0.986164	0.079916	-0.00568992	0.000159704	0.999948	0.00458544	-0.00119044	0.0579307	0.000210124	TRUE	0.00402846	TRUE	0.00372416	FALSE	0.428004	FALSE		TRUE	0.0116254	0.000169195	TRUE	0.00492486	FALSE		TRUE	0.0117471
8177	Q5SSQ6	SAPCD1	suppressor APC domain containing 1	['NM_001039651']	6	31730832	31732305			chr6:31603591A>G (rs2261033)	4.3277e-73	TRUE	chr6:31732224G>C (rs144721648)	0.0667336	FALSE	0.883107	0.214633	0.00184293	0.000675427	0.994686	0.0445476	0.00338807	0.00194875	0.000210297	TRUE	0.00402846	TRUE	0.0124263	FALSE	0.050407	FALSE		TRUE	0.0116254	0.458193	FALSE	0.741596	FALSE		FALSE	0.758431
6021	Q01831	XPC	XPC complex subunit, DNA damage recognition and repair factor	['NM_004628']	3	14187444	14220068		0	chr3:13804145C>T (rs6786420)	3.46798e-12	TRUE	chr3:14214524G>A (rs2229089)	2.65274e-10	TRUE	0.754434	0.11046	0.00488939	0.000437936	0.940207	0.0804052	0.00447041	0.00139424	0.000211011	TRUE	0.00403779	TRUE	0.00857998	TRUE	0.0385646	FALSE		FALSE		2.12698e-11	TRUE	2.91937e-09	FALSE		FALSE
8891	Q6NXP0	EFCAB12	EF-hand calcium binding domain 12	['NM_207307']	3	129120439	129147331			chr3:129050756T>C (rs6439167)	1.08502e-38	TRUE	chr3:129137188C>T (rs62266958)	1.12368e-06	FALSE	0.814603	0.278794	-0.00436253	4.07551e-05	0.994636	0.0554097	-0.00333811	0.407287	0.000214013	TRUE	0.00409019	TRUE	0.00115574	FALSE	0.835156	FALSE		TRUE	0.0117648	0.000490176	TRUE	0.0110992	FALSE		TRUE	0.0224107
3163	P10588	NR2F6	nuclear receptor subfamily 2 group F member 6	['NM_005234']	19	17343164	17356029			chr19:17283303T>C (rs2279008)	8.76807e-22	TRUE	chr19:17346854G>C (rs202200760)	5.30771e-05	FALSE	0.964629	0.108229	0.00645142	0.000113007	0.999585	0.00931955	-0.000159836	0.416096	0.000214209	TRUE	0.00409019	TRUE	0.0028069	FALSE	0.839221	FALSE		TRUE	0.0117648	6.36281e-05	TRUE	0.00216846	FALSE		TRUE	0.00617241
10180	Q86WV6	TMEM173	transmembrane protein 173	['NM_198282']	5	138855849	138861289			chr5:138949362G>T (rs261532)	1.84872e-17	TRUE	chr5:138861078C>T (rs11554776)	2.27489e-05	FALSE	0.203008	0.142146	-0.00231814	0.0486825	0.635778	0.343108	0.00711968	5.39798e-05	0.000222573	TRUE	0.00424534	FALSE	0.271358	TRUE	0.0026562	FALSE		TRUE	0.0121846	0.000948159	TRUE	0.0184493	FALSE		TRUE	0.0330919
11163	Q8N8R5	C2orf69	chromosome 2 open reading frame 69	['NM_153689']	2	200776162	200790606			chr2:200323452A>G (rs114693875)	3.84021e-13	TRUE	chr2:200776353T>G (rs62178345)	3.41881e-06	FALSE	0.893599	0.160505	0.00442039	5.73459e-05	0.993935	0.0356465	0.00182162	0.0916658	0.000225212	TRUE	0.00429109	TRUE	0.00153806	FALSE	0.520559	FALSE		TRUE	0.0122893	0.383276	FALSE	0.689902	FALSE		FALSE	0.710037
4628	P42892	ECE1	endothelin converting enzyme 1	['NM_001397']	1	21546451	21616907		0	chr1:21584585A>G (rs212525)	2.99952e-20	TRUE	chr1:21573855G>A (rs1076669)	0.000619631	FALSE	0.906699	0.192201	-0.00415848	4.19779e-05	0.997175	0.0327665	0.00148196	0.436478	0.000227092	TRUE	0.00432227	TRUE	0.00118476	FALSE	0.847964	FALSE		TRUE	0.012352	0.0229398	FALSE	0.173331	FALSE		FALSE	0.21278
3384	P14651	HOXB3	homeobox B3	['NM_002146']	17	46627699	46629836			chr17:47039132T>C (rs2291725)	1.8668e-47	TRUE	chr17:46629593G>T (rs2229304)	3.7722e-05	FALSE	0.831536	0.0531865	0.00146803	0.00702642	0.946593	0.0545191	0.00403122	0.000191614	0.000231498	TRUE	0.00440142	FALSE	0.0755181	TRUE	0.00792503	FALSE		TRUE	0.012537	0.13363	FALSE	0.441288	FALSE		FALSE	0.477937
4528	P40879	SLC26A3	solute carrier family 26 member 3	['NM_000111']	7	107406303	107434954			chr7:107711286C>T (rs77437188)	0.00112401	FALSE	chr7:107432300G>T (rs73419912)	0.0148371	FALSE	0.908748	0.23022	-0.00408454	0.000123591	0.998447	0.0310168	-0.00308793	0.0581255	0.000232536	TRUE	0.00441513	TRUE	0.0030359	FALSE	0.428352	TRUE	0.0352571	TRUE	0.012537	0.00060466	TRUE	0.0130775	FALSE	0.0510669	TRUE	0.0253241
13949	Q99541	PLIN2	perilipin 2	['NM_001122']	9	19116249	19126424			chr9:18628362G>A (rs35371614)	6.09602e-09	TRUE	chr9:19119674A>G (rs35568725)	6.16471e-05	FALSE	0.957156	0.118925	0.00712163	0.000152816	0.999295	0.0138339	0.00338771	0.0383772	0.000232715	TRUE	0.00441513	TRUE	0.00361902	FALSE	0.34491	FALSE		TRUE	0.012537	5.26153e-05	TRUE	0.00183721	FALSE		TRUE	0.00534408
8234	Q5T1R4	HIVEP3	human immunodeficiency virus type I enhancer binding protein 3	['NM_024503']	1	41976125	42050468		0	chr1:41502680C>A (rs1740610)	1.60738e-62	TRUE	chr1:42050366C>T (rs2146315)	3.94591e-07	TRUE	0.816974	0.0454219	0.00298254	0.0228596	0.964364	0.0153592	-0.000164757	0.705832	0.000233272	TRUE	0.00442091	FALSE	0.170266	FALSE	0.939355	FALSE		FALSE		0.0354685	FALSE	0.222604	FALSE		FALSE
4262	P32298	GRK4	G protein-coupled receptor kinase 4	['NM_005307']	4	2965798	3042349			chr4:3473139A>G (rs6831256)	9.78524e-13	TRUE	chr4:3006043C>T (rs1024323)	1.20545e-09	TRUE	0.189342	0.234476	-0.00534228	0.000945814	0.8273	0.29508	-0.00221475	0.032355	0.000233516	TRUE	0.00442091	TRUE	0.0162744	FALSE	0.315433	FALSE		FALSE		0.36243	FALSE	0.674612	FALSE		FALSE
719	O00308	WWP2	WW domain containing E3 ubiquitin protein ligase 2	['NM_007014']	16	69820914	69973840		0	chr16:69554065T>G (rs72799376)	3.90934e-18	TRUE	chr16:69951785A>G (rs200857360)	0.0160238	FALSE	0.990394	0.0643215	0.00566144	0.000141416	0.999997	0.00191511	-0.000964623	0.190268	0.000236241	TRUE	0.00446774	TRUE	0.00338504	FALSE	0.670863	FALSE		TRUE	0.0126865	0.00216992	TRUE	0.0345386	FALSE		FALSE	0.0553475
10058	Q86UV6	TRIM74	tripartite motif containing 74	['NM_198853']	7	72430416	72436688			chr7:72133494T>C (rs4380805)	4.33997e-08	TRUE	chr7:72436652A>G (rs121966)	0.000107429	FALSE	0.1901	0.220106	0.00295329	0.000277049	0.583817	0.384353	0.00348158	0.00228817	0.00023897	TRUE	0.00451455	TRUE	0.00588348	FALSE	0.0572183	FALSE		TRUE	0.0127924	0.146778	FALSE	0.45987	FALSE		FALSE	0.495255
16977	Q9UJA3	MCM8	minichromosome maintenance 8 homologous recombination repair factor	['NM_032485']	20	5932662	5975034			chr20:6433261T>C (rs6054274)	1.38153e-20	TRUE	chr20:5966763A>G (rs61754763)	0.00160599	FALSE	0.88792	0.149498	-0.00235723	0.0746727	1.00099	0.0275026	-0.00306737	0.000963714	0.000242042	TRUE	0.00456775	FALSE	0.341863	TRUE	0.0291454	FALSE		TRUE	0.0129161	0.00591325	FALSE	0.0719733	FALSE		FALSE	0.10235
9504	Q6ZUT9	DENND5B	DENN domain containing 5B	['NM_144973']	12	31540540	31743766			chr12:31795407T>G (rs11051509)	1.02447e-09	TRUE	chr12:31648826C>T (rs4930979)	5.79337e-06	FALSE	0.86797	0.081999	0.00667842	0.000600801	0.986274	0.0371482	0.00226392	0.0124267	0.000247027	TRUE	0.00465688	TRUE	0.0112985	FALSE	0.179171	FALSE		TRUE	0.0131406	0.113068	FALSE	0.407262	FALSE		FALSE	0.444886
528	B4DU55	ZNF879	zinc finger protein 879	['NM_001136116']	5	178452006	178460638			chr5:178508038T>C (rs6601014)	1.8275e-14	TRUE	chr5:178459283A>G (rs17078988)	3.80827e-05	FALSE	0.738597	0.294081	0.00465966	0.00044551	0.991648	0.078012	0.0021016	0.0135606	0.00025038	TRUE	0.00471508	TRUE	0.00870921	FALSE	0.190051	FALSE		TRUE	0.0132722	0.81639	FALSE	0.927293	FALSE		FALSE	0.93231
2161	O95359	TACC2	transforming acidic coiled-coil containing protein 2	['NM_001291876']	10	123781497	124013568		0	chr10:124189197A>G (rs1045216)	2.13735e-22	TRUE	chr10:123845211G>A (rs11200387)	0.00172219	FALSE	0.684802	0.076702	-0.00125719	0.553397	0.924417	0.0312313	-0.00371549	0.0206977	0.00025107	TRUE	0.00472308	FALSE	0.836905	FALSE	0.246187	FALSE		TRUE	0.0132722	0.0602979	FALSE	0.298611	FALSE		FALSE	0.339228
17887	Q9Y5T5	USP16	ubiquitin specific peptidase 16	['NM_001001992']	21	30400235	30426505			chr21:30118948T>C (rs57066619)	3.01965e-09	TRUE	chr21:30408670A>T (rs2274802)	0.000132697	FALSE	0.720937	0.322881	0.00170559	5.47255e-05	0.969704	0.124467	-0.00212642	0.100478	0.000255081	TRUE	0.00479348	TRUE	0.00148116	FALSE	0.537867	FALSE		TRUE	0.0134422	0.284057	FALSE	0.615281	FALSE		FALSE	0.641003
6083	Q02833	RASSF7	Ras association domain family member 7	['NM_003475']	11	561769	563642			chr11:197337G>A (rs3802984)	6.41518e-07	FALSE	chr11:562219C>G (rs2242183)	0.000182047	FALSE	0.937268	0.125519	-0.00539107	0.000105661	0.999478	0.0134178	-0.00193702	0.164124	0.000257009	TRUE	0.0048246	TRUE	0.00266155	FALSE	0.636521	TRUE	0.0374756	TRUE	0.0135017	0.00264936	TRUE	0.0404731	FALSE	0.115073	FALSE	0.0634724
5092	P51800	CLCNKA	chloride voltage-gated channel Ka	['NM_001042704']	1	16349115	16360150			chr1:16482976A>G (rs6603883)	2.71796e-06	FALSE	chr1:16351275A>G (rs10927887)	0.000160874	FALSE	0.20322	0.298024	-0.00289535	0.00020493	0.841976	0.308086	-0.002956	0.0222654	0.000260898	TRUE	0.00489246	TRUE	0.00463146	FALSE	0.257876	TRUE	0.0374756	TRUE	0.0136003	0.0140146	FALSE	0.128171	FALSE	0.258835	FALSE	0.165886
12015	Q8TD08	MAPK15	mitogen-activated protein kinase 15	['NM_139021']	8	144798548	144804418			chr8:145007187G>A (rs11136336)	8.23083e-32	TRUE	chr8:144804299T>C (rs56038219)	3.22667e-06	FALSE	0.855658	0.264089	0.00590024	4.92498e-05	0.998702	0.0322854	0.00181993	0.881315	0.000261798	TRUE	0.0049031	TRUE	0.00135813	FALSE	0.977592	FALSE		TRUE	0.0136003	0.000167961	TRUE	0.00489693	FALSE		TRUE	0.0117241
13794	Q96RJ3	TNFRSF13C	TNF receptor superfamily member 13C	['NM_052945']	22	42321374	42322777			chr22:42070374A>C (Affx-19658322)	1.23652e-11	TRUE	chr22:42322716G>C (rs77874543)	0.000191526	FALSE	0.890459	0.230638	0.00448635	0.00318094	0.996811	0.0399563	0.002387	0.0011105	0.000262017	TRUE	0.0049031	TRUE	0.0427542	TRUE	0.0324284	FALSE		TRUE	0.0136003	0.016141	FALSE	0.140284	FALSE		FALSE	0.17906
7221	Q15735	INPP5J	inositol polyphosphate-5-phosphatase J	['NM_001002837']	22	31519001	31530402			chr22:31659495T>C (rs5749244)	4.5554e-06	FALSE	chr22:31530073C>T (rs76817205)	0.00217978	FALSE	0.930748	0.0710904	-0.00548154	4.97688e-05	0.99499	0.0169512	-0.00210405	0.634867	0.000262364	TRUE	0.00490445	TRUE	0.0013678	FALSE	0.919251	TRUE	0.0374756	TRUE	0.0136003	0.0700626	FALSE	0.322947	FALSE	0.483254	FALSE	0.363537
13414	Q96KS0	EGLN2	egl-9 family hypoxia inducible factor 2	['NM_053046']	19	41306478	41313766			chr19:41117300G>A (rs34093919)	3.74689e-12	TRUE	chr19:41306650C>T (rs61750953)	5.64655e-06	FALSE	0.992944	0.0369186	0.00504433	4.94294e-05	0.999984	0.00140991	-0.00109924	0.736365	0.000262931	TRUE	0.00490988	TRUE	0.00136057	FALSE	0.948043	FALSE		TRUE	0.0136003	4.70167e-06	TRUE	0.000229841	FALSE		TRUE	0.00120833
10378	Q8IVD9	NUDCD3	NudC domain containing 3	['NM_015332']	7	44425613	44530199			chr7:44135211T>C (rs4324850)	5.95329e-08	TRUE	chr7:44530193T>G (rs307007)	1.21978e-05	FALSE	0.644774	0.449035	-0.00199554	0.000114941	0.965924	0.174693	-0.000818646	0.0255387	0.00026371	TRUE	0.00491927	TRUE	0.00285094	FALSE	0.276673	FALSE		TRUE	0.0136003	0.911883	FALSE	0.965109	FALSE		FALSE	0.967374
17203	Q9ULM3	YEATS2	YEATS domain containing 2	['NM_018023']	3	183432951	183528368			chr3:183976103C>T (rs11546878)	2.5117e-10	TRUE	chr3:183476685G>A (rs262993)	2.46945e-05	FALSE	0.972522	0.0351521	-8.71833e-05	0.0563011	0.997266	0.00655795	-0.0034707	0.000249803	0.000265409	TRUE	0.00494579	FALSE	0.292954	TRUE	0.0098012	FALSE		TRUE	0.0136464	0.968121	FALSE	0.989536	FALSE		FALSE	0.990252
4219	P31391	SSTR4	somatostatin receptor 4	['NM_001052']	20	23016121	23017284			chr20:22569193C>T (rs118132709)	0.0010192	FALSE	chr20:23016854C>A (rs35136964)	0.0251406	FALSE	0.315065	0.449883	0.000599626	0.376288	0.847186	0.350618	-0.00319797	5.22697e-05	0.000266941	TRUE	0.00496913	FALSE	0.729058	TRUE	0.00257917	TRUE	0.0374756	TRUE	0.0136836	0.634531	FALSE	0.840764	FALSE	0.887083	FALSE	0.850737
2330	O95918	OR2H2	olfactory receptor family 2 subfamily H member 2	['NM_007160']	6	29555722	29556657			chr6:29069299C>T (rs2394517)	1.23071e-34	TRUE	chr6:29555864C>T (rs1233387)	2.86295e-14	TRUE	0.324193	0.281474	0.002067	0.000441409	0.805681	0.275521	0.00364716	0.0032364	0.000275248	TRUE	0.00511841	TRUE	0.00863853	FALSE	0.0729747	FALSE		FALSE		0.127338	FALSE	0.430321	FALSE		FALSE
4057	P28328	PEX2	peroxisomal biogenesis factor 2	['NM_000318']	8	77895500	77896414		0	chr8:78160179T>C (rs7846385)	1.82047e-60	TRUE	chr8:77895865A>G (rs10087163)	4.99006e-05	FALSE	0.206015	0.022924	0.00390504	0.986584	0.317178	0.121933	-0.00645097	5.54363e-05	0.000277242	TRUE	0.00515011	FALSE	0.996418	TRUE	0.0027203	FALSE		TRUE	0.0141687	5.95152e-05	TRUE	0.00204611	FALSE		TRUE	0.00586917
9539	Q6ZW76	ANKS3	ankyrin repeat and sterile alpha motif domain containing 3	['NM_133450']	16	4747032	4780150			chr16:4938280T>C (rs2075637)	1.41633e-12	TRUE	chr16:4755108G>A (rs78074706)	1.40145e-09	TRUE	0.749956	0.258666	-0.00283292	0.219773	0.970743	0.0591406	0.00461823	8.49115e-05	0.000280815	TRUE	0.00520826	FALSE	0.584256	TRUE	0.0040014	FALSE		FALSE		3.1806e-10	TRUE	3.52494e-08	FALSE		FALSE
9016	Q6PD74	AAGAB	alpha- and gamma-adaptin binding protein	['NM_024666']	15	67495162	67546969			chr15:67457698A>G (rs35874463)	4.27457e-67	TRUE	chr15:67528374T>G (rs7173826)	1.25711e-06	FALSE	0.786439	0.200822	0.00418107	0.000723164	0.974548	0.0757982	0.00332643	0.00268225	0.000280958	TRUE	0.00520826	TRUE	0.0130882	FALSE	0.0638755	FALSE		TRUE	0.0143153	0.29055	FALSE	0.619203	FALSE		FALSE	0.644331
17649	Q9Y3B9	RRP15	ribosomal RNA processing 15 homolog	['NM_016052']	1	218458659	218504430			chr1:218609702A>G (rs6684205)	5.0257e-53	TRUE	chr1:218478411G>C (rs11118075)	0.000214761	FALSE	0.941272	0.197575	-0.00736834	0.00021112	0.999128	0.0234788	-0.00192285	0.0375206	0.000283865	TRUE	0.00525667	TRUE	0.00471108	FALSE	0.34033	FALSE		TRUE	0.01442	0.000122675	TRUE	0.00374169	FALSE		TRUE	0.00928935
8948	Q6P2H8	TMEM53	transmembrane protein 53	['NM_024587']	1	45120234	45140063			chr1:45166717G>C (rs4322271)	1.64735e-07	TRUE	chr1:45120674G>A (rs144707748)	3.55537e-05	FALSE	0.987196	0.0860206	0.00522835	0.000436826	0.999995	0.00308283	-0.00274877	0.0673494	0.000292326	TRUE	0.00540773	TRUE	0.00856765	FALSE	0.456718	FALSE		TRUE	0.0148054	0.0129482	FALSE	0.121806	FALSE		FALSE	0.159035
7451	Q17RW2	COL24A1	collagen type XXIV alpha 1 chain	['NM_152890']	1	86196232	86622079		0	chr1:86618364T>C (rs11161759)	8.33502e-10	TRUE	chr1:86591141A>G (rs17128866)	4.45838e-09	TRUE	0.769606	0.120458	0.00337449	5.62318e-05	0.991193	0.0289674	-0.000284717	0.536645	0.000292884	TRUE	0.00541242	TRUE	0.00151274	FALSE	0.886924	FALSE		FALSE		0.00943577	FALSE	0.0983114	FALSE		FALSE
8796	Q6IQ55	TTBK2	tau tubulin kinase 2	['NM_173500']	15	43037996	43170815			chr15:43237414C>T (rs62020698)	7.98961e-09	TRUE	chr15:43170793A>G (rs6493068)	9.18271e-05	FALSE	0.871155	0.124579	-0.00527021	0.000127486	0.986712	0.0424235	-0.00182591	0.024545	0.000295631	TRUE	0.00545752	TRUE	0.00310588	FALSE	0.272241	FALSE		TRUE	0.014928	0.122434	FALSE	0.422015	FALSE		FALSE	0.459072
3403	P14923	JUP	junction plakoglobin	['NM_002230']	17	39911999	39928106			chr17:39920321G>A (rs74731707)	6.44626e-08	TRUE	chr17:39925713C>T (rs41283425)	4.72023e-07	TRUE	0.867919	0.0901183	0.00324328	0.000159384	0.973317	0.0305805	-0.00171128	0.030405	0.000300629	TRUE	0.00554404	TRUE	0.00372416	FALSE	0.304609	FALSE		FALSE		1.70949e-06	TRUE	9.50231e-05	FALSE		FALSE
2727	P05997	COL5A2	collagen type V alpha 2 chain	['NM_000393']	2	189898799	190044330		0	chr2:189899079A>G (rs56339059)	1.55709e-07	TRUE	chr2:189931144A>G (rs35852101)	3.66488e-07	TRUE	0.975853	0.0485976	-0.00406395	5.90311e-05	1.00054	0.00411236	0.00113908	0.141606	0.000304763	TRUE	0.00561446	TRUE	0.00158088	FALSE	0.605916	FALSE		FALSE		1.20997e-07	TRUE	9.51081e-06	FALSE		FALSE
2018	O94886	TMEM63A	transmembrane protein 63A	['NM_014698']	1	226034744	226065280			chr1:225610240T>C (rs12141732)	3.8593e-06	FALSE	chr1:226040404C>T (rs1009668)	0.00301428	FALSE	0.712872	0.288083	-0.000303294	7.82091e-05	0.983892	0.0900276	0.000485864	0.201306	0.000307569	TRUE	0.00566029	TRUE	0.00203036	FALSE	0.683592	TRUE	0.0423942	TRUE	0.0154846	0.69724	FALSE	0.87127	FALSE	0.911075	FALSE	0.879824
10563	Q8IY81	FTSJ3	FtsJ homolog 3	['NM_017647']	17	61897165	61904262			chr17:61928055C>A (rs67018565)	1.56904e-84	TRUE	chr17:61901197T>A (rs2727288)	4.99243e-05	FALSE	0.493704	0.179168	-0.00427909	0.00754175	0.915991	0.148109	-0.00570441	0.0005429	0.000312081	TRUE	0.00573446	FALSE	0.079427	TRUE	0.018281	FALSE		TRUE	0.015627	0.0265209	FALSE	0.188531	FALSE		FALSE	0.228002
7220	Q15726	KISS1	KiSS-1 metastasis-suppressor	['NM_002256']	1	204159615	204162004			chr1:203773096A>C (rs7518201)	1.4254e-08	TRUE	chr1:204159787G>C (rs4889)	0.00672723	FALSE	0.80141	0.195344	0.00313426	0.000206817	0.988847	0.0511883	0.0018586	0.0542587	0.000312244	TRUE	0.00573446	TRUE	0.00466228	FALSE	0.415447	FALSE		TRUE	0.015627	0.141428	FALSE	0.452207	FALSE		FALSE	0.487994
3366	P14317	HCLS1	hematopoietic cell-specific Lyn substrate 1	['NM_005335']	3	121350696	121377194			chr3:121541341T>C (rs1881994)	0.000170382	FALSE	chr3:121351315G>GGGCTCAGGCTCA (rs150627065)	0.000350112	FALSE	0.264243	0.167828	0.000461113	0.00100526	0.752874	0.204974	-0.003997	0.882946	0.000321068	TRUE	0.00589043	TRUE	0.0170747	FALSE	0.977981	TRUE	0.0434645	TRUE	0.0160212	0.779122	FALSE	0.912028	FALSE	0.939152	FALSE	0.918003
5027	P51157	RAB28	RAB28, member RAS oncogene family	['NM_001017979']	4	13370185	13485774		0	chr4:12902074A>G (rs16887775)	3.78959e-23	TRUE	chr4:13383145G>T (rs559847820)	0.00636009	FALSE	0.992864	0.0604833	-0.00216534	0.00041218	0.999998	0.000572044	0.00156272	0.0785001	0.000324569	TRUE	0.00594691	TRUE	0.00813804	FALSE	0.48555	FALSE		TRUE	0.0161131	0.00371665	FALSE	0.0523412	FALSE		FALSE	0.0788866
3344	P13804	ETFA	electron transfer flavoprotein alpha subunit	['NM_000126']	15	76508903	76603729			chr15:76962113T>C (rs62026902)	1.91782e-14	TRUE	chr15:76578762G>A (rs1801591)	6.62661e-05	FALSE	0.863848	0.294467	-0.0044889	0.000108	0.994224	0.0627813	-0.000888065	0.0738537	0.000324815	TRUE	0.00594691	TRUE	0.00270682	FALSE	0.473445	FALSE		TRUE	0.0161131	0.000230063	TRUE	0.0062672	FALSE		TRUE	0.0142421
8274	Q5T5J6	SWT1	SWT1, RNA endoribonuclease homolog	['NM_017673']	1	185129974	185259932			chr1:184672098G>A (rs78444298)	6.65157e-10	TRUE	chr1:185171869A>G (rs6698109)	4.59211e-05	FALSE	0.710551	0.204302	-0.00510625	0.000238635	1.00049	0.0623889	-0.000200827	0.131372	0.000327418	TRUE	0.00598843	TRUE	0.00521454	FALSE	0.588864	FALSE		TRUE	0.0161948	0.793695	FALSE	0.917262	FALSE		FALSE	0.922938
11920	Q8TBC3	SHKBP1	SH3KBP1 binding protein 1	['NM_138392']	19	41082806	41097110			chr19:41117300G>A (rs34093919)	3.74689e-12	TRUE	chr19:41083518C>T (rs138429716)	0.00161961	FALSE	0.390559	0.459684	-0.00420879	0.00181172	0.859766	0.325029	-0.00514856	0.000522074	0.000334424	TRUE	0.00611028	TRUE	0.0276241	TRUE	0.0177137	FALSE		TRUE	0.0164931	0.552272	FALSE	0.799077	FALSE		FALSE	0.81239
2593	P04004	VTN	vitronectin	['NM_000638']	17	26694393	26697224			chr17:26684368G>A (rs11555978)	7.82786e-08	TRUE	chr17:26694861G>A (rs704)	0.00346296	FALSE	0.538641	0.27739	-0.00240614	0.000232977	0.885875	0.212848	-0.000795347	0.00763637	0.000340113	TRUE	0.00620785	TRUE	0.00510972	FALSE	0.133837	FALSE		TRUE	0.0167249	0.596676	FALSE	0.821298	FALSE		FALSE	0.832783
2446	P01138	NGF	nerve growth factor	['NM_002506']	1	115828694	115829416			chr1:115829313G>A (rs6330)	2.84511e-05	FALSE	chr1:115829313G>A (rs6330)	2.84511e-05	FALSE	0.780065	0.148804	-0.00395759	0.00126491	0.961135	0.0749136	-0.00458919	0.00254139	0.000342158	TRUE	0.00623243	TRUE	0.0207811	FALSE	0.0614245	TRUE	0.0447227	TRUE	0.0167283	0.748009	FALSE	0.896868	FALSE	0.928029	FALSE	0.903705
15466	Q9H9Y2	RPF1	ribosome production factor 1 homolog	['NM_025065']	1	84944965	84963150			chr1:84985306G>A (rs12137559)	2.70024e-06	FALSE	chr1:84944989A>G (rs2292191)	1.40752e-05	FALSE	0.790689	0.127667	-0.00529228	0.0959288	0.952442	0.059962	-0.00279817	0.000379103	0.00034216	TRUE	0.00623243	FALSE	0.389304	TRUE	0.0136148	TRUE	0.0447227	TRUE	0.0167283	0.27838	FALSE	0.611706	FALSE	0.726511	FALSE	0.638153
3446	P15559	NQO1	NAD(P)H quinone dehydrogenase 1	['NM_000903']	16	69744882	69760342			chr16:69554065T>G (rs72799376)	3.90934e-18	TRUE	chr16:69745145G>A (rs1800566)	7.28348e-09	TRUE	0.61098	0.471934	0.00755734	0.000169454	0.968817	0.177712	0.0034311	0.0344809	0.000342931	TRUE	0.00624007	TRUE	0.00388893	FALSE	0.326359	FALSE		FALSE		0.0330629	FALSE	0.213824	FALSE		FALSE
11683	Q8NGP2	OR8J1	olfactory receptor family 8 subfamily J member 1	['NM_001005205']	11	56127723	56128670			chr11:55798259G>T (rs12224086)	2.96505e-09	TRUE	chr11:56128081A>G (rs10896290)	5.48371e-07	FALSE	0.338919	0.438013	0.00268829	0.00172667	0.891325	0.3039	0.00358207	0.00161622	0.00034752	TRUE	0.00631712	TRUE	0.0265317	TRUE	0.0435565	FALSE		TRUE	0.0169413	0.392812	FALSE	0.696913	FALSE		FALSE	0.716654
1113	O15360	FANCA	Fanconi anemia complementation group A	['NM_000135']	16	89805012	89883023			chr16:89704365G>C (rs1126464)	1.05711e-21	TRUE	chr16:89883007A>T (rs1800282)	1.12713e-10	TRUE	0.738997	0.177445	-0.00524601	0.0054998	0.998358	0.035072	-0.00236924	0.0104245	0.000349203	TRUE	0.00634124	FALSE	0.06356	FALSE	0.161971	FALSE		FALSE		0.0365082	FALSE	0.226509	FALSE		FALSE
2034	O94919	ENDOD1	endonuclease domain containing 1	['NM_015036']	11	94823092	94862740			chr11:95358797A>G (rs7938474)	1.6839e-11	TRUE	chr11:94862577G>T (rs3740861)	0.000119238	FALSE	0.44712	0.453397	0.0043976	0.000116599	0.91235	0.271756	0.00197343	0.0376526	0.000351357	TRUE	0.00637386	TRUE	0.00288805	FALSE	0.340633	FALSE		TRUE	0.0170792	0.802679	FALSE	0.921338	FALSE		FALSE	0.926824
1413	O43929	ORC4	origin recognition complex subunit 4	['NM_181742']	2	148693082	148733527			chr2:148637462A>C (rs7560502)	9.87819e-08	TRUE	chr2:148716428T>C (rs2307394)	0.00435332	FALSE	0.795023	0.179998	0.00608655	7.72846e-05	0.981521	0.0641773	0.00355134	0.225181	0.000361319	TRUE	0.00654789	TRUE	0.00200929	FALSE	0.709435	FALSE		TRUE	0.0175131	0.0693324	FALSE	0.321381	FALSE		FALSE	0.362026
12235	Q8WUP2	FBLIM1	filamin binding LIM protein 1	['NM_001024215']	1	16091479	16111153			chr1:16482976A>G (rs6603883)	2.71796e-06	FALSE	chr1:16096934C>T (rs10927851)	0.00675181	FALSE	0.22521	0.218788	-0.00376781	0.000335996	0.59192	0.383115	-0.00246336	0.00641892	0.000363448	TRUE	0.00657978	TRUE	0.00689552	FALSE	0.1206	TRUE	0.0452278	TRUE	0.0175322	0.753712	FALSE	0.898963	FALSE	0.928519	FALSE	0.905543
16289	Q9NXS3	KLHL28	kelch like family member 28	['NM_001308112']	14	45398234	45415131			chr14:45450479G>A (rs78592865)	3.3795e-05	FALSE	chr14:45403699C>A (rs117295933)	8.0679e-05	FALSE	0.966577	0.164641	0.00400276	6.96143e-05	0.999758	0.0145425	0.000504465	0.807403	0.000364692	TRUE	0.00659558	TRUE	0.00184214	FALSE	0.963507	TRUE	0.0452278	TRUE	0.0175322	0.000122378	TRUE	0.00373903	TRUE	0.0251405	TRUE	0.00928935
15120	Q9H300	PARL	presenilin associated rhomboid like	['NM_018622']	3	183547389	183602634		0	chr3:183976103C>T (rs11546878)	2.5117e-10	TRUE	chr3:183558402C>G (rs3732581)	8.83454e-05	FALSE	0.512381	0.297561	-0.00422753	0.00185594	0.873051	0.233426	-0.00495266	0.00079014	0.000367032	TRUE	0.00662724	TRUE	0.0280653	TRUE	0.0249996	FALSE		TRUE	0.0175322	0.89203	FALSE	0.958479	FALSE		FALSE	0.961407
2184	O95405	ZFYVE9	zinc finger FYVE-type containing 9	['NM_007324']	1	52698879	52811890		0	chr1:52819530A>C (rs41294498)	5.64122e-13	TRUE	chr1:52703491G>C (rs35385323)	0.00118905	FALSE	0.981415	0.0481132	-0.00422255	0.00025703	0.999899	0.00316167	0.00436892	0.147041	0.000367201	TRUE	0.00662724	TRUE	0.00553512	FALSE	0.612211	FALSE		TRUE	0.0175322	0.011417	FALSE	0.112301	FALSE		FALSE	0.148395
971	O14939	PLD2	phospholipase D2	['NM_002663']	17	4711068	4726156			chr17:4856390G>C (rs143945974)	2.9053e-05	FALSE	chr17:4726143T>G (rs61759530)	0.00258474	FALSE	0.342076	0.227402	0.00409619	0.000248254	0.899545	0.194345	5.76816e-05	0.403425	0.000367858	TRUE	0.00662724	TRUE	0.00538216	FALSE	0.833958	TRUE	0.0452278	TRUE	0.0175322	0.000960715	TRUE	0.0186124	FALSE	0.064623	TRUE	0.0333244
13883	Q96SZ5	ADO	2-aminoethanethiol dioxygenase	['NM_032804']	10	64564820	64565629			chr10:64519299T>C (rs224029)	7.8223e-11	TRUE	chr10:64564934C>G (rs10995311)	2.61432e-05	FALSE	0.638449	0.257436	0.00794877	0.000257035	0.934119	0.148215	0.00532286	0.00732581	0.000367932	TRUE	0.00662724	TRUE	0.00553512	FALSE	0.130495	FALSE		TRUE	0.0175322	0.686908	FALSE	0.866797	FALSE		FALSE	0.87558
15364	Q9H7X0	NAA60	N(alpha)-acetyltransferase 60, NatF catalytic subunit	['NM_024845']	16	3526228	3534852			chr16:4016676A>G (rs2230742)	1.43433e-14	TRUE	chr16:3529541G>A (rs766562723)	0.02307	FALSE	0.996421	0.0475822	-0.00386773	7.04915e-05	0.999996	0.00179526	0.00175387	0.876187	0.000370945	TRUE	0.00666981	TRUE	0.00185433	FALSE	0.977038	FALSE		TRUE	0.0175815	0.00244547	TRUE	0.037943	FALSE		FALSE	0.060029
5995	Q01459	CTBS	chitobiase	['NM_004388']	1	85020685	85040098			chr1:84985306G>A (rs12137559)	2.70024e-06	FALSE	chr1:85029077C>T (rs15911)	4.88263e-05	FALSE	0.437311	0.471824	0.00250521	0.00788779	0.897297	0.292469	0.00370555	0.00025749	0.000371045	TRUE	0.00666981	FALSE	0.0822445	TRUE	0.0100145	TRUE	0.0452278	TRUE	0.0175815	0.0124671	FALSE	0.119127	FALSE	0.251718	FALSE	0.156172
647	I3L273	GFY	golgi associated olfactory signaling regulator	['NM_001195256']	19	49929688	49932072			chr19:50161091A>G (Affx-16091322)	5.94642e-10	TRUE	chr19:49932053C>T (rs145602134)	0.000820834	FALSE	0.889895	0.0736517	-0.0045747	0.000466684	0.984853	0.022909	-0.000131919	0.345505	0.000374636	TRUE	0.00672757	TRUE	0.0090932	FALSE	0.799492	FALSE		TRUE	0.017661	0.00118217	TRUE	0.0217458	FALSE		TRUE	0.0376916
8613	Q676U5	ATG16L1	autophagy related 16 like 1	['NM_017974']	2	234160474	234202993			chr2:233739678T>C (rs778339)	1.07381e-15	TRUE	chr2:234160550G>A (rs576750644)	0.0194686	FALSE	0.934556	0.0419048	0.000356388	0.838544	0.988034	0.0197272	0.00514333	9.6949e-05	0.00037574	TRUE	0.00673586	FALSE	0.95459	TRUE	0.00448559	FALSE		TRUE	0.017661	0.260968	FALSE	0.596832	FALSE		FALSE	0.624692
7645	Q3LI63	KRTAP20-1	keratin associated protein 20-1	['NM_181615']	21	31988774	31988941			chr21:31988796A>T (rs116971075)	6.09111e-05	FALSE	chr21:31988796A>T (rs116971075)	0.00011623	FALSE	0.940493	0.165953	0.00623956	7.68391e-05	0.998797	0.0219658	0.00220088	0.809014	0.000375855	TRUE	0.00673586	TRUE	0.00200355	FALSE	0.964074	TRUE	0.0452278	TRUE	0.017661	0.000119152	TRUE	0.00365924	TRUE	0.0251405	TRUE	0.00918659
4451	P36956	SREBF1	sterol regulatory element binding transcription factor 1	['NM_004176']	17	17715939	17740131			chr17:18130144T>C (rs2605134)	1.86823e-16	TRUE	chr17:17720319C>T (rs36215896)	4.77536e-14	TRUE	0.979105	0.0684093	-0.0062542	0.000337173	0.999993	0.0028781	-0.00270833	0.0961344	0.000385278	TRUE	0.0068978	TRUE	0.00690196	FALSE	0.529512	FALSE		FALSE		3.20083e-15	TRUE	7.7179e-13	FALSE		FALSE
6188	Q06033	ITIH3	inter-alpha-trypsin inhibitor heavy chain 3	['NM_002217']	3	52828820	52842694		0	chr3:53133149C>G (rs2581828)	1.68813e-41	TRUE	chr3:52834629A>G (rs531491473)	0.00394046	FALSE	0.478867	0.281107	0.00514015	0.000601547	0.896729	0.222789	0.00153644	0.00803232	0.000391175	TRUE	0.00699448	TRUE	0.0113006	FALSE	0.138138	FALSE		TRUE	0.0182929	0.0835011	FALSE	0.353328	FALSE		FALSE	0.393339
2016	O94880	PHF14	PHD finger protein 14	['NM_014660']	7	11013951	11142122			chr7:11597743C>T (rs79554269)	0.000926661	FALSE	chr7:11022560C>G (rs61753124)	0.000975034	FALSE	0.837893	0.0731509	-0.00541206	0.00011739	0.962766	0.0503578	-0.00183708	0.195035	0.000391464	TRUE	0.00699448	TRUE	0.00289557	FALSE	0.675804	TRUE	0.0463702	TRUE	0.0182929	0.00122491	TRUE	0.0223477	FALSE	0.0736598	TRUE	0.038569
2549	P02730	SLC4A1	solute carrier family 4 member 1 (Diego blood group)	['NM_000342']	17	42327829	42340234			chr17:42744238A>C (rs9907151)	4.5082e-14	TRUE	chr17:42338945T>C (rs5036)	1.77272e-05	FALSE	0.915795	0.17904	0.00737907	9.77952e-05	0.999541	0.0142757	-0.00117402	0.359707	0.000396416	TRUE	0.00707584	TRUE	0.00248805	FALSE	0.810953	FALSE		TRUE	0.0184732	1.05138e-05	TRUE	0.000462063	FALSE		TRUE	0.00192606
12119	Q8TED1	GPX8	glutathione peroxidase 8 (putative)	['NM_001008397']	5	54456021	54460043			chr5:54941810T>C (rs6450329)	3.16566e-40	TRUE	chr5:54459961A>G (rs381852)	7.55699e-05	FALSE	0.418054	0.103684	0.00286503	0.0191507	0.674826	0.224385	0.004701	0.000235157	0.000398347	TRUE	0.00710319	FALSE	0.151426	TRUE	0.00937104	FALSE		TRUE	0.0185122	0.00831546	FALSE	0.0903609	FALSE		FALSE	0.123293
16110	Q9NV66	TYW1	tRNA-yW synthesizing protein 1 homolog	['NM_018264']	7	66461966	66703513			chr7:66095738A>G (rs1638735)	3.64712e-09	TRUE	chr7:66703328G>A (rs28450001)	0.000184941	FALSE	0.810034	0.215196	-0.00328096	0.00100575	0.982166	0.0721157	-0.00465047	0.00224771	0.000404073	TRUE	0.00719808	TRUE	0.0170747	FALSE	0.0564717	FALSE		TRUE	0.0187198	0.502991	FALSE	0.769453	FALSE		FALSE	0.784674
9319	Q6XYB7	LBX2	ladybird homeobox 2	['NM_001009812']	2	74725057	74726664			chr2:74762798TGAG>T (2:74762798_TGAG_T)	2.93578e-07	TRUE	chr2:74725178G>A (rs17009998)	0.00101221	FALSE	0.845784	0.266023	-0.00250812	0.00148327	0.991268	0.0653637	-0.00418415	0.00252138	0.000405028	TRUE	0.00720789	TRUE	0.0236275	FALSE	0.0611899	FALSE		TRUE	0.0187198	0.101984	FALSE	0.38999	FALSE		FALSE	0.428711
10969	Q8N554	ZNF276	zinc finger protein 276	['NM_152287']	16	89788049	89804651			chr16:89704365G>C (rs1126464)	1.05711e-21	TRUE	chr16:89789898T>C (rs6500437)	6.15742e-05	FALSE	0.554723	0.40801	0.00478863	0.000236715	0.925915	0.223812	0.00230906	0.0120142	0.000409924	TRUE	0.00728773	TRUE	0.00517895	FALSE	0.175995	FALSE		TRUE	0.0188945	0.205461	FALSE	0.537488	FALSE		FALSE	0.569196
8314	Q5T7R7	C1orf185	chromosome 1 open reading frame 185	['NM_001136508']	1	51567906	51613440			chr1:51391845C>T (rs12095997)	2.02052e-32	TRUE	chr1:51584465C>T (rs184105748)	0.00087507	FALSE	0.968314	0.165931	0.00440045	8.41228e-05	0.999775	0.0134989	-0.00130951	0.471204	0.00041162	TRUE	0.00731057	TRUE	0.00216513	FALSE	0.861052	FALSE		TRUE	0.0189211	0.000396595	TRUE	0.00969375	FALSE		TRUE	0.0205077
8937	Q6P1S2	C3orf33	chromosome 3 open reading frame 33	['NM_173657']	3	155481309	155524041			chr3:155880570G>C (rs78826360)	4.56482e-08	TRUE	chr3:155493562G>A (rs369831735)	0.00443039	FALSE	0.445081	0.134157	-0.0021291	0.327623	0.733545	0.224221	0.00383019	0.00058738	0.000416292	TRUE	0.00738618	FALSE	0.691925	TRUE	0.0194842	FALSE		TRUE	0.019084	0.505937	FALSE	0.771611	FALSE		FALSE	0.786687
1672	O75147	OBSL1	obscurin like 1	['NM_001173408']	2	220415560	220435954		0	chr2:219934348G>T (rs1052483)	9.21516e-25	TRUE	chr2:220422125C>T (rs371472847)	0.00155506	FALSE	0.662515	0.0706457	0.00273884	0.000129995	0.921781	0.0567077	-0.00358381	0.0940517	0.000418962	TRUE	0.00742614	TRUE	0.00315837	FALSE	0.526313	FALSE		TRUE	0.0190901	0.00823571	FALSE	0.0897678	FALSE		FALSE	0.122539
5117	P51946	CCNH	cyclin H	['NM_001239']	5	86690266	86708611		0	chr5:86389009A>C (rs2624192)	9.49431e-08	TRUE	chr5:86695274A>G (rs2230641)	0.000844436	FALSE	0.731427	0.314028	-0.00665142	8.4657e-05	0.978462	0.104064	-0.00323831	0.200036	0.00041993	TRUE	0.0074359	TRUE	0.00217555	FALSE	0.682603	FALSE		TRUE	0.0190901	0.134854	FALSE	0.442839	FALSE		FALSE	0.479253
[truncated: 569 more rows]

## Sheet: 1 (Body mass index; ...)
gene_index	uniprot_id	symbol	name	refseq_ids	chr	cds_start	cds_end	recognized_by_omim	max_otp_non_genetic_mean_association_score	most_significant_nearby_variant	most_significant_nearby_variant_pval	is_significant_by_nearby_variants	most_significant_score_affecting_variant	most_significant_score_affecting_variant_pval	is_significant_by_score_affecting_variants	pwas_dominant_avg_score	pwas_dominant_std_score	pwas_dominant_r	pwas_dominant_pval	pwas_recessive_avg_score	pwas_recessive_std_score	pwas_recessive_r	pwas_recessive_pval	pwas_combined_pval	pwas_fdr_significant	pwas_fdr_qval	pwas_dominant_fdr_significant	pwas_dominant_fdr_qval	pwas_recessive_fdr_significant	pwas_recessive_fdr_qval	pwas_fdr_significant_given_no_significant_nearby_variant	pwas_fdr_qval_given_no_significant_nearby_variant	pwas_fdr_significant_given_no_significant_score_affecting_variant	pwas_fdr_qval_given_no_significant_score_affecting_variant	skat_pval	skat_fdr_significant	skat_fdr_qval	skat_fdr_significant_given_no_significant_nearby_variant	skat_fdr_qval_given_no_significant_nearby_variant	skat_fdr_significant_given_no_significant_score_affecting_variant	skat_fdr_qval_given_no_significant_score_affecting_variant
[truncated: 396 more rows]

[truncated: 50 more sheets: 2 (Waist circumferen...), 3 (Hip circumference...), 4 (Diastolic blood p...), 5 (Systolic blood pr...), 6 (Menarche (age at ...), 7 (Menopause (age at...), 8 (Intraocular pressure), 9 (Hand grip strength), 10_1 (Male-pattern bald...), 10_2 (Male-pattern bald...), 10_3 (Male-pattern bald...), 10_4 (Male-pattern bald...), 11 (Platelet count), 12 (Monocyte count), 13 (Red blood cell count), 14 (White blood cell ...), 15 (High light scatte...), 16 (Eosinophil counts), 17 (Reticulocyte count), 18 (Lymphocyte counts) …]
