# Supplementary material for: PWAS: proteome-wide association study—linking genes and phenotypes by functional variation in proteins
Source: Genome Biol. 2020 Jul 27;21:173. doi: 10.1186/s13059-020-02089-x (PMC7386203; doi:10.1186/s13059-020-02089-x)
Supplement: Supplementary file 5 — Additional file 5: Table S4: The 48 gene-phenotype associations defined as “PWAS-exclusive”. [file 13059_2020_2089_MOESM5_ESM.xlsx]

## Sheet: Sheet1
Phenotype	Gene Symbol	Chrom	Combined (Generalized) q-value	Dominant q-value	Dominant r / Cohen's d	Recessive q-value	Recessive r / Cohen's d
Waist circumference (BMI adjusted)	MC4R	18	2.4e-09	8.4e-10	0.011	0.76	n.s.
Waist circumference (BMI adjusted)	TFAP2D	6	2.9e-09	4e-09	0.01	0.092	n.s.
Waist circumference (BMI adjusted)	TRIM66	11	2.9e-06	0.33	n.s.	0.13	n.s.
Waist circumference (BMI adjusted)	CEP120	5	5.2e-06	0.00025	0.0073	0.0057	0.0066
Waist circumference (BMI adjusted)	ZNF654	3	7.2e-06	0.055	n.s.	2e-05	-0.0089
Waist circumference (BMI adjusted)	ZNF789	7	0.0001	5.1e-05	0.0076	0.47	n.s.
Waist circumference (BMI adjusted)	UNC79	14	0.00015	0.3	n.s.	0.023	-0.0073
Waist circumference (BMI adjusted)	PWWP2A	5	0.00028	0.0011	-0.0069	0.16	n.s.
Waist circumference (BMI adjusted)	SNX19	11	0.0003	0.21	n.s.	0.00025	-0.0073
Waist circumference (BMI adjusted)	CHORDC1	11	0.00049	0.16	n.s.	0.00047	-0.0065
Waist circumference (BMI adjusted)	PHF2	9	0.00068	0.0022	0.0068	0.029	0.0075
Hip circumference (BMI adjusted)	SLC39A8	4	1.1e-23	1.6e-22	-0.019	0.00081	-0.0083
Hip circumference (BMI adjusted)	ANAPC4	4	1.2e-09	4.6e-07	0.011	1.1e-05	0.01
Hip circumference (BMI adjusted)	UNC79	14	7e-07	0.067	n.s.	0.0046	-0.0073
Hip circumference (BMI adjusted)	ZNF654	3	1.8e-05	0.061	n.s.	4.2e-05	-0.0096
Hip circumference (BMI adjusted)	C2orf49	2	0.00036	0.00015	0.009	0.73	n.s.
Hip circumference (BMI adjusted)	TNPO3	7	0.00042	0.8	n.s.	0.00028	-0.0085
Intraocular pressure	FOXG1	14	2.7e-14	1	n.s.	2.6e-15	0.031
Intraocular pressure	GAPT	5	4.4e-06	1	n.s.	6.5e-07	-0.021
Intraocular pressure	CLVS2	6	0.0043	0.98	n.s.	0.0018	0.016
Monocyte count	CSTF2T	10	1.9e-27	0.46	n.s.	2.4e-26	-0.019
Monocyte count	IL1B	2	4.3e-12	0.85	n.s.	1.1e-12	-0.014
Monocyte count	LATS1	6	1.9e-07	0.81	n.s.	1.3e-07	-0.012
Monocyte count	GPD1L	3	2.9e-06	0.92	n.s.	1e-06	-0.01
Monocyte count	PPP1R3B	8	0.00027	0.79	n.s.	0.00013	-0.009
White blood cell count	OSGEP	14	1.4e-18	0.67	n.s.	2.3e-18	-0.017
White blood cell count	PFKP	10	3.7e-10	0.78	n.s.	1.2e-10	-0.013
White blood cell count	PRPF39	14	2e-09	0.99	n.s.	6.1e-10	-0.012
White blood cell count	INPP1	2	3.1e-05	0.66	n.s.	1.4e-05	-0.0093
White blood cell count	ZIC5	13	3.1e-05	0.69	n.s.	2.6e-05	-0.0094
White blood cell count	GOLIM4	3	0.00018	0.48	n.s.	0.00014	-0.0085
High light scatter reticulocyte count	MFSD14A	1	1.5e-09	0.58	n.s.	2.1e-09	0.012
High light scatter reticulocyte count	ITGB1BP1	2	3.9e-06	0.65	n.s.	3.1e-06	-0.01
Eosinophil counts	FOXP1	3	2.6e-16	0.89	n.s.	9.8e-17	-0.016
Eosinophil counts	CD80	3	3.1e-06	0.97	n.s.	1.1e-06	-0.01
Reticulocyte count	STYX	14	1.3e-45	0.96	n.s.	1.4e-46	-0.026
Reticulocyte count	NSUN2	5	5.2e-10	0.84	n.s.	1.6e-10	-0.013
Reticulocyte count	LYRM7	5	1.7e-08	0.95	n.s.	4.5e-09	0.012
Reticulocyte count	SPOPL	2	4.6e-06	0.98	n.s.	1.5e-06	-0.01
Lymphocyte counts	INPP1	2	3.4e-12	0.5	n.s.	1.9e-12	-0.014
Lymphocyte counts	TMEM26	10	1.1e-06	0.95	n.s.	6.6e-07	-0.01
Mean corpuscular hemoglobin	TMEM243	7	1.2e-07	0.71	n.s.	6.1e-08	0.011
Red cell distribution width	MLLT3	9	1.2e-05	0.76	n.s.	8.5e-06	-0.01
HLS reticulocyte % of red cells	IL6	7	1.8e-126	1	n.s.	7.3e-128	-0.043
HLS reticulocyte % of red cells	STYX	14	1.9e-06	1	n.s.	6.5e-07	-0.011
HLS reticulocyte % of red cells	MFSD14A	1	0.00027	0.4	n.s.	0.0018	0.008
Colorectal cancer	MUTYH	1	2.3e-06	0.34	n.s.	0.00012	-0.079
Chronic lymphocytic leukemia	FAM160B1	10	0.0033	0.99	n.s.	0.048	0.06
