# Supplementary material for: PWAS: proteome-wide association study—linking genes and phenotypes by functional variation in proteins
Source: Genome Biol. 2020 Jul 27;21:173. doi: 10.1186/s13059-020-02089-x (PMC7386203; doi:10.1186/s13059-020-02089-x)
Supplement: Supplementary file 7 — Additional file 7: Table S6: Specification of the 6 OMIM diseases used to fit the effect score aggregation models. [file 13059_2020_2089_MOESM7_ESM.xlsx]

## Sheet: Sheet1
Disease name	OMIM entries (with phenotype mapping key 3)	ICD-10 codes
Psoriasis	PS177900	L40
Gout	300661, 138900	M10
Agranulocytosis	PS202700	D70
Osteoporosis	166710	M80, M81
Deafness	PS304500, PS220290	H90, H91
Cardiomyopathy	PS115200	I42
