# Supplementary material for: PWAS: proteome-wide association study—linking genes and phenotypes by functional variation in proteins
Source: Genome Biol. 2020 Jul 27;21:173. doi: 10.1186/s13059-020-02089-x (PMC7386203; doi:10.1186/s13059-020-02089-x)
Supplement: Supplementary file 8 — Additional file 8: Table S7: Enrichment factor between our GWAS results to the GWAS Catalog across all 49 tested phenotypes and parameter values. [file 13059_2020_2089_MOESM8_ESM.xlsx]

## Sheet: 0 (Height)
Merged
		Locus radius
		100	1000	10000	100000	500000
Max loci	None	655.2	88.35	20.65	6.83	3.02
	100	33083.7	3041.39	208.91	24.86	9.3
	1000	4061.95	367.07	47.1	6.83	3.02
	10000	684.08	88.35	20.65	6.83	3.02
Raw markers
		Locus radius
		100	1000	10000	100000	500000
Max loci	None	670.61	89.99	20.98	6.92	3.06
	100	33073.9	3109.32	213.83	25.47	9.44
	1000	4138.03	366.35	47.54	6.92	3.06
	10000	687.96	89.99	20.98	6.92	3.06
Imputation
		Locus radius
		100	1000	10000	100000	500000
Max loci	None	324.64	52.79	20.21	9.33	3.89
	100	5281.87	831.68	127.23	31.89	8.21
	1000	324.64	52.79	20.21	9.33	3.89
	10000	324.64	52.79	20.21	9.33	3.89

## Sheet: 1 (Body mass index; ...)
Merged
		Locus radius
		100	1000	10000	100000	500000
Max loci	None	1404.81	174.89	38.65	11.18	3.98
	100	36083.5	3346.28	250.68	26.39	10.03
	1000	2430.79	263.88	38.65	11.18	3.98
	10000	1404.81	174.89	38.65	11.18	3.98
Raw markers
		Locus radius
		100	1000	10000	100000	500000
Max loci	None	1453.12	181.22	40.56	12.19	4.43
	100	36072.8	3393.36	257.18	26.59	10.44
	1000	2399.57	264.57	40.56	12.19	4.43
	10000	1453.12	181.22	40.56	12.19	4.43
Imputation
		Locus radius
		100	1000	10000	100000	500000
Max loci	None	1341.54	146.57	29.27	10.45	3.61
	100	1417.32	242.28	87.46	17.32	5.56
	1000	1341.54	146.57	29.27	10.45	3.61
	10000	1341.54	146.57	29.27	10.45	3.61

## Sheet: 2 (Waist circumferen...)
Merged
		Locus radius
		100	1000	10000	100000	500000
Max loci	None	4991.28	622.04	128.42	35.07	12.2
	100	27770.4	2932.9	279.47	38.47	12.2
	1000	4991.28	622.04	128.42	35.07	12.2
	10000	4991.28	622.04	128.42	35.07	12.2
Raw markers
		Locus radius
		100	1000	10000	100000	500000
Max loci	None	5188.44	645.77	131.15	34.87	12.02
	100	27762.2	2903.35	285.45	37.08	12.02
	1000	5188.44	645.77	131.15	34.87	12.02
	10000	5188.44	645.77	131.15	34.87	12.02
Imputation
		Locus radius
		100	1000	10000	100000	500000
Max loci	None	6551.48	688.1	135.96	50.45	14.53
	100	10649.2	1057.45	139.3	50.45	14.53
	1000	6551.48	688.1	135.96	50.45	14.53
	10000	6551.48	688.1	135.96	50.45	14.53

## Sheet: 3 (Hip circumference...)
Merged
		Locus radius
		100	1000	10000	100000	500000
Max loci	None	1549.13	244.44	65.57	22.85	8.81
	100	12222.8	1191.87	158.47	38.52	14.01
	1000	3210.36	367.27	65.57	22.85	8.81
	10000	1549.13	244.44	65.57	22.85	8.81
Raw markers
		Locus radius
		100	1000	10000	100000	500000
Max loci	None	1599.01	251.92	67.88	23.76	9.24
	100	12219.2	1167.48	163.73	39.15	14.19
	1000	3227.1	369.43	67.88	23.76	9.24
	10000	1599.01	251.92	67.88	23.76	9.24
Imputation
		Locus radius
		100	1000	10000	100000	500000
Max loci	None	2761.7	367.44	73.35	26.05	10.01
	100	4238.56	495.9	94.32	27.33	10.01
	1000	2761.7	367.44	73.35	26.05	10.01
	10000	2761.7	367.44	73.35	26.05	10.01

## Sheet: 4 (Diastolic blood p...)
Merged
		Locus radius
		100	1000	10000	100000	500000
Max loci	None	2276.82	315.61	89.44	32.92	12.01
	100	14229.8	1284.74	187.82	37.71	13.07
	1000	2858.04	315.61	89.44	32.92	12.01
	10000	2276.82	315.61	89.44	32.92	12.01
Raw markers
		Locus radius
		100	1000	10000	100000	500000
Max loci	None	2257.18	313.17	91.45	33.32	12.17
	100	14612	1294.15	191.03	37.98	13.07
	1000	2759.54	313.17	91.45	33.32	12.17
	10000	2257.18	313.17	91.45	33.32	12.17
Imputation
		Locus radius
		100	1000	10000	100000	500000
Max loci	None	3456.21	453.42	126.4	32.62	11.42
	100	5589.32	561.58	149.96	33.84	11.42
	1000	3456.21	453.42	126.4	32.62	11.42
	10000	3456.21	453.42	126.4	32.62	11.42

## Sheet: 5 (Systolic blood pr...)
Merged
		Locus radius
		100	1000	10000	100000	500000
Max loci	None	4057.32	515.06	124.41	35.17	11.86
	100	18831.7	2233.66	246.67	42.89	14.34
	1000	4057.32	515.06	124.41	35.17	11.86
	10000	4057.32	515.06	124.41	35.17	11.86
Raw markers
		Locus radius
		100	1000	10000	100000	500000
Max loci	None	4155.11	525.71	126.18	35.54	12.01
	100	20275.2	2229.83	250.37	43.05	14.35
	1000	4155.11	525.71	126.18	35.54	12.01
	10000	4155.11	525.71	126.18	35.54	12.01
Imputation
		Locus radius
		100	1000	10000	100000	500000
Max loci	None	4162.23	579.6	128	29.36	10.75
	100	4661.69	643.23	131.75	29.36	10.75
	1000	4162.23	579.6	128	29.36	10.75
	10000	4162.23	579.6	128	29.36	10.75

## Sheet: 6 (Menarche (age at ...)
Merged
		Locus radius
		100	1000	10000	100000	500000
Max loci	None	3815.85	481.95	122.1	35.82	11.93
	100	22004.8	2679.74	392.2	48.11	15.44
	1000	3815.85	481.95	122.1	35.82	11.93
	10000	3815.85	481.95	122.1	35.82	11.93
Raw markers
		Locus radius
		100	1000	10000	100000	500000
Max loci	None	3997.52	500.01	125.42	36.9	12.27
	100	21998.3	2815.71	393.64	48.61	15.52
	1000	3997.52	500.01	125.42	36.9	12.27
	10000	3997.52	500.01	125.42	36.9	12.27
Imputation
		Locus radius
		100	1000	10000	100000	500000
Max loci	None	821.88	161.39	68.7	32.91	11.14
	100	0	118.62	99.98	36.98	12.45
	1000	821.88	161.39	68.7	32.91	11.14
	10000	821.88	161.39	68.7	32.91	11.14

## Sheet: 7 (Menopause (age at...)
Merged
		Locus radius
		100	1000	10000	100000	500000
Max loci	None	9353.14	1221.35	285.32	73.78	19.87
	100	20901.9	2296	387.14	73.78	19.87
	1000	9353.14	1221.35	285.32	73.78	19.87
	10000	9353.14	1221.35	285.32	73.78	19.87
Raw markers
		Locus radius
		100	1000	10000	100000	500000
Max loci	None	10322.4	1347.81	324.04	95.75	27.56
	100	20897.7	2295.54	394.17	95.75	27.56
	1000	10322.4	1347.81	324.04	95.75	27.56
	10000	10322.4	1347.81	324.04	95.75	27.56
Imputation
		Locus radius
		100	1000	10000	100000	500000
Max loci	None	11187.1	1510.32	333.17	59.82	15.88
	100	11187.1	1510.32	333.17	59.82	15.88
	1000	11187.1	1510.32	333.17	59.82	15.88
	10000	11187.1	1510.32	333.17	59.82	15.88

## Sheet: 8 (Intraocular pressure)
Merged
		Locus radius
		100	1000	10000	100000	500000
Max loci	None	391.51	43.06	8.34	2.22	1.49
	100	0	0	17.07	3.69	1.57
	1000	361.44	37.18	8.42	2.26	1.49
	10000	391.51	43.06	8.34	2.22	1.49
Raw markers
		Locus radius
		100	1000	10000	100000	500000
Max loci	None	2612.07	287.9	47.63	8.44	2.91
	100	10310.9	1160.77	92.37	9.81	2.71
	1000	2612.07	287.9	47.63	8.44	2.91
	10000	2612.07	287.9	47.63	8.44	2.91
Imputation
		Locus radius
		100	1000	10000	100000	500000
Max loci	None	30.15	3.17	2.65	1.48	1.38
	100	0	0	12.97	2.99	1.71
	1000	0	0	2.35	1.48	1.38
	10000	30.15	3.17	2.65	1.48	1.38

## Sheet: 9 (Hand grip strength)
Merged
		Locus radius
		100	1000	10000	100000	500000
Max loci	None	616.67	119.39	46.08	15.04	5.52
	100	2833.4	383.58	112.78	19.91	5.9
	1000	693.38	119.39	46.08	15.04	5.52
	10000	616.67	119.39	46.08	15.04	5.52
Raw markers
		Locus radius
		100	1000	10000	100000	500000
Max loci	None	587.23	121.6	47.55	15.91	5.94
	100	2825.45	369.05	107.26	19.92	6.32
	1000	628.07	121.6	47.55	15.91	5.94
	10000	587.23	121.6	47.55	15.91	5.94
Imputation
		Locus radius
		100	1000	10000	100000	500000
Max loci	None	1051.61	136.19	67.28	19.66	6.77
	100	1367.4	135.75	79.56	22.07	7.29
	1000	1051.61	136.19	67.28	19.66	6.77
	10000	1051.61	136.19	67.28	19.66	6.77

[truncated: 42 more sheets: 10_1 (Male-pattern bald...), 10_2 (Male-pattern bald...), 10_3 (Male-pattern bald...), 10_4 (Male-pattern bald...), 11 (Platelet count), 12 (Monocyte count), 13 (Red blood cell count), 14 (White blood cell ...), 15 (High light scatte...), 16 (Eosinophil counts), 17 (Reticulocyte count), 18 (Lymphocyte counts), 19 (Mean platelet volume), 20 (Mean corpuscular ...), 21 (Mean corpuscular ...), 22 (Neutrophil count), 23 (Red cell distribu...), 24 (Platelet distribu...), 25 (High light scatte...), 26 (Breast cancer) …]
